# Supplementary material for: A novel Cbx1, PurB, and Sp3 complex mediates long-term silencing of tissue- and lineage-specific genes
Source: J Biol Chem. 2022 May 20;298(6):102053. doi: 10.1016/j.jbc.2022.102053 (PMC9190063; doi:10.1016/j.jbc.2022.102053)
Supplement: Supplemental Table S1 [file mmc2.xlsx]

## Sheet: Sheet1
		Cbx1 Ab	PurB Ab	Sp3 Ab
		Pdx1	Ppara	Rag1
		Wnt3a	Reln	Reln
		Kcnj6	Ntrk2	Ntrk2
		Grin2b	Kcnj6	Drd2
		Nanog	Chat	Kcnj6
		Cyp19a1	Rbfox3	Rbfox3
		Htr1a	Grin2b	Grin2b
		Ryr2	L1cam	Nanog
		Bcl11b	Trpa1	Hnf4a
		Plg	Prox1	Htr1a
		Kcnj11	Hnf4a	Ryr2
		Tacr1	Htr1a	Kcnma1
		Dcx	Ryr2	Dcx
		Scn8a	Vwf	Nefl
		Apob	Kcnj11	Apob
		Dab1	Ryr1	Kcna1
		Ntrk3	Tacr1	Dcc
		Acan	Chrnb2	Itk
		Dcc	Flt3	Ighg1
		Htr3a	Apob	Pah
		Scn5a	Dab1	Ttn
		Cacng2	Oca2	Prom1
		Ttn	Ntrk3	Tet1
		Pck1	Kcna1	Camk4
		Cacna1h	Acan	Adgre1
		Camk4	Casr	Gabrb3
		Cacna1b	Dcc	Crx
		Shank3	Scn5a	Gabrd
		Scn1a	Abcg1	Ednra
		Ryr3	Itk	Atp2b2
		Meg3	Chrna4	Dspp
		Cyp2a5	Slc12a5	Scn1a
		Htr4	Ttn	Ryr3
		Edn3	Cacna1h	Abcc6
		Rgs9	Camk4	Atp7b
		Myh2	Adgre1	Lrat
		Cacna1e	Lmx1a	Penk
		Muc5ac	Gabrb3	Htr4
		Cdh6	Abcc8	Edn3
		Gdf2	Pcsk2	Tie1
		Pcdh15	Umod	Rgs9
		Chl1	Csf2rb	Myh2
		Nlgn3	Jag2	Cacna1e
		Kcnc1	Slc4a1	Muc5ac
		Rorb	Cacna1b	Gdf2
		Esrrb	Ephb1	Pcdh15
		Scnn1g	Atp2b2	Chl1
		Rbp3	Scn1a	Kcnc1
		Ffar2	Ryr3	Rorb
		Ptgfr	Abcc6	Ackr2
		Anpep	Sim1	Cntn1
		Myh4	Slc6a1	Mapk10
		Dscam	Atp7b	Marco
		Dock2	Lrat	Adarb1
		Hhip	Havcr1	Rbp3
		Piwil1	Klrb1c	Epha5
		Neurod4	Edn3	Scn11a
		Kcnq2	Tie1	Naip5
		Cd209b	Rgs9	Anpep
		Kcna2	Myh2	Dscam
		Ros1	Cacna1e	Hhip
		Scn9a	Muc5ac	Ntsr1
		Slc34a2	Gdf2	Cacna1f
		Enam	Pcdh15	Neurod4
		Grp	Chl1	Kcnq2
		Dpp6	Galr1	Olfr17
		A2m	Kcnc1	Kcnh2
		Ncan	Rorb	Cd209b
		Grk1	Esrrb	Kcna2
		Homer2	Cntn1	Grin3a
		Ano2	Scnn1g	Ros1
		Iigp1	Rbp3	Scn9a
		Bpifa1	Epha5	Plcz1
		Muc5b	Myo15	Sstr1
		Acr	Tfap2b	Gcm2
		Cyp11b1	Anpep	Dpp6
		Kcnc3	Il5ra	Nfasc
		Wnt9a	Myh4	St8sia2
		Nlrp1a	Agtr1b	Grk1
		Scn7a	Chil3	Slc5a2
		Myh14	Dscam	Ano2
		Naip1	Chrnb4	Kcne2
		Glp2r	Dock2	Kap
		Kcnq3	Col7a1	Cadps
		Epha8	Hhip	Car8
		Ugt1a1	Piezo1	Grm8
		Grik3	Piwil1	Mat1a
		Pclo	Ntsr1	Slc8a3
		Myt1	Cacna1f	Ebf3
		Myh8	Npas4	Rxfp2
		Kif1a	Neurod4	Nlrp1a
		Rp1	Scn2a	Scn7a
		Rp1	Cyp11b2	Myh14
		Nlrp1b	Kcnk9	Kcnh1
		Onecut2	Sgcg	Naip1
		Sox14	Acacb	Frem2
		Amph	Cd209b	Pde6c
		Nlrp5	Kcna2	Ces1e
		Tenm3	Ros1	Sall3
		Gas7	Pkhd1	Cntn6
		Dnah5	Scn9a	Ugt1a1
		Unc5d	Cdh4	Slco1a1
		Mobp	Slc34a2	Dmbx1
		Rph3a	Otof	Pclo
		Cyp2b9	Enam	Il9r
		Obscn	Gcm2	Myt1
		Rab3c	Dpp6	Myh8
		Psmb11	St8sia2	Kif1a
		Ush2a	Bcl11a	Rp1
		Ces1g	A2m	Rp1
		Nell1	Shank2	Gabrg1
		Spock1	Adgrv1	Onecut2
		Hydin	Iigp1	Nlrp5
		Chd5	Spam1	Tenm3
		Pde1c	Cadps	Clec4a2
		Htr5a	Cyp4a10	Mcf2l
		Adamts18	Muc5b	Dnah5
		Cacna1i	Exo1	Muc4
		Gabrg3	Mat1a	Grk3
		Trpc7	Celsr3	Mobp
		Ksr2	B3gat1	Cyp2b9
		Nlrp2	Nlrp1a	Obscn
		Otog	Nrxn3	Ctsq
		Slc6a15	Scn7a	Adgrb1
		Elovl2	Nptx2	Grem2
		Capn6	Myh14	Psmb11
		Slc4a8	Kcnh1	Ush2a
		Tshz2	Naip1	Ces1g
		Mug1	Glp2r	Nell1
		Ptprt	Pirt	Spock1
		Col19a1	Kcnq3	Hydin
		Gpr158	Mepe	Tenm1
		Npy6r	Epha8	Chd5
		Dnah8	Trpm3	Crxos
		Psg18	Epha6	Pde1c
		Slc24a2	Cntn6	Htr5a
		Hsd3b2	Ugt1a1	Grid1
		Tenm2	Slco1a1	Xirp2
		Krt75	Grik3	Adamts18
		Ccbe1	Gpr17	Caps2
		Chil4	Pclo	Pkd1l3
		Lrp1b	Myt1	Cbln2
		Arpp21	Slc8a2	Cacna1i
		Lrrn1	Npffr2	Bace2
		Lrfn2	Myh8	Slc6a11
		Opcml	Acpp	Scn4b
		Cyp2j5	Kif1a	Ksr2
		Slitrk6	Rp1	Zfa-ps
		Sdk1	Rp1	Otog
		Neu4	Nlrp1b	Crtac1
		Myo3a	Tlr11	Slc6a15
		Tmprss3	Onecut2	Krt2
		Gpr12	Nlrp5	Elovl2
		Oxgr1	Sh2d2a	Slc4a8
		Adgrl1	Tenm3	Tshz2
		Treml2	Ntng1	Olfr2
		Lao1	Slc30a4	Mug1
		St8sia3	Dnah5	Ptprt
		Prom2	Tenm4	Myrip
		Rdh16	Grk3	Col19a1
		Pcdha6	Rn18s	Rfx6
		Csmd1	Rph3a	Plxnb3
		Sez6l	Nrg3	Rbm20
		St6galnac1	Obscn	Pak7
		Gpr26	Cdh17	Gpr158
		Abca13	Scn2b	Dnah8
		B3galt5	Adgrb1	Psg18
		Shisa9	Psmb11	Slc24a2
		Adamts19	Ush2a	Hsd3b2
		Slc52a3	Cyp2d9	Tas2r105
		Gprin1	Spock1	Chil4
		Sphkap	Mkrn3	Arpp21
		Pcdha11	Hydin	Lrrn1
		Lrrc15	Tenm1	Cntn3
		Frmpd4	Chd5	Gucy2f
		Pglyrp4	Pde1c	Cyp2j5
		Iqsec3	Htr5a	Usp17la
		Kazn	Grid1	Slitrk6
		Ctsr	Xirp2	Sdk1
		Cntnap4	Adamts18	Neu4
		Fbln7	Unc5a	Nxph1
		Akap3	Pkd1l3	Hao2
		Kndc1	Cbln2	Greb1
		Epha10	Ceacam2	Rhox9
		Unc79	Cacna1i	Sult1c1
		Car10	Bace2	Adgrl1
		Cd177	Il1f5	St8sia3
		Sspo	Slc6a11	Cdh9
		Pkdrej	Mapk8ip2	Adam7
		Xylt1	Scn4b	Dscaml1
		Pcdhb16	Htr3b	Csmd1
		Rimbp2	Trpc7	Csrnp3
		Cacng5	Slc6a12	Vmn1r51
		Glyctk	Ksr2	Abca13
		Fpr-rs4	Nlrp2	Clmn
		Cyp3a25	Zfa-ps	B3galt5
		Lars2	Ehf	Sox2ot
		Fstl5	Otog	Shisa9
		Nlrp14	Negr1	Vmn1r49
		Pcdha5	Crtac1	Gprin1
		Gpr101	Cntn4	Shc2
		Sfi1	Elovl2	Sorcs3
		Bend3	Nlrp10	Fat3
		Cyp3a16	Slc4a8	Sgsm1
		Rmst	Tshz2	Pcdha11
		Dnah9	Tnn	Hrnr
		St6gal2	Mug1	Slitrk3
		Fat2	Ptprt	Nlrp9b
		Cpxm2	Col19a1	Iqsec3
		Wdr72	D1Pas1	Gimap3
		Galnt6	Rfx6	Gng4
		Mtus2	Gp2	Cntnap4
		Cd163l1	Gpr158	Adam24
		Ajap1	Dnah8	Tespa1
		Cdyl2	Psg18	Kndc1
		Nlrp4f	Slc24a2	Mycs
		Pramel7	Hsd3b2	Col6a4
		Pcdhb4	Tenm2	Epha10
		Pcdhb3	Chil4	Nup133
		Mrgprx2	Lrp1b	Unc79
		Csl	Arpp21	Cd177
		Cpne4	Noxa1	Psg19
		Pcare	Cntn3	Frem3
		Sec14l3	Opcml	Pcdha7
		Baiap3	Cyp2j5	Mill1
		Adam34	Usp17la	Rdh7
		Mbd3l1	Dchs1	Pcdhb16
		Cts7	Naip6	Myo7b
		Tspear	Sdk1	Shisa6
		Acnat1	Itgb2l	Rimbp2
		Sh3rf2	Neu4	Cacng5
		Acsm1	Zan	Lamp5
		Adgrf4	Sdk2	Cdh12
		Fcgbp	Tmprss3	Cyp3a25
		Asxl3	Nxph1	Olfr1
		Ubqlnl	Oxgr1	Fstl5
		Myo18b	Umodl1	Rdh9
		Tmem132d	Treml2	Lrit1
		Pate2	Lao1	Pcdhb17
		Nlrp9a	St8sia3	Pcdha5
		Pcdhb19	Slc22a19	Gpr174
		Spata31	Tox3	Sfi1
		Slc22a16	Gldn	Bend3
		Smok2a	Dscaml1	Col25a1
		Pcdhac1	Rdh16	Cyp3a16
		Ceacam12	Pcdha6	Col6a5
		Pcdhb7	Olfr701	Dnah9
		Slc7a14	Oas2	Klk1b27
		Ceacam5	Csmd1	Hyal4
		Pcdhb12	Amer1	Psg23
		Pcdhb11	Csrnp3	Fat2
		Tmc5	St6galnac1	Cpxm2
		Oog3	Cacng4	Wdr72
		Col22a1	Vmn1r51	Cd163l1
		Svs1	Kcnmb2	Ajap1
		Nlrp4a	Rp1l1	Nlrp4f
		Disp3	Bhmt2	Cts8
		Rnf152	B3galt5	Pramel7
		Acsm2	Sox2ot	Pcdhb3
		Kif26a	Shisa9	Cyp2c38
		Magea10	Adamts19	Baiap3
		Pcdhb1	Sphkap	Hsd17b6
		Kcns2	Fat3	Luzp2
		Ubqln3	Frmpd4	Cntnap3
		Fibcd1	Hrnr	Kcns3
		Oog2	Nlrp9b	Cts7
		A230006K03Rik	Iqsec3	Acnat1
		Glb1l2	Syngr1	Acsm1
		Nlrp4c	Cntnap4	Adgrf4
		Aldoart1	Zfp536	Fcgbp
		Abca15	Lrrtm4	Asxl3
		Syt16	Tespa1	Ubqlnl
		5830411N06Rik	Igsf5	Myo18b
		Psg29	Arhgap20	Tmem132d
		Slco6c1	Plch1	Vwc2
		Trhde	Mrgprb2	Pate2
		Defb12	Zfp979	Lrrc55
		Dnah7a	Col6a4	Spata31
		Catsperg2	Epha10	A2ml1
		Adam6a	Unc79	Smok2a
		Mrgprb1	Sspo	Galntl6
		Flg2	Psg19	Nlrp9c
		Shisal1	Pkdrej	Zfp612
		Tmem132e	Trim60	Alpk3
		Lrp3	Pcdha1	Pcdhb9
		Nwd2	Lamp3	Slc5a9
		Pcdhb2	Ttbk1	Gpr149
		Ubqln5	Zfhx2	Pramel1
		Abca16	Adgra1	Ceacam12
		Nwd1	Mill1	Ceacam20
		Mroh2b	Pcdhb16	Slc7a14
		Olfr23	Shisa6	Cdhr2
		AI593442	Ric3	Cntnap5b
		Loxhd1	Rimbp2	Snhg11
		Fam155a	Cacng5	Ceacam5
		Klri2	Lamp5	Pcdhb11
		Gm13023	Gcsam	Zfp518b
		Tmprss11g	Glyctk	Col22a1
		Tex13b	Fpr-rs4	Svs1
		Speer4b	Cyp3a25	Tafa1
		Trim42	Olfr1	Disp3
		AW551984	Sec14l4	Carmil2
		Tdpoz4	Dlgap2	Acsm2
		Cyp2d12	Lars2	Kif26a
		Tmem267	Fstl5	Nlrp4b
		Efcab6	Nlrp14	Kcns2
		3425401B19Rik	Fbxo41	Morc2b
		Vmn1r71	Pcdha12	Adgrg4
		Sdr42e1	Gpr101	Oog2
		Bpifa6	Sfi1	A230006K03Rik
		Mroh2a	Col25a1	Fbxw24
		Irgc1	Cyp3a16	Rnf165
		Cyp2j13	Dnah9	Amer3
		Ankrd34c	E330034G19Rik	Glb1l2
		D5Ertd577e	Pcdha2	Tcl1b2
		Cyp2b23	Fat2	Tmem178b
		Vmn2r115	Cpxm2	Abca15
		Acsm5	Galnt6	5830411N06Rik
		Itprid1	Pcdhb6	Olfr30
		Olfr39	Dyrk4	Zfp641
		Olfr571	Cd163l1	Psg29
		Susd5	Ajap1	Stk32b
		Vmn1r40	Nlrp4f	Cntnap5a
		Zfp735	Ldc1	Zfp182
		Csmd2	Igfn1	Trhde
		Cyp2j11	Pcdhb3	Catsperg2
		Nat8f2	Mrgprx2	Dusp21
		Olfr394	Ces2a	Doxl1
		Clrn3	Sec14l3	4930595M18Rik
		Zfp985	Zfp932	Adam6a
		1700123K08Rik	Baiap3	Mrgprb1
		Tex24	Pcdhb8	Flg2
		Olfr536	Adgrf1	Shisal1
		Vmn2r61	Luzp2	Tmem132e
		Pramel5	Shisa7	Mroh4
		Olfr286	Cntnap3	Dnah10
		Olfr1099	Kcns3	Nwd2
		Olfr362	Cd209e	Mfap3l
		Olfr1205	Pcdhb5	Ubqln5
		Nutm2	Cts7	Zscan5b
		Vmn2r-ps54	Tspear	Ugt2b37
		Gm1966	Acnat1	Abca16
		Olfr131	Acsm1	Ces3b
		Olfr125	Tas2r140	Ccdc114
		Tmem132c	Elfn2	AI593442
		Fpr-rs7	Adgrf4	Fam155a
		Gm732	Fcgbp	4930444F02Rik
		Cntnap5c	Asxl3	Bpifb2
		Zfp663	Pcdha3	Gm13023
		Spem2	Pcdhb20	Tex13b
		Adam29	Myo18b	Pcdhb10
		Cct8l1	Tmem132d	Trim42
		Gm4858	Ofcc1	AW551984
		Olfr870	Pcdhb13	Cyp2d12
		Vmn1r64	Pate2	A830018L16Rik
		Myh15	Lrrc55	Rtp2
		Zfp831	Nlrp9a	Tmem267
		Olfr101	Pcdhb19	Efcab6
		Rnf223	Spata31	3425401B19Rik
		Gm1043	A2ml1	Vmn2r88
		Olfr1443	Nlrp9c	Vmn1r71
		Cyp2j12	Rhox1	Sdr42e1
		Oog4	G6pd2	Zfp541
		Olfr345	Frmpd1	Mroh2a
		Wdr64	Pcdhac1	Adam25
		Olfr1404	Pcdha8	Vmn1r65
		Olfr640	Pcdhb9	Cyp2j13
		Olfr859	Gpr149	Ankrd34c
		Sox1ot	Ceacam12	Olfr164
		Vmn1r185	Adam30	Acsm5
		Fsip2	Slc7a14	Itprid1
		Vmn2r121	Olfr11	Bend7
		Trim43b	Ceacam5	Sppl2c
		Kcng1	Kynu	Skint11
		Zfp981	Pcdhb11	Mgat4e
		Insyn2b	Tmc5	Sh2d7
		Olfr1346	Col22a1	Fmo9
		Olfr633	Svs1	Fam135b
		Rdh19	Nlrp4a	Mroh7
		Mug-ps1	Lrrc3	Olfr39
		Vmn2r82	Tafa1	Vmn2r111
		Olfr1122	Disp3	7420426K07Rik
		Olfr651	Acsm2	Dytn
		Olfr1497	Olfr20	Zfp735
		Olfr1442	Slc7a4	Vmn2r10
		Olfr1495	Nlrp4b	Csmd2
		Olfr524	Ubqln3	Nat8f2
		Olfr743	Fibcd1	Zfp985
		Cyp2d13	Adgrg4	Olfr1328
		Smok2b	Oog2	4933421I07Rik
		Vmn2r104	A230006K03Rik	Spertl
		Olfr539	Vwa3b	Fbxw20
		Olfr339	Rnf165	9430007A20Rik
		Olfr851	Lrtm2	Olfr536
		Olfr453	Amer3	Dipk2b
		Olfr835	Glb1l2	Vmn2r61
		Psg28	Igbp1b	Olfr677
		Dnah7c	Adam6b	Olfr1099
		Olfr329-ps	Nlrp4c	Olfr61
		Zfp992	Tmem178b	Olfr523
		Skint4	Aldoart1	Vmn2r-ps54
		Olfr112	9530002B09Rik	Vmn2r66
		Tmem132b	Abca15	Olfr1463
		Olfr1480	5830411N06Rik	Olfr948
		Olfr231	Gm7609	Tmem132c
		Vmn1r224	Klk15	Cntnap5c
		Panct2	Zfp641	Adam29
		Vmn2r28	Psg29	Olfr716
		CK137956	Cntnap5a	Gm2381
		Zfp850	Trhde	Vmn1r64
		4930519F09Rik	Defb12	Vmn1r58
		Vmn2r76	Catsperg2	Olfr934
		Vmn2r56	Olfr613	Vmn1r205
		Vmn2r59	Minar1	Vmn1r14
		Vmn2r108	Doxl1	Myh15
		Vmn2r12	Adam6a	Zfp831
		Vmn2r93	Mrgprb1	4931408C20Rik
		Vmn2r86	Btnl6	C130026I21Rik
		Vmn2r63	Flg2	F830016B08Rik
		Vmn2r17	Shisal1	Mup6
		Vmn2r16	Tmem132e	Olfr1361
		Vmn2r118	Mroh4	Olfr477
		Vmn2r72	Skint6	Olfr342
		Vmn2r14	Nwd2	Olfr345
		Vmn2r106	Ubqln5	Olfr1107
		D6Ertd474e	Tas2r110	Olfr722
		Krtap9-5	Olfr65	4930571K23Rik
		Aadacl3	C8a	Wdr64
		Mir9-3hg	Abca16	Olfr1494
		Zfp936	Ces3b	Olfr1404
		AY512915	AI593442	Olfr266
		Skint3	Loxhd1	Olfr657
		Gm13083	B020004J07Rik	Vmn1r72
		2900052N01Rik	Fam155a	Vmn1r70
		Tex13d	4930444F02Rik	Olfr481
		Sms-ps	Bpifb2	Olfr1195
		Gm8674	Gm13023	Sox1ot
		Gm8672	Tmprss11g	Vmn1r185
		9530059O14Rik	Pcdhb10	Fsip2
		2900079G21Rik	Olfr976	Vmn2r107
		Gm12130	Trim42	Moxd2
		Gm5434	Kprp	Cfap47
		Gm5065	Fam189a1	Cfap47
		4933416O17Rik	Cyp3a59	Zfp981
		Duxf3	Adam20	Insyn2b
		Gm5087	Phf8-ps	Olfr1256
		4930548G14Rik	Pabpc6	Olfr1346
		1700095A21Rik	Samt3	Olfr916
		A930017M01Rik	Vmn2r116	Olfr829
		Gm9899	Tmem267	Olfr730
		Gm10845	Sdr16c5	Mug-ps1
		D130079A08Rik	Clip4	Olfr895
		4930432E11Rik	Efcab6	Olfr651
		Gm4759	3425401B19Rik	Olfr508
		Kif4-ps	Cyp2c68	Olfr1408
		Gm9871	Skint7	Olfr418
		Gm20326	Vmn1r71	Olfr1186
		Gm19825	C2cd4c	Olfr1495
		Gm19782	Zfp541	Olfr1511
		Gm15941	Mroh2a	Esp8
		Gm19757	Cyp2c66	Vmn2r114
		Gm17830	Olfr148	Vmn1r7
		Gm10304	Vwa5b1	Smok2b
		Gm10764	Vmn1r65	Vmn2r104
		F630042J09Rik	Cyp2j13	Olfr1252
		Gm10846	Ankrd34c	Olfr539
		Gm16503	Cyp2b23	Olfr1201
		Gm16496	Acsm5	Olfr912
		Gm9867	Itprid1	Olfr784
		Gm16495	Sppl2c	Olfr1501
		Gm11567	Fmo9	Olfr849
		Gm8995	Fam135b	Olfr1241
		Gm20752	Olfr5	Olfr390
		Gm5107	Krt26	Olfr1329
		B230214G05Rik	Olfr132	Olfr304
		4930474G06Rik	Olfr958	Dnah7c
		4930568E12Rik	7420426K07Rik	Olfr329-ps
		1700001J11Rik	Susd5	Zfp616
		4933438B17Rik	Zfp735	Zfp992
		4930455J16Rik	Vmn2r10	Skint4
		Olfr472	Csmd2	Olfr112
		Olfr510	Cyp2j11	Tmem132b
		Rn45s	Nat8f2	Olfr739
		Cts8-ps	Olfr394	Gm13078
		Gm17771	Zfp985	Vmn1r86
		Gm12669	Sertm1	Vmn1r125
		Nlrp4d	Fbxw20	Vmn1r194
		BC051076	Olfr536	Panct2
		Gm10280	Vmn2r61	Zfp937
		Gm5512	Pramel5	Mir1a-1hg
		Gm17821	Olfr677	Ces2h
		Gm17695	Nutm2	CK137956
		LOC100504180	Vmn2r-ps54	Gm13119
		Gm17434	Vmn2r25	Vmn2r51
		Gm5581	Gm1966	Vmn2r76
			Vmn2r66	Vmn2r59
			Fam71e2	Vmn2r109
			Tmem132c	Vmn2r100
			Fpr-rs7	Vmn2r73
			Cntnap5c	Vmn2r63
			Tmem229a	Vmn2r17
			4930433I11Rik	Vmn2r118
			Spem2	Vmn2r14
			Adam29	Vmn2r13
			Cyp2a22	D6Ertd474e
			Gm2381	Krtap9-5
			Vmn1r174	Gm3604
			Vmn1r58	Cyp2c69
			Vmn1r14	BC080695
			Myh15	Pate9
			Zfp831	Mir9-3hg
			Olfr1270	AY512915
			Olfr127	Klhdc7b
			Cldn34d	Gm21190
			Gm1043	Psg27
			4931408C20Rik	Gm13083
			C130026I21Rik	Psg25
			Gm5592	Gm2128
			Olfr1273-ps	Gm8674
			F830016B08Rik	Gm8672
			Olfr1535	Tcrg-C3
			Olfr706	Gm11190
			Olfr704	Gm12709
			Oog4	2900079G21Rik
			Olfr221	Gm14204
			Olfr605	Gm10505
			Olfr134	Gm5434
			Olfr1178	Gm5065
			Vmn1r25	Psg-ps1
			Gm8300	AA545190
			Olfr342	Duxf3
			Olfr732	5730416F02Rik
			Olfr722	A230077H06Rik
			4930571K23Rik	4930442L01Rik
			Wdr64	Spag17os
			Olfr572	C130046K22Rik
			Olfr639	4933414I15Rik
			Olfr646	1700029B22Rik
			Olfr629	4921511C20Rik
			Olfr720	Vmn1r26
			Olfr834	Gm17751
			Sox1ot	Ctcflos
			Vmn2r121	Gldnos
			Kcng1	2810471M01Rik
			Ugt2a2	2810049E08Rik
			Zfp981	1700095A21Rik
			Insyn2b	1700095B10Rik
			Olfr1256	4930432E11Rik
			Olfr1346	4932431P20Rik
			Olfr401	Kif4-ps
			Olfr829	Gm19554
			Rdh19	Gm4884
			Mug-ps1	Gm20328
			Olfr643	Gm17308
			Olfr1389	Gm19825
			Olfr1413	Gm19782
			Olfr1298	Gm19757
			Olfr911-ps1	Gm17830
			Olfr651	Gm10764
			Olfr1245	Gm10579
			Olfr689	Gm10862
			Olfr1459	Gm16496
			Olfr733	Gm9979
			Olfr418	Gm9867
			Olfr777	Gm9944
			Olfr1186	Gm16495
			Olfr484	Gm20752
			Olfr1495	E430016F16Rik
			Olfr1318	Pcsk2os1
			Olfr527	Gm5107
			Olfr743	C330011F03Rik
			Vmn1r202	B230214G05Rik
			Smok2b	C630031E19Rik
			Wfdc6b	4930474G06Rik
			Vmn2r104	3110018I06Rik
			Olfr553	4930505M18Rik
			Olfr352	Vmn1r231
			Olfr1301	Olfr608
			Olfr497	Olfr472
			Olfr784	Olfr406
			Olfr1160	Vmn2r120
			Olfr883	Olfr1008
			Olfr390	Rn45s
			Olfr699	Gm17768
			Olfr591	Cts8-ps
			Olfr304	Gm11426
			Dnah7c	Vmn2r18
			Trim58	Vmn2r58
			Zfp992	Nlrp4d
			Skint4	Gm5724
			Olfr112	BC051076
			Tmem132b	Gm10280
			Gm13078	Gm7550
			Vmn1r167	Gm17821
			Panct2	Gm8221
			Krtap16-1	Gm21399
			Ces2h	Gm17695
			Gm14139	LOC100504180
			Gm13119	Gm19792
			Vmn2r76	Gm1995
			Vmn2r99	LOC675947
			Vmn2r94	Gm9640
			Vmn2r56	Gm6820
			Vmn2r109	Gm12174
			Vmn2r108	Gm5637
			Vmn2r103	Gm272
			Vmn2r12
			Vmn2r100
			Vmn2r85
			Vmn2r63
			Vmn2r17
			Vmn2r16
			Vmn2r118
			Vmn2r14
			Vmn2r13
			Vmn2r15
			Gm3604
			Aadacl3
			Apol11a
			BC080695
			1110028F11Rik
			Zfp936
			AY512915
			Skint3
			Gm13124
			Clrn2
			Gm13083
			Psg25
			4932411N23Rik
			4930529C04Rik
			1700008K24Rik
			4933440M02Rik
			Tex13d
			Sms-ps
			Gm8674
			Fbxw23
			Gm6818
			Gm4868
			Gm11190
			9530059O14Rik
			2900079G21Rik
			AU015228
			Spata31d1b
			Gm5434
			4933416O17Rik
			4933433G08Rik
			AU023762
			Gm15455
			Duxf3
			A230077H06Rik
			4932435O22Rik
			Grin1os
			Ighv9-4
			4921511C20Rik
			Gm14340
			9230020A06Rik
			Dbhos
			4930505O20Rik
			Ctcflos
			Gldnos
			4933406K04Rik
			1700095A21Rik
			A930017M01Rik
			Gm19784
			D130079A08Rik
			4930432E11Rik
			Gm4759
			4932431P20Rik
			Kif4-ps
			5730409K12Rik
			Gm14085
			Gm9871
			Olfr1289
			Gm20328
			Gm20326
			Gm19825
			Gm19782
			Gm2721
			Gm10304
			Gm16503
			Gm10579
			Gm10862
			Gm16496
			Gm16485
			Gm9867
			Gm9944
			Gm9966
			Gm16495
			Gm16488
			Gm20752
			B020014A21Rik
			Pcsk2os1
			Gm20558
			B230214G05Rik
			C530044C16Rik
			AA414992
			4930578E11Rik
			1700028P15Rik
			3110018I06Rik
			1700001J11Rik
			5730460C07Rik
			4930455J16Rik
			Gm6327
			Olfr319
			Olfr1133
			Vmn2r120
			Olfr1008
			Olfr510
			Rn45s
			Gm17768
			Cts8-ps
			Gm11426
			Gm13089
			Ighv1-82
			Vmn2r58
			Tubb2a-ps2
			Vmn2r96
			Nlrp4d
			Gm10280
			Trav3-1
			Gm5512
			Gm17821
			Gm8882
			Gm8221
			Gm10319
			Gm5039
			Gm17695
			LOC100504180
			Gm4271
			Gm1995
			LOC675947
			Gm9640
			Gm16527
			Gm5637
			Gm5581
			Gm272
