# Supplementary material for: A novel Cbx1, PurB, and Sp3 complex mediates long-term silencing of tissue- and lineage-specific genes
Source: J Biol Chem. 2022 May 20;298(6):102053. doi: 10.1016/j.jbc.2022.102053 (PMC9190063; doi:10.1016/j.jbc.2022.102053)
Supplement: Supplemental Table S2 [file mmc3.xlsx]

## Sheet: Gene Ontology
Cbx1 Antibody ChIP-seq
Analysis Type:	PANTHER Overrepresentation Test (Released 20190711)
Annotation Version and Release Date:	GO Ontology database Released 2019-02-02
Analyzed List:	upload_1 (Mus musculus)
Reference List:	Mus musculus (all genes in database)
Test Type:	FISHER
Correction:	FDR
GO biological process complete	Genes in GO term	Present in Data Set	Expected in Data Set	Fold Enrichment	Raw P-value	FDR	Over/under
calcium-mediated signaling using intracellular calcium source (GO:0035584)	20	6	0.39	15.41	7.79e-06	0.00291	+
neuronal action potential (GO:0019228)	35	10	0.68	14.68	1.02e-08	2.29e-05	+
membrane depolarization during action potential (GO:0086010)	25	7	0.49	14.38	1.96e-06	0.000994	+
transmission of nerve impulse (GO:0019226)	66	15	1.28	11.68	3.31e-11	5.2e-07	+
regulation of AMPA receptor activity (GO:2000311)	26	5	0.51	9.88	0.00028	0.0499	+
membrane depolarization (GO:0051899)	46	8	0.9	8.93	7.99e-06	0.00291	+
exogenous drug catabolic process (GO:0042738)	54	8	1.05	7.61	2.27e-05	0.00713	+
multicellular organismal signaling (GO:0035637)	109	16	2.12	7.54	2.21e-09	8.65e-06	+
action potential (GO:0001508)	89	13	1.73	7.5	7.51e-08	7.37e-05	+
calcium ion transmembrane transport (GO:0070588)	153	14	2.98	4.7	4.21e-06	0.002	+
xenobiotic metabolic process (GO:0006805)	101	9	1.97	4.58	0.000263	0.0474	+
sensory perception of sound (GO:0007605)	151	12	2.94	4.08	7.3e-05	0.0168	+
sensory perception of mechanical stimulus (GO:0050954)	181	14	3.52	3.97	2.47e-05	0.00744	+
cellular response to xenobiotic stimulus (GO:0071466)	145	11	2.82	3.9	0.000212	0.039	+
inorganic cation transmembrane transport (GO:0098662)	402	29	7.83	3.71	5.29e-09	1.66e-05	+
adult behavior (GO:0030534)	182	13	3.54	3.67	0.000102	0.0219	+
cell-cell adhesion via plasma-membrane adhesion molecules (GO:0098742)	183	13	3.56	3.65	0.000107	0.0225	+
calcium ion transport (GO:0006816)	221	15	4.3	3.49	5.27e-05	0.0133	+
inorganic ion transmembrane transport (GO:0098660)	444	30	8.64	3.47	1.17e-08	1.83e-05	+
cation transmembrane transport (GO:0098655)	432	29	8.41	3.45	2.35e-08	3.07e-05	+
regulation of ion transmembrane transport (GO:0034765)	465	28	9.05	3.09	3.39e-07	0.000266	+
monovalent inorganic cation transport (GO:0015672)	321	19	6.25	3.04	3.32e-05	0.00945	+
metal ion transport (GO:0030001)	558	33	10.86	3.04	4.42e-08	4.95e-05	+
ion transmembrane transport (GO:0034220)	584	32	11.37	2.81	3.61e-07	0.000269	+
regulation of membrane potential (GO:0042391)	434	23	8.45	2.72	2.68e-05	0.00793	+
regulation of transmembrane transport (GO:0034762)	557	29	10.84	2.67	3.35e-06	0.00164	+
biological adhesion (GO:0022610)	798	39	15.53	2.51	3.8e-07	0.000271	+
cell adhesion (GO:0007155)	788	38	15.34	2.48	6.91e-07	0.000452	+
cation transport (GO:0006812)	729	34	14.19	2.4	5.11e-06	0.00223	+
regulation of ion transport (GO:0043269)	720	33	14.02	2.35	9.74e-06	0.00339	+
sensory perception (GO:0007600)	1606	67	31.26	2.14	7.38e-09	1.93e-05	+
nervous system process (GO:0050877)	2040	85	39.71	2.14	5.44e-11	4.26e-07	+
transmembrane transport (GO:0055085)	893	35	17.38	2.01	0.000185	0.0349	+
system process (GO:0003008)	2526	97	49.17	1.97	1.47e-10	7.71e-07	+
ion transport (GO:0006811)	1147	43	22.33	1.93	6.99e-05	0.0164	+
G protein-coupled receptor signaling pathway (GO:0007186)	1842	64	35.86	1.78	9.81e-06	0.00334	+
multicellular organismal process (GO:0032501)	7128	185	138.75	1.33	4.57e-06	0.00211	+
organic substance metabolic process (GO:0071704)	6644	94	129.33	0.73	0.000195	0.0365	-
metabolic process (GO:0008152)	7166	99	139.49	0.71	2.44e-05	0.0075	-
primary metabolic process (GO:0044238)	6235	82	121.37	0.68	1.8e-05	0.00587	-
regulation of metabolic process (GO:0019222)	5688	74	110.72	0.67	3.54e-05	0.00975	-
cellular component organization (GO:0016043)	5086	66	99	0.67	0.000126	0.0253	-
regulation of cellular metabolic process (GO:0031323)	5288	68	102.93	0.66	6.01e-05	0.0147	-
cellular component organization or biogenesis (GO:0071840)	5262	67	102.43	0.65	4.55e-05	0.0117	-
nitrogen compound metabolic process (GO:0006807)	5669	71	110.35	0.64	9.58e-06	0.00341	-
macromolecule metabolic process (GO:0043170)	5049	63	98.28	0.64	3.5e-05	0.0098	-
cellular metabolic process (GO:0044237)	6280	78	122.24	0.64	1.37e-06	0.000769	-
regulation of primary metabolic process (GO:0080090)	5098	62	99.23	0.62	1.3e-05	0.00435	-
cellular macromolecule metabolic process (GO:0044260)	3963	48	77.14	0.62	0.000166	0.0318	-
regulation of nitrogen compound metabolic process (GO:0051171)	4952	58	96.39	0.6	4.58e-06	0.00205	-
regulation of macromolecule metabolic process (GO:0060255)	5232	61	101.84	0.6	1.72e-06	0.000897	-
positive regulation of macromolecule metabolic process (GO:0010604)	3147	35	61.26	0.57	0.000154	0.0301	-
positive regulation of cellular metabolic process (GO:0031325)	3144	34	61.2	0.56	8.47e-05	0.0193	-
regulation of gene expression (GO:0010468)	3616	39	70.39	0.55	2.17e-05	0.00693	-
positive regulation of nitrogen compound metabolic process (GO:0051173)	2986	30	58.12	0.52	3.05e-05	0.00886	-
regulation of transcription, DNA-templated (GO:0006355)	2737	27	53.28	0.51	5.55e-05	0.0138	-
regulation of nucleic acid-templated transcription (GO:1903506)	2744	27	53.41	0.51	4.22e-05	0.0112	-
regulation of RNA biosynthetic process (GO:2001141)	2752	27	53.57	0.5	4.23e-05	0.0111	-
regulation of RNA metabolic process (GO:0051252)	2995	28	58.3	0.48	5.9e-06	0.0025	-
regulation of macromolecule biosynthetic process (GO:0010556)	3246	30	63.18	0.47	1.59e-06	0.00086	-
regulation of nucleobase-containing compound metabolic process (GO:0019219)	3220	29	62.68	0.46	7.48e-07	0.000469	-
regulation of biosynthetic process (GO:0009889)	3453	31	67.21	0.46	2.56e-07	0.000236	-
regulation of cellular biosynthetic process (GO:0031326)	3383	30	65.85	0.46	2.85e-07	0.000236	-
regulation of cellular macromolecule biosynthetic process (GO:2000112)	3159	28	61.49	0.46	8.3e-07	0.000501	-
organic cyclic compound metabolic process (GO:1901360)	2545	22	49.54	0.44	7.67e-06	0.00293	-
organelle organization (GO:0006996)	2957	25	57.56	0.43	6.01e-07	0.00041	-
positive regulation of RNA metabolic process (GO:0051254)	1612	13	31.38	0.41	0.000226	0.0412	-
positive regulation of cellular biosynthetic process (GO:0031328)	1862	15	36.24	0.41	6.6e-05	0.0157	-
cellular response to organic substance (GO:0071310)	1745	14	33.97	0.41	0.000123	0.025	-
positive regulation of macromolecule biosynthetic process (GO:0010557)	1768	14	34.41	0.41	9.24e-05	0.0207	-
positive regulation of nucleobase-containing compound metabolic process (GO:0045935)	1770	14	34.45	0.41	9.27e-05	0.0205	-
positive regulation of biosynthetic process (GO:0009891)	1903	15	37.04	0.4	3.72e-05	0.0101	-
cellular aromatic compound metabolic process (GO:0006725)	2344	16	45.63	0.35	2.79e-07	0.000243	-
cellular nitrogen compound metabolic process (GO:0034641)	2720	18	52.95	0.34	1.53e-08	2.19e-05	-
heterocycle metabolic process (GO:0046483)	2278	14	44.34	0.32	7.51e-08	7.85e-05	-
cellular nitrogen compound biosynthetic process (GO:0044271)	1108	6	21.57	0.28	0.000117	0.0241	-
nucleobase-containing compound metabolic process (GO:0006139)	2141	11	41.68	0.26	1.15e-08	2.01e-05	-
cell cycle (GO:0007049)	1170	6	22.77	0.26	6.35e-05	0.0153	-
cellular response to stress (GO:0033554)	1398	7	27.21	0.26	6.91e-06	0.00278	-
regulation of cell cycle (GO:0051726)	942	4	18.34	0.22	0.00013	0.0257	-
RNA metabolic process (GO:0016070)	1211	5	23.57	0.21	7.05e-06	0.00277	-
nucleic acid metabolic process (GO:0090304)	1725	7	33.58	0.21	3.95e-08	4.76e-05	-
gene expression (GO:0010467)	1585	5	30.85	0.16	1.08e-08	2.12e-05	-
response to cytokine (GO:0034097)	732	2	14.25	0.14	0.000156	0.0301	-
cell cycle process (GO:0022402)	742	2	14.44	0.14	0.000105	0.0222	-
cellular response to DNA damage stimulus (GO:0006974)	656	0	12.77	< 0.01	6.62e-06	0.00273	-
RNA processing (GO:0006396)	734	0	14.29	< 0.01	1.32e-06	0.000766	-
mRNA metabolic process (GO:0016071)	509	0	9.91	< 0.01	9.98e-05	0.0217	-

## Sheet: Gene IDs
tax_id	Org_name	GeneID	CurrentID	Status	Symbol	Aliases	description	other_designations	map_location	chromosome	genomic_nucleotide_accession.version	start_position_on_the_genomic_accession	end_position_on_the_genomic_accession	orientation	exon_count	OMIM
10090	Mus musculus	18609	0	live	Pdx1	IDX-1, IPF-1, Ipf1, Mody4, STF-1, pdx-1	pancreatic and duodenal homeobox 1	pancreas/duodenum homeobox protein 1|insulin promoter factor 1, homeodomain transcription factor|islet/duodenum homeobox 1|pancreatic and duodenal homeobox gene 1|somatostatin-transactivating factor 1	5 86.84 cM	5	NC_000071.6	147270131	147275149	plus	2
10090	Mus musculus	22416	0	live	Wnt3a	Wnt-3a, vt	wingless-type MMTV integration site family, member 3A	protein Wnt-3a|vestigial tail|wingless-related MMTV integration site 3A	11 37.17 cM	11	NC_000077.6	59248036	59290751	minus	4
10090	Mus musculus	16522	0	live	Kcnj6	BIR1, GIRK2, KATP2, KCNJ7, Kir3.2, weaver, wv	potassium inwardly-rectifying channel, subfamily J, member 6	G protein-activated inward rectifier potassium channel 2|G-protein-coupled inward rectifier K+ channel 2-1|G-protein-coupled inward rectifier K+ channel 2-A|G-protein-coupled inward rectifier K+ channel 2-B|G-protein-coupled inward rectifier K+ channel 2-C|GIRK-2|inward rectifier K(+) channel Kir3.2|potassium channel, inwardly rectifying subfamily J member 6|potassium inwardly-rectifying channel …	16 55.44 cM	16	NC_000082.6	94748683	94997696	minus	7
10090	Mus musculus	14812	0	live	Grin2b	AW490526, GluN2B, GluRepsilon2, NR2B, Nmdar2b	glutamate receptor, ionotropic, NMDA2B (epsilon 2)	glutamate receptor ionotropic, NMDA 2B|N-methyl D-aspartate receptor subtype 2B|glutamate [NMDA] receptor subunit epsilon-2	6 66.38 cM	6	NC_000072.6	135729795	136173822	minus	18
10090	Mus musculus	71950	0	live	Nanog	2410002E02Rik, ENK, ecat4	Nanog homeobox	homeobox protein NANOG|ES cell-associated protein 4|early embryo specific expression NK family|early embryo specific expression NK-type homeobox protein|homeobox transcription factor Nanog	6 F1	6	NC_000072.6	122706483	122714633	plus	7
10090	Mus musculus	13075	0	live	Cyp19a1	Ar, ArKO, Cyp19, Int-5, Int5, p450arom	cytochrome P450, family 19, subfamily a, polypeptide 1	aromatase|CYPXIX|cytochrome P-450AROM|cytochrome P450 19A1|cytochrome P450, 19, aromatase|estrogen synthase	9 29.49 cM	9	NC_000075.6	54165859	54229532	minus	14
10090	Mus musculus	15550	0	live	Htr1a	Gpcr18	5-hydroxytryptamine (serotonin) receptor 1A	5-hydroxytryptamine receptor 1A|5-HT-1A|5-HT1A receptor|G-protein coupled receptor 18|serotonin receptor 1A	13 56.92 cM	13	NC_000079.6	105443693	105448133	plus	1
10090	Mus musculus	20191	0	live	Ryr2	9330127I20Rik, RYR-2	ryanodine receptor 2, cardiac	ryanodine receptor 2|calcium release channel|cardiac muscle ryanodine receptor|cardiac muscle ryanodine receptor-calcium release channel|ryanodine receptor type 2|type 2 ryanodine receptor	13 4.38 cM	13	NC_000079.6	11553099	12106945	minus	109
10090	Mus musculus	58208	0	live	Bcl11b	9130430L19Rik, AI604821, B630002E05Rik, BCL-11B, Ctip2, Rit1	B cell leukemia/lymphoma 11B	B-cell lymphoma/leukemia 11B|B-cell CLL/lymphoma 11B|B-cell lymphoma/leukaemia 11B|COUP-TF-interacting protein 2|mRit1|radiation-induced tumor suppressor gene 1 protein	12 59.1 cM	12	NC_000078.6	107910403	108004139	minus	8
10090	Mus musculus	18815	0	live	Plg	AI649309, Pg	plasminogen	plasminogen|angiostatin|plasmin heavy chain A|plasmin light chain B	17 8.5 cM	17	NC_000083.6	12378609	12419384	plus	19
10090	Mus musculus	16514	0	live	Kcnj11	Kir6.2, mBIR	potassium inwardly rectifying channel, subfamily J, member 11	ATP-sensitive inward rectifier potassium channel 11|inward rectifier K(+) channel Kir6.2	7 29.66 cM	7	NC_000073.6	46097123	46100867	minus	2
10090	Mus musculus	21336	0	live	Tacr1	Nk1r, Spr, Tac1r	tachykinin receptor 1	substance-P receptor|Nk1 receptor|neurokinin receptor 1|substance P receptor	6 C3	6	NC_000072.6	82402003	82560104	plus	9
10090	Mus musculus	13193	0	live	Dcx	Dbct	doublecortin	neuronal migration protein doublecortin|doublecortex|doublin|lis-X|lissencephalin-X|lissencephaly, X-linked (doublecortin)	X F2	X	NC_000086.7	143855842	143933275	minus	7
10090	Mus musculus	20273	0	live	Scn8a	AI853486, C630029C19Rik, NaCh6, Nav1.6, dmu, med, mnd-2, mnd2, nmf2, nmf335, nmf58, nur14, seal	sodium channel, voltage-gated, type VIII, alpha	sodium channel protein type 8 subunit alpha|ataxia 3|sodium channel protein type VIII subunit alpha|voltage-gated sodium channel Nav1.6 variant a|voltage-gated sodium channel Nav1.6 variant b|voltage-gated sodium channel alpha subunit|voltage-gated sodium channel subunit alpha Nav1.6	15 F1	15	NC_000081.6	100869789	101045938	plus	33
10090	Mus musculus	238055	0	live	Apob	AI315052, Apo B-100, apob-100, apob-48	apolipoprotein B	apolipoprotein B-100	12 3.53 cM	12	NC_000078.6	7977634	8016839	plus	30
10090	Mus musculus	13131	0	live	Dab1	AI956902, C630028C02Rik, scm, scr, scrambler, yot	disabled 1	disabled homolog 1|yotari	4 47.79 cM	4	NC_000070.6	103619546	104744844	plus	26
10090	Mus musculus	18213	0	live	Ntrk3	AW125844_tv3, TrkC, Ntrk3	neurotrophic tyrosine kinase, receptor, type 3	NT-3 growth factor receptor|GP145-TrkC|neurotrophin-3|trk-C|trkC tyrosine kinase	7 44.01 cM	7	NC_000073.6	78179986	78579180	minus	24
10090	Mus musculus	11595	0	live	Acan	Agc, Agc1, CSPCP, Cspg1, b2b183Clo, cmd	aggrecan	aggrecan core protein|aggrecan 1|cartilage-specific proteoglycan core protein	7 44.88 cM	7	NC_000073.6	79053202	79115099	plus	18
10090	Mus musculus	13176	0	live	Dcc	C030036D22Rik, Igdcc1	deleted in colorectal carcinoma	netrin receptor DCC|tumor suppressor protein DCC	18 45.24 cM	18	NC_000084.6	71253613	72351240	minus	29
10090	Mus musculus	15561	0	live	Htr3a	5-HT3	5-hydroxytryptamine (serotonin) receptor 3A	5-hydroxytryptamine receptor 3A|5-HT-3|5-HT3-A|5-HT3A|5-HT3R|5-hydroxytryptamine receptor 3|5HT3 serotonin receptor|serotonin receptor 3A|serotonin-gated ion channel receptor	9 A5.3	9	NC_000075.6	48899213	48911149	minus	9
10090	Mus musculus	20271	0	live	Scn5a	Nav1.5, Nav1.5c, SkM1, SkM2, mH1	sodium channel, voltage-gated, type V, alpha	sodium channel protein type 5 subunit alpha|sodium channel protein cardiac muscle subunit alpha|sodium channel protein type V subunit alpha|sodium channel, voltage-gated, type V, alpha polypeptide|voltage-gated sodium channel Nav1.5 variant a|voltage-gated sodium channel Nav1.5 variant b|voltage-gated sodium channel subunit alpha Nav1.5	9 71.33 cM	9	NC_000075.6	119483404	119579030	minus	30
10090	Mus musculus	12300	0	live	Cacng2	AW060990, B230105C07Rik, B930041E13Rik, stargazer, stargazin, stg, wag, waggler	calcium channel, voltage-dependent, gamma subunit 2	voltage-dependent calcium channel gamma-2 subunit|TARP gamma-2|neuronal voltage-gated calcium channel gamma-2 subunit|transmembrane AMPAR regulatory protein gamma-2	15 36.92 cM	15	NC_000081.6	77991919	78119474	minus	4
10090	Mus musculus	22138	0	live	Ttn	1100001C23Rik, 2310036G12Rik, 2310057K23Rik, 2310074I15Rik, AF006999, AV006427, D330041I19Rik, D830007G01Rik, L56, mdm, shru	titin	titin|connectin|ttn	2 45.13 cM	2	NC_000068.7	76703980	76982557	minus	342
10090	Mus musculus	18534	0	live	Pck1	AI265463, PEPCK, PEPCK-C, Pck-1	phosphoenolpyruvate carboxykinase 1, cytosolic	phosphoenolpyruvate carboxykinase, cytosolic [GTP]|phosphoenolpyruvate carboxykinase, cytosolic|phosphoenolpyruvate carboxylase	2 95.79 cM	2	NC_000068.7	173153073	173159254	plus	10
10090	Mus musculus	58226	0	live	Cacna1h	Cav3.2, MNCb-1209, alpha13.2	calcium channel, voltage-dependent, T type, alpha 1H subunit	voltage-dependent T-type calcium channel subunit alpha-1H|T-type Cav3.2|calcium channel alpha13.2 subunit|low-voltage-activated calcium channel alpha13.2 subunit|voltage-gated calcium channel subunit alpha Cav3.2	17 12.53 cM	17	NC_000083.6	25374285	25433783	minus	36
10090	Mus musculus	12326	0	live	Camk4	A430110E23Rik, AI666733, CaMKIV, CaMKIV/Gr, D18Bwg0362e	calcium/calmodulin-dependent protein kinase IV	calcium/calmodulin-dependent protein kinase type IV|CAM kinase-GR|Ca2+/calmodulin-dependent protein kinase type IV/Gr|caMK IV	18 18.15 cM	18	NC_000084.6	32934961	33195767	plus	16
10090	Mus musculus	12287	0	live	Cacna1b	AW050276, AW060892, AW822256, BIII, Cav2.2, Cchn1a, alpha(1B)	calcium channel, voltage-dependent, N type, alpha 1B subunit	voltage-dependent N-type calcium channel subunit alpha-1B|brain calcium channel III|calcium channel, L type, alpha-1 polypeptide|calcium channel, voltage-dependent, L type, alpha 1B subunit|calcium channel, voltage-dependent, N type, alpha 1B subunit, BIII|voltage-gated calcium channel subunit alpha Cav2.2	2 16.58 cM	2	NC_000068.7	24603860	24763200	minus	52
10090	Mus musculus	58234	0	live	Shank3	AI841104, Spank-2, proSAP2	SH3 and multiple ankyrin repeat domains 3	SH3 and multiple ankyrin repeat domains protein 3|SH3/ankyrin domain gene 3|proline-rich synapse-associated protein 2	15 E3	15	NC_000081.6	89499705	89560261	plus	24
10090	Mus musculus	20265	0	live	Scn1a	B230332M13, Nav1.1	sodium channel, voltage-gated, type I, alpha	sodium channel protein type 1 subunit alpha|sodium channel protein brain I subunit alpha|sodium channel protein type I subunit alpha|voltage-gated sodium channel subunit alpha Nav1.1	2 39.13 cM	2	NC_000068.7	66270782	66440837	minus	29
10090	Mus musculus	20192	0	live	Ryr3	AI851294, C230090H21, RYR-3	ryanodine receptor 3	ryanodine receptor 3|brain ryanodine receptor-calcium release channel|brain-type ryanodine receptor|calcium release channel|type 3 ryanodine receptor	2 E3-E4	2	NC_000068.7	112631363	113217542	minus	108
10090	Mus musculus	17263	0	live	Meg3	2900016C05Rik, 3110050O07Rik, 6330408G06Rik, AI425946, AW108224, D12Bwg1266e, Gtl2, R74756, R75394	maternally expressed 3	GTL2, imprinted maternally expressed untranslated mRNA|gene trap locus 2|maternally expressed gene 3	12 60.25 cM	12	NC_000078.6	109540996	109571729	plus	11
10090	Mus musculus	13087	0	live	Cyp2a5	CYPIIA5, Coh, Cyp15a2	cytochrome P450, family 2, subfamily a, polypeptide 5	cytochrome P450 2A5|coumarin 7-hydroxylase|cytochrome P450, 2a5|cytochrome P450-15-COH|cytochrome P450-IIA3.2	7 15.54 cM	7	NC_000073.6	26835339	26843264	plus	9
10090	Mus musculus	15562	0	live	Htr4	5-HT-4, 5-HT4, 5-HT<4L>, 5HTR4	5 hydroxytryptamine (serotonin) receptor 4	5-hydroxytryptamine receptor 4	18 E1	18	NC_000084.6	62322158	62498026	plus	13
10090	Mus musculus	13616	0	live	Edn3	ET-3, PPET3, ls, tmgc48	endothelin 3	endothelin-3|preproendothelin-3	2 98.1 cM	2	NC_000068.7	174760619	174784042	plus	5
10090	Mus musculus	19739	0	live	Rgs9	RGS9-1-2, Rgs9	regulator of G-protein signaling 9	regulator of G-protein signaling 9|ROS GAP	11 71.86 cM	11	NC_000077.6	109225348	109298181	minus	20
10090	Mus musculus	17882	0	live	Myh2	MHC2A, MyHC-IIaa, Myhs-f, Myhs-f1, Myhsf1, Myh2	myosin, heavy polypeptide 2, skeletal muscle, adult	myosin-2|myosin heavy chain 2A|skeletal muscle myosin heavy chain II-a	11 40.59 cM	11	NC_000077.6	67171027	67197517	plus	40
10090	Mus musculus	12290	0	live	Cacna1e	A430040I15, BII, Cach6, Cacnl1a6, Cav2.3, Cchra1, alpha1E	calcium channel, voltage-dependent, R type, alpha 1E subunit	voltage-dependent R-type calcium channel subunit alpha-1E|brain calcium channel II|calcium channel, L type, alpha-1 polypeptide|calcium channel, voltage-dependent, L type, alpha 1E subunit|voltage-gated calcium channel subunit alpha Cav2.3	1 66.14 cM	1	NC_000067.6	154390806	154884786	minus	55
10090	Mus musculus	17833	0	live	Muc5ac	2210005L13Rik, MGM	mucin 5, subtypes A and C, tracheobronchial/gastric	mucin-5AC|gastric mucin	7 87.23 cM	7	NC_000073.6	141788958	141819217	plus	49
10090	Mus musculus	12563	0	live	Cdh6	cad6	cadherin 6	cadherin-6|K-cadherin|kidney cadherin	15 A1	15	NC_000081.6	13028699	13176476	minus	13
10090	Mus musculus	12165	0	live	Gdf2	Bmp9	growth differentiation factor 2	growth/differentiation factor 2|bone morphogenetic protein 9	14 B	14	NC_000080.6	33941039	33947198	plus	2
10090	Mus musculus	11994	0	live	Pcdh15	BB078305, Gm9815, Ush1f, av, nmf19, roda	protocadherin 15	protocadherin-15|Ames waltzer|protocadherin 15 CD2|protocadherin 15 CD3 isoform	10 37.43 cM	10	NC_000076.6	73096266	74649831	plus	52
10090	Mus musculus	12661	0	live	Chl1	A530023M13Rik, AI465420, CALL, LICAM2	cell adhesion molecule L1-like	neural cell adhesion molecule L1-like protein|cell adhesion molecule with homology to L1CAM|chl1-like protein|close homolog of L1	6 E1	6	NC_000072.6	103510581	103733038	plus	30
10090	Mus musculus	245537	0	live	Nlgn3	A230085M13Rik, HNL3, NL3, NLG3	neuroligin 3	neuroligin-3|gliotactin homolog|neuroligin 3 protein	X D	X	NC_000086.7	101299179	101321350	plus	7
10090	Mus musculus	16502	0	live	Kcnc1	C230009H10Rik, KShIIIB, KV4, Kcr2-1, Kv3.1, NGK2, Shaw	potassium voltage gated channel, Shaw-related subfamily, member 1	potassium voltage-gated channel subfamily C member 1|voltage-gated potassium channel subunit Kv3.1|voltage-gated potassium channel subunit Kv4	7 30.1 cM	7	NC_000073.6	46396457	46438706	plus	4
10090	Mus musculus	225998	0	live	Rorb	Nr1f2, RZR-beta, RZRBeta, hstp, Rorb	RAR-related orphan receptor beta	nuclear receptor ROR-beta|nuclear receptor RZR-beta|nuclear receptor subfamily 1 group F member 2|retinoid-related orphan receptor-beta	19 B	19	NC_000085.6	18930609	19111196	minus	12
10090	Mus musculus	26380	0	live	Esrrb	Err2, Errb, Estrrb, Nr3b2	estrogen related receptor, beta	steroid hormone receptor ERR2|ERR-beta|estrogen receptor related 2|estrogen receptor-like 2|nuclear receptor subfamily 3 group B member 2	12 40.49 cM	12	NC_000078.6	86361117	86521628	plus	11
10090	Mus musculus	20278	0	live	Scnn1g	SCNEG	sodium channel, nonvoltage-gated 1 gamma	amiloride-sensitive sodium channel subunit gamma|ENaC gamma|epithelial Na(+) channel subunit gamma|gamma-ENaC|gamma-NaCH|nonvoltage-gated sodium channel 1 subunit gamma	7 65.07 cM	7	NC_000073.6	121734421	121768482	plus	13
10090	Mus musculus	19661	0	live	Rbp3	Irbp, Rbp-3	retinol binding protein 3, interstitial	retinol-binding protein 3|interphotoreceptor retinoid-binding protein	14 20.8 cM	14	NC_000080.6	33954022	33964216	plus	4
10090	Mus musculus	233079	0	live	Ffar2	GPCR43, Gpr43	free fatty acid receptor 2	free fatty acid receptor 2|G protein-coupled receptor 43|leukocyte-specific STAT-induced GPCR	7 B1	7	NC_000073.6	30818031	30823775	minus	6
10090	Mus musculus	19220	0	live	Ptgfr	AI957154, PGF, fp	prostaglandin F receptor	prostaglandin F2-alpha receptor|PGF receptor|PGF2-alpha receptor|prostaglandin F2alpha receptor|prostanoid FP receptor	3 76.96 cM	3	NC_000069.6	151798610	151837528	minus	3
10090	Mus musculus	16790	0	live	Anpep	AP-M, AP-N, Apn, Cd13, P150	alanyl (membrane) aminopeptidase	aminopeptidase N|alanyl aminopeptidase|aminopeptidase M|aminopeptidase N/CD13|membrane protein p161|microsomal aminopeptidase	7 D2	7	NC_000073.6	79821803	79848189	minus	21
10090	Mus musculus	17884	0	live	Myh4	AI506973, MHC2B, MM, MYH-2B, Minimsc, Minmus, MyHC-IIb, Myhsf	myosin, heavy polypeptide 4, skeletal muscle	myosin-4|myHC-2b|myosin heavy chain 2b|myosin heavy chain 4	11 40.59 cM	11	NC_000077.6	67237812	67260447	plus	40
10090	Mus musculus	13508	0	live	Dscam	4932410A21Rik	DS cell adhesion molecule	Down syndrome cell adhesion molecule homolog	16 57.02 cM	16	NC_000082.6	96587452	97170735	minus	34
10090	Mus musculus	94176	0	live	Dock2	AI662014, AW122239, CED-5, Hch, MBC	dedicator of cyto-kinesis 2	dedicator of cytokinesis protein 2	11 A4	11	NC_000077.6	34226815	34783909	minus	54
10090	Mus musculus	15245	0	live	Hhip	Hhip1	Hedgehog-interacting protein	hedgehog-interacting protein	8 37.95 cM	8	NC_000074.6	79965850	80058069	minus	14
10090	Mus musculus	57749	0	live	Piwil1	MIWI	piwi-like RNA-mediated gene silencing 1	piwi-like protein 1|piwi-like homolog 1	5 67.86 cM	5	NC_000071.6	128736070	128755474	plus	23
10090	Mus musculus	11923	0	live	Neurod4	AI846749, ATH-3, Atoh3, MATH-3, Math3, bHLHa4	neurogenic differentiation 4	neurogenic differentiation factor 4|atonal homolog 3|helix-loop-helix protein mATH-3	10 77.81 cM	10	NC_000076.6	130268152	130280240	minus	3
10090	Mus musculus	16536	0	live	Kcnq2	HNSPC, KQT2, Nmf134	potassium voltage-gated channel, subfamily Q, member 2	potassium voltage-gated channel subfamily KQT member 2|KQT-like 2|potassium channel subunit alpha KvLQT2|voltage-gated potassium channel subunit Kv7.2	2 103.57 cM	2	NC_000068.7	181075579	181135289	minus	19
10090	Mus musculus	69165	0	live	Cd209b	1810030I22Rik, DC-SIGNR1, OtB7, SIGNR1, mSIGNR1	CD209b antigen	CD209 antigen-like protein B|DC-SIGN-related protein 1	8 A1.1	8	NC_000074.6	3917655	3926841	minus	11
10090	Mus musculus	16490	0	live	Kcna2	Akr6a4, Gm10672, Kca1-2, Kv1.2, Mk-2	potassium voltage-gated channel, shaker-related subfamily, member 2	potassium voltage-gated channel subfamily A member 2|MK2|voltage-gated potassium channel subunit Kv1.2	3 46.61 cM	3	NC_000069.6	107090852	107115005	plus	9
10090	Mus musculus	19886	0	live	Ros1	Ros-1, c-ros	Ros1 proto-oncogene	proto-oncogene tyrosine-protein kinase ROS|c-Ros receptor tyrosine kinase|c-ros-1|proto-oncogene c-Ros|proto-oncogene c-Ros-1|receptor tyrosine kinase c-ros oncogene 1	10 26.18 cM	10	NC_000076.6	52044863	52195398	minus	44
10090	Mus musculus	20274	0	live	Scn9a	Nav1.7, PN1, mKIAA4197	sodium channel, voltage-gated, type IX, alpha	sodium channel protein type 9 subunit alpha|peripheral sodium channel 1|sodium channel 25|sodium channel, voltage-gated, type IX, alpha polypeptide|voltage-gated sodium channel Nav1.7 variant a|voltage-gated sodium channel Nav1.7 variant b|voltage-gated sodium channel alpha subunit Nav1.7	2 39.13 cM	2	NC_000068.7	66480080	66635533	minus	29
10090	Mus musculus	20531	0	live	Slc34a2	AA536683, D5Ertd227e, NaPi-2b, Npt2b	solute carrier family 34 (sodium phosphate), member 2	sodium-dependent phosphate transport protein 2B|Na(+)-dependent phosphate cotransporter 2B|Na(+)/Pi cotransporter 2B|sodium-phosphate transport protein 2B|sodium/phosphate cotransporter 2B|solute carrier family 34 member 2|type IIb Na/Picotransporter	5 28.92 cM	5	NC_000071.6	53049203	53071664	plus	13
10090	Mus musculus	13801	0	live	Enam	abte	enamelin	enamelin	5 E1	5	NC_000071.6	88487975	88506049	plus	10
10090	Mus musculus	225642	0	live	Grp	BLP	gastrin releasing peptide	gastrin-releasing peptide	18 38.98 cM	18	NC_000084.6	65872746	65886599	plus	5
10090	Mus musculus	13483	0	live	Dpp6	B930011P16Rik, D5Buc3, D5Buc4, D5Buc5, DPP VI, Dpp-6, Gm1377, In(5)6H-p, Peplb, Rw	dipeptidylpeptidase 6	dipeptidyl aminopeptidase-like protein 6|DPPX|dipeptidyl aminopeptidase-related protein|dipeptidyl peptidase IV-like protein|dipeptidyl peptidase VI|dipeptidylpeptidase VI|inversion, Chr 5, Harwell 6, proximal	5 12.92 cM	5	NC_000071.6	26817357	27727500	plus	29
10090	Mus musculus	232345	0	live	A2m	A2mp	alpha-2-macroglobulin	alpha-2-macroglobulin-P	6 57.49 cM	6	NC_000072.6	121636166	121679238	plus	37
10090	Mus musculus	13004	0	live	Ncan	C230035B04, Cspg3, Cspg3-rs, Tgfbit	neurocan	neurocan core protein|TGFbeta-induced transcript, brain|chondroitin sulfate proteoglycan 3, related sequence	8 34.15 cM	8	NC_000074.6	70093085	70120866	minus	15
10090	Mus musculus	24013	0	live	Grk1	Gprk1, Rhok, Rk	G protein-coupled receptor kinase 1	rhodopsin kinase|G-protein receptor kinase 1	8 A1.1	8	NC_000074.6	13405081	13421951	plus	7
10090	Mus musculus	26557	0	live	Homer2	9330120H11Rik, AW539445, CPD, Vesl-2	homer scaffolding protein 2	homer protein homolog 2|VASP/Ena-related gene up-regulated during seizure and LTP 2|cupidin|homer homolog 2|homer, neuronal immediate early gene, 2|homer-2	7 D3	7	NC_000073.6	81600481	81706925	minus	11
10090	Mus musculus	243634	0	live	Ano2	BC033409, Tmem16b	anoctamin 2	anoctamin-2|ano2|anoctamin 2 isoform Adelta4|anoctamin 2 isoform Bdelta4	6 F3	6	NC_000072.6	125690387	126040133	plus	28
10090	Mus musculus	60440	0	live	Iigp1	2900074L10Rik, AI046432, AW111922, Ifgga1, Iigp, Irga6	interferon inducible GTPase 1	interferon-inducible GTPase 1|interferon-gamma-inducible GTPase Ifgga1 protein	18 D3	18	NC_000084.6	60373621	60392634	plus	5
10090	Mus musculus	18843	0	live	Bpifa1	LUNX, NASG, Plunc, SPLUNC1, SPURT	BPI fold containing family A, member 1	BPI fold-containing family A member 1|palate lung and nasal epithelium clone protein|palate, lung, and nasal epithelium associated|palate, lung, and nasal epithelium clone|palate, lung, and nasal epithelium expressed transcript|protein Plunc	2 H1	2	NC_000068.7	154142880	154149217	plus	9
10090	Mus musculus	74180	0	live	Muc5b	2300002I04Rik, A130042M24, AV085033, MUC5, MUC9, mucin 5b	mucin 5, subtype B, tracheobronchial	mucin-5B	7 87.29 cM	7	NC_000073.6	141839012	141873089	plus	49
10090	Mus musculus	11434	0	live	Acr		acrosin prepropeptide	acrosin|preproacrosin	15 44.96 cM	15	NC_000081.6	89567560	89578853	plus	5
10090	Mus musculus	110115	0	live	Cyp11b1	AA389061, CPN1, Cyp11b, Cyp11b-1, FHI	cytochrome P450, family 11, subfamily b, polypeptide 1	cytochrome P450, family 11, subfamily b, polypeptide 1|steroid-11-beta-hydroxylase	15 34.29 cM	15	NC_000081.6	74834892	74841643	minus	9
10090	Mus musculus	16504	0	live	Kcnc3	KShIIID, Kcr2-3, Kv3.3	potassium voltage gated channel, Shaw-related subfamily, member 3	potassium voltage-gated channel subfamily C member 3|voltage-gated potassium channel subunit Kv3.3	7 28.85 cM	7	NC_000073.6	44590661	44604751	plus	7
10090	Mus musculus	216795	0	live	Wnt9a	Wnt14, wnt-14	wingless-type MMTV integration site family, member 9A	protein Wnt-9a|wingless-type MMTV integration site 14|wingless-type MMTV integration site 9A	11 B1.3	11	NC_000077.6	59306849	59333552	plus	4
10090	Mus musculus	195046	0	live	Nlrp1a	CARD7, DEFCAP, Gm14, Gm15, NAC, Nalp1, Nalp1a, Nlrp1, PP1044	NLR family, pyrin domain containing 1A	NACHT, LRR and PYD domains-containing protein 1a|NACHT, LRR and PYD containing protein 1|NACHT, leucine rich repeat and PYD containing 1|NACHT/LRR/pyrin domain-containing protein 1|NLR family, pyrin domain containing 1|NLR family, pyrin domain containing 1A, CAST/EiJ strain specific|NLR family, pyrin domain containing 1A, PWK/PhJ strain specific|NLR family, pyrin domain containing 1A, WSB/EiJ str…	11 43.21 cM	11	NC_000077.6	71091197	71144973	minus	14
10090	Mus musculus	20272	0	live	Scn7a	1110034K09Rik, AI642000, NaG, Nav2, Nav2.3, Nax, Scn6a	sodium channel, voltage-gated, type VII, alpha	sodium channel protein type 7 subunit alpha|sodium channel, voltage-gated, type VI, alpha polypeptide	2 39.21 cM	2	NC_000068.7	66673426	66784910	minus	25
10090	Mus musculus	71960	0	live	Myh14	2400004E04Rik, II-C, NHMCII, NMHC II-C	myosin, heavy polypeptide 14	myosin-14|myosin heavy chain, non-muscle IIc|myosin, heavy chain 14|non-muscle myosin heavy chain IIc|nonmuscle myosin heavy chain	7 B3	7	NC_000073.6	44605803	44670843	minus	45
10090	Mus musculus	17940	0	live	Naip1	AV364616, Birc1a, D13Lsd1, Naip, Naip-rs1	NLR family, apoptosis inhibitory protein 1	baculoviral IAP repeat-containing protein 1a|baculoviral IAP repeat-containing 1a|neuronal apoptosis inhibitory protein 1	13 53.18 cM	13	NC_000079.6	100407770	100452864	minus	16
10090	Mus musculus	93896	0	live	Glp2r	9530092J08Rik, GLP-2	glucagon-like peptide 2 receptor	glucagon-like peptide 2 receptor|G protein-coupled receptor GLP2R|GLP-2 receptor|GLP-2-R|GLP-2R	11 B3	11	NC_000077.6	67663784	67771153	minus	14
10090	Mus musculus	110862	0	live	Kcnq3		potassium voltage-gated channel, subfamily Q, member 3	potassium voltage-gated channel subfamily KQT member 3|KQT-like 3|potassium channel subunit alpha KvLQT3|voltage-gated potassium channel subunit Kv7.3	15 29.16 cM	15	NC_000081.6	65986390	66286636	minus	15
10090	Mus musculus	13842	0	live	Epha8	AW047546, Eek, Hek3, mKIAA1459	Eph receptor A8	ephrin type-A receptor 8|EPH- and ELK-related kinase|Ephrin type-A receptor 8 precursor (Tyrosine-protein kinase receptor EEK) (EPH-and ELK-related kinase)|tyrosine-protein kinase receptor EEK	4 D3	4	NC_000070.6	136929419	136956816	minus	17
10090	Mus musculus	394436	0	live	Ugt1a1	Gnt1, UDPGT 1-1, UGT1A01, Udpgt-1a, UgtBr1	UDP glucuronosyltransferase 1 family, polypeptide A1	UDP-glucuronosyltransferase 1-1|UDP-glucuronosyltransferase 1 family, member 1|UDP-glucuronosyltransferase 1A1|UDPGT|UGT1*1|UGT1-01|UGT1.1	1 44.55 cM	1	NC_000067.6	88211959	88220002	plus	5
10090	Mus musculus	14807	0	live	Grik3	9630027E11, GluK3, GluR7-3, Glur-7, Glur7	glutamate receptor, ionotropic, kainate 3	glutamate receptor ionotropic, kainate 3|glutamate receptor 7	4 58.91 cM	4	NC_000070.6	125490206	125714173	plus	16
10090	Mus musculus	26875	0	live	Pclo	Acz, Pico	piccolo (presynaptic cytomatrix protein)	protein piccolo|aczonin|brain-derived HLMN protein|multidomain presynaptic cytomatrix protein	5 A1	5	NC_000071.6	14514916	14863465	plus	25
10090	Mus musculus	17932	0	live	Myt1	Nzf2, Nzf2a, Nzf2b, Nztf2	myelin transcription factor 1	myelin transcription factor 1|NZF-2|neural zinc finger factor 2|neural zinc finger transcription factor 2	2 103.77 cM	2	NC_000068.7	181763332	181827786	plus	29
10090	Mus musculus	17885	0	live	Myh8	4832426G23Rik, AI327267, MHCp, MyHC-pn, Myhs-p, Myhsp	myosin, heavy polypeptide 8, skeletal muscle, perinatal	myosin-8|Beta-MHC antisense|myHC-perinatal|myosin heavy chain 8|myosin heavy chain, skeletal muscle, perinatal	11 40.59 cM	11	NC_000077.6	67277124	67308634	plus	40
10090	Mus musculus	16560	0	live	Kif1a	ATSV, C630002N23Rik, Gm1626, Kns1	kinesin family member 1A	kinesin-like protein KIF1A|N-3 kinesin|axonal transporter of synaptic vesicles|kinesin heavy chain member 1A	1 D	1	NC_000067.6	93015455	93101893	minus	51
10090	Mus musculus	19888	0	live	Rp1	Dcdc3, Gm38717, Orp1h, mG145, Rp1	retinitis pigmentosa 1 (human)	oxygen-regulated protein 1|lipoxygenase homology domain-containing protein 1|retinitis pigmentosa 1 homolog|retinitis pigmentosa RP1 protein homolog	1 1.65 cM	1	NC_000067.6	4290846	4409266	minus	22
10090	Mus musculus	19888	0	live	Rp1	Dcdc3, Gm38717, Orp1h, mG145, Rp1	retinitis pigmentosa 1 (human)	oxygen-regulated protein 1|lipoxygenase homology domain-containing protein 1|retinitis pigmentosa 1 homolog|retinitis pigmentosa RP1 protein homolog	1 1.65 cM	1	NC_000067.6	4115673	4243365	minus	22
10090	Mus musculus	637515	0	live	Nlrp1b	Nalp1b	NLR family, pyrin domain containing 1B	NLR family, pyrin domain containing 1B|NACHT-, LRR-, and PYD-containing protein 1 paralog b|NLR family, pyrin domain containing 1B, CAST/EiJ specific, allele 3|NLR family, pyrin domain containing 1B, PWK/PhJ specific, allele 1|OTTMUSCASG00059402|OTTMUSPWKG00059388	11 B4	11	NC_000077.6	71153011	71242514	minus	19
10090	Mus musculus	225631	0	live	Onecut2	C730009D12, OC-2, Oc2	one cut domain, family member 2	one cut domain family member 2|one cut homeobox 2|transcription factor ONECUT-2|transcription factor ONECUT2	18 E1	18	NC_000084.6	64340364	64398488	plus	2
10090	Mus musculus	20669	0	live	Sox14		SRY (sex determining region Y)-box 14	transcription factor SOX-14|SRY-box containing gene 14	9 52.11 cM	9	NC_000075.6	99874106	99876170	minus	1
10090	Mus musculus	218038	0	live	Amph		amphiphysin	amphiphysin	13 6.89 cM	13	NC_000079.6	18948137	19154032	plus	21
10090	Mus musculus	23968	0	live	Nlrp5	Mater, Nalp5, Op1, PAN11	NLR family, pyrin domain containing 5	NACHT, LRR and PYD domains-containing protein 5|NACHT, leucine rich repeat and PYD containing 5|maternal antigen that embryos require|ooplasm-specific protein 1	7 10.22 cM	7	NC_000073.6	23385889	23441923	plus	16
10090	Mus musculus	23965	0	live	Tenm3	2610100B16Rik, Odz1, Odz3, Ten-m3, mKIAA1455	teneurin transmembrane protein 3	teneurin-3|odd Oz/ten-m homolog 3|protein Odd Oz/ten-m homolog 3|ten-3|tenascin-M3|teneurin-3 transcript variant A0B0|teneurin-3 transcript variant A0B1|teneurin-3 transcript variant A1B0|teneurin-3 transcript variant A1B1|teneurin-3 transcript variant A2B0|teneurin-3 transcript variant A2B1|teneurin-3 transcript variant A3B0|teneurin-3 transcript variant A3B1	8 B1.1-B1.2	8	NC_000074.6	48225665	48935162	minus	35
10090	Mus musculus	14457	0	live	Gas7	AW124766, B230343A10Rik-cb, Gas7	growth arrest specific 7	growth arrest-specific protein 7|growth arrest-specific 7 protein	11 B3	11	NC_000077.6	67455024	67688992	plus	21
10090	Mus musculus	110082	0	live	Dnah5	AU022615, Dnahc5, Mdnah5, b2b1134Clo, b2b1154Clo, b2b1537Clo, b2b1565Clo, b2b3491Clo, b2b601Clo, mKIAA1603	dynein, axonemal, heavy chain 5	dynein heavy chain 5, axonemal|axonemal beta dynein heavy chain 5|axonemal dynein heavy chain 5|ciliary dynein heavy chain 5|dynein, axon, heavy chain 5	15 10.9 cM	15	NC_000081.6	28154854	28472045	plus	80
10090	Mus musculus	210801	0	live	Unc5d	D930029E11Rik, Unc5h4, mKIAA1777	unc-5 netrin receptor D	netrin receptor UNC5D|protein unc-5 homolog 4|protein unc-5 homolog D|unc5 homolog 4	8 A2	8	NC_000074.6	28646717	29219681	minus	18
10090	Mus musculus	17433	0	live	Mobp	AI835053, AI839848, MOBP155, MOBP170, MOBP69, MOBP73, MOBP81, R74645	myelin-associated oligodendrocytic basic protein	myelin-associated oligodendrocyte basic protein	9 71.41 cM	9	NC_000075.6	120149690	120181329	plus	7
10090	Mus musculus	19894	0	live	Rph3a	2900002P20Rik, AU022689, AW108370	rabphilin 3A	rabphilin-3A|Doc2 family|exophilin-1	5 F	5	NC_000071.6	120940499	121010103	minus	24
10090	Mus musculus	13094	0	live	Cyp2b9	Cyp2b	cytochrome P450, family 2, subfamily b, polypeptide 9	cytochrome P450 2B9|16alphaoh-a|CYPIIB9|cytochrome P450 clone PF26|cytochrome P450, 2b9, phenobarbitol inducible, type a|cytochrome P450-16-alpha|phenobarbitol inducible, type a|testosterone 16-alpha hydroxylase	7 14.11 cM	7	NC_000073.6	26173335	26210661	plus	11
10090	Mus musculus	380698	0	live	Obscn	BC046431, Gm878, UNC89	obscurin, cytoskeletal calmodulin and titin-interacting RhoGEF	obscurin|obscurin-MLCK|obscurin-RhoGEF|obscurin-myosin light chain kinase	11 B1.3	11	NC_000077.6	58994256	59136375	minus	114
10090	Mus musculus	67295	0	live	Rab3c	2700062I01Rik, 3110015B08Rik, 3110037E15Rik, AI850886	RAB3C, member RAS oncogene family	ras-related protein Rab-3C|small GTP-binding protein Rab3C	13 D2.1	13	NC_000079.6	110054187	110281047	minus	8
10090	Mus musculus	73902	0	live	Psmb11	5830406J20Rik, beta5t	proteasome (prosome, macropain) subunit, beta type, 11	proteasome subunit beta type-11|proteasome beta 11 subunit|proteasome subunit beta-5t|proteasome subunit beta5t	14 C2	14	NC_000080.6	54625310	54629556	plus	1
10090	Mus musculus	22283	0	live	Ush2a	A930011D15Rik, A930037M10Rik, Gm676, Gm983, Mush2a, Ushrn	usherin	usherin|Usher syndrome 2A (autosomal recessive, mild) homolog|usher syndrome type IIa protein homolog|usher syndrome type-2A protein homolog	1 92.29 cM	1	NC_000067.6	188262838	188965497	plus	73
10090	Mus musculus	12623	0	live	Ces1g	Ces-1, Ces1, Ses-1	carboxylesterase 1G	liver carboxylesterase 1|ES-x|acyl-coenzyme A:cholesterol acyltransferase|carboxylesterase 1	8 45.29 cM	8	NC_000074.6	93302369	93337209	minus	14
10090	Mus musculus	338352	0	live	Nell1	B230343H07Rik, l7R6	NEL-like 1	protein kinase C-binding protein NELL1|NEL-like protein 1	7 B4	7	NC_000073.6	49975350	50863289	plus	20
10090	Mus musculus	20745	0	live	Spock1	Spock, Ticn1, testican	sparc/osteonectin, cwcv and kazal-like domains proteoglycan 1	testican-1	13 B1	13	NC_000079.6	57421195	57908332	minus	13
10090	Mus musculus	244653	0	live	Hydin	1700034M11Rik, 4930545D19Rik, 4932703P14, 672398, A830061H17, AC069308.21gm4, Gm9558, hy-3, hy3, hyrh	HYDIN, axonemal central pair apparatus protein	hydrocephalus-inducing protein|hydrocephalus 3|protein Hy-3	8 57.5 cM	8	NC_000074.6	110266977	110610253	plus	87
10090	Mus musculus	269610	0	live	Chd5	4930532L22Rik, AW060752, B230399N07Rik, CHD-5	chromodomain helicase DNA binding protein 5	chromodomain-helicase-DNA-binding protein 5|ATP-dependent helicase CHD5	4 E2	4	NC_000070.6	152338651	152390194	plus	42
10090	Mus musculus	18575	0	live	Pde1c		phosphodiesterase 1C	calcium/calmodulin-dependent 3',5'-cyclic nucleotide phosphodiesterase 1C|3',5'-cyclic-AMP phosphodiesterase|3',5'-cyclic-GMP phosphodiesterase|cam-PDE 1C	6 27.65 cM	6	NC_000072.6	56069798	56652514	minus	28
10090	Mus musculus	15563	0	live	Htr5a	Htr5	5-hydroxytryptamine (serotonin) receptor 5A	5-hydroxytryptamine receptor 5A|5-HT-5|5-HT-5A|5-HT5A|serotonin receptor 5A	5 13.24 cM	5	NC_000071.6	27841702	27855086	plus	3
10090	Mus musculus	208936	0	live	Adamts18	9630038L21, ADAMTS21, E130314N14Rik	a disintegrin-like and metallopeptidase (reprolysin type) with thrombospondin type 1 motif, 18	A disintegrin and metalloproteinase with thrombospondin motifs 18|a disintegrin-like and metalloprotease (reprolysin type) with thrombospondin type 1 motif, 18	8 E1	8	NC_000074.6	113697123	113850502	minus	24
10090	Mus musculus	239556	0	live	Cacna1i	Ca(V)3.3	calcium channel, voltage-dependent, alpha 1I subunit	voltage-dependent T-type calcium channel subunit alpha-1I|low voltage-activated T-type calcium channel alpha-1 subunit (CACNA1I)|low-voltage-activated calcium channel alpha13.3	15 E1	15	NC_000081.6	80287238	80398292	plus	37
10090	Mus musculus	14407	0	live	Gabrg3	6330406O05Rik, B230362M20Rik, Gabrg-3	gamma-aminobutyric acid (GABA) A receptor, subunit gamma 3	gamma-aminobutyric acid receptor subunit gamma-3	7 33.48 cM	7	NC_000073.6	56716465	57387217	minus	10
10090	Mus musculus	26946	0	live	Trpc7	TRP7, Trrp8	transient receptor potential cation channel, subfamily C, member 7	short transient receptor potential channel 7|transient receptor potential protein homologue TRP7|transient receptor protein 7|transient receptor protein 8	13 B1	13	NC_000079.6	56773098	56895980	minus	13
10090	Mus musculus	333050	0	live	Ksr2		kinase suppressor of ras 2	kinase suppressor of Ras 2|testes-kinase suppressor of ras 2 isoform	5 F	5	NC_000071.6	117413221	117775004	plus	22
10090	Mus musculus	232827	0	live	Nlrp2	E330007A02Rik, NBS1, Nalp2, PAN1, PYPAF2	NLR family, pyrin domain containing 2	NACHT, LRR and PYD domains-containing protein 2|NACHT, leucine rich repeat and PYD containing 2	7 A1	7	NC_000073.6	5298547	5351035	minus	12
10090	Mus musculus	18419	0	live	Otog	4932420K09, Otgn, twt	otogelin	otogelin|twister	7 29.66 cM	7	NC_000073.6	46240987	46311434	plus	56
10090	Mus musculus	103098	0	live	Slc6a15	AA536730, AI326450, AI326451, v7-3	solute carrier family 6 (neurotransmitter transporter), member 15	sodium-dependent neutral amino acid transporter B(0)AT2|B0AT2 protein|orphan sodium- and chloride-dependent neurotransmitter transporter NTT73|orphan transporter v7-3|solute carrier family 6 member 15	10 D1	10	NC_000076.6	103367459	103419379	plus	14
10090	Mus musculus	54326	0	live	Elovl2	AI317360, Ssc2	elongation of very long chain fatty acids (FEN1/Elo2, SUR4/Elo3, yeast)-like 2	elongation of very long chain fatty acids protein 2|3-keto acyl-CoA synthase Elovl2|ELOVL FA elongase 2|ELOVL family member 2|ELOVL fatty acid elongase 2|sequence similarity to Cig30 2|very long chain 3-ketoacyl-CoA synthase 2|very long chain 3-oxoacyl-CoA synthase 2	13 A3.3	13	NC_000079.6	41182382	41220403	minus	9
10090	Mus musculus	12338	0	live	Capn6		calpain 6	calpain-6	X F2	X	NC_000086.7	143802236	143827412	minus	13
10090	Mus musculus	59033	0	live	Slc4a8	AW493845, C230026C11, NDCBE, kNBC-3	solute carrier family 4 (anion exchanger), member 8	electroneutral sodium bicarbonate exchanger 1|electroneutral Na+-driven Cl-HCO3 exchanger|k-NBC3|slc4a8|sodium bicarbonate cotransporter isoform 3 kNBC-3|solute carrier family 4 member 8	15 F1	15	NC_000081.6	100761747	100823971	plus	27
10090	Mus musculus	228911	0	live	Tshz2	2900073F20Rik, B830045G17, Mtsh2, Sdccag33l, Tsh2, Zfp218, mKIAA4248, teashirt2	teashirt zinc finger family member 2	teashirt homolog 2|SDCCAG33-like protein|serologically defined colon cancer antigen 33 like|teashirt 2|zinc finger protein 218	2 89.47 cM	2	NC_000068.7	169632677	170072751	plus	5
10090	Mus musculus	17836	0	live	Mug1		murinoglobulin 1	murinoglobulin-1	6 F1	6	NC_000072.6	121838496	121889057	plus	36
10090	Mus musculus	19281	0	live	Ptprt	R-PTP-T, RPTP-rfo, RPTP-rho, RPTPmam4, RPTPrho, mKIAA0283, mRPTPrho	protein tyrosine phosphatase, receptor type, T	receptor-type tyrosine-protein phosphatase T|receptor protein tyrosine phosphatase-rho|receptor-type tyrosine-protein phosphatase rho	2 81.91 cM	2	NC_000068.7	161521988	162661147	minus	34
10090	Mus musculus	12823	0	live	Col19a1		collagen, type XIX, alpha 1	collagen alpha-1(XIX) chain|col19a1|collagen alpha-1(Y) chain|procollagen, type XIX, alpha 1	1 A5	1	NC_000067.6	24257683	24587535	minus	52
10090	Mus musculus	241263	0	live	Gpr158	5330427M13Rik, mKIAA1136	G protein-coupled receptor 158	probable G-protein coupled receptor 158	2 A3	2	NC_000068.7	21367567	21830544	plus	11
10090	Mus musculus	18169	0	live	Npy6r		neuropeptide Y receptor Y6	neuropeptide Y receptor type 6|NPY6-R|PP2|pancreatic polypeptide receptor 2	18 23.74 cM	18	NC_000084.6	44270127	44277700	plus	2
10090	Mus musculus	13417	0	live	Dnah8	ATPase, Dnahc8, Hst6.7b, P1-Loop	dynein, axonemal, heavy chain 8	dynein heavy chain 8, axonemal|axonemal beta dynein heavy chain 8|axonemal dynein heavy chain 8 Dnahc8|ciliary dynein heavy chain 8|dynein, axon, heavy chain 8	17 A3.3	17	NC_000083.6	30626936	30875762	plus	95
10090	Mus musculus	26438	0	live	Psg18	Cea-3, Cea3, mmCGM6	pregnancy specific glycoprotein 18	pregnancy specific glycoprotein 18|carcinoembryonic antigen 3|pregnancy specific glycoprotein 18; carcinoembryonic antigen 3	7 9.15 cM	7	NC_000073.6	18345744	18355039	minus	5
10090	Mus musculus	76376	0	live	Slc24a2	2810021B17Rik, 6330417K15Rik, AI847460, Nckx2	solute carrier family 24 (sodium/potassium/calcium exchanger), member 2	sodium/potassium/calcium exchanger 2	4 C4	4	NC_000070.6	86983124	87230550	minus	13
10090	Mus musculus	15493	0	live	Hsd3b2	3-beta-HSD II	hydroxy-delta-5-steroid dehydrogenase, 3 beta- and steroid delta-isomerase 2	3 beta-hydroxysteroid dehydrogenase/Delta 5-->4-isomerase type 2|3 beta-hydroxysteroid dehydrogenase 2|3 beta-hydroxysteroid dehydrogenase/Delta 5-->4-isomerase type II|hydroxysteroid dehydrogenase-2, delta<5>-3-beta	3 42.85 cM	3	NC_000069.6	98711107	98724595	minus	7
10090	Mus musculus	23964	0	live	Tenm2	Odz2, Odz3, Ten-2, Ten-m2	teneurin transmembrane protein 2	teneurin-2|odd Oz/ten-m homolog 2|protein Odd Oz/ten-m homolog 2|tenascin-M2	11 21.96 cM	11	NC_000077.6	36006656	37236806	minus	38
10090	Mus musculus	109052	0	live	Krt75	4732468K03Rik, AA589387, K6hf, Krt2-6hf, Krtcap1	keratin 75	keratin, type II cytoskeletal 75|CK-75|K75|cytokeratin KRT2-6HF|cytokeratin-75|keratin-6 hair follicle|keratinocyte associated protein 1|mK6hf|type II keratin-K6hf|type-II keratin Kb18	15 56.91 cM	15	NC_000081.6	101563343	101573904	minus	9
10090	Mus musculus	320924	0	live	Ccbe1	4933426F18Rik, 9430093N24Rik, mKIAA1983	collagen and calcium binding EGF domains 1	collagen and calcium-binding EGF domain-containing protein 1|full of fluid protein homolog	18 E1	18	NC_000084.6	66056855	66291838	minus	12
10090	Mus musculus	104183	0	live	Chil4	Chi3l4, Ym2	chitinase-like 4	chitinase-like protein 4|chitinase 3-like 4, Chil4|chitinase-3-like protein 4|secreted protein Ym2	3 F2.2	3	NC_000069.6	106201491	106219479	minus	11
10090	Mus musculus	94217	0	live	Lrp1b	9630004P12Rik, LRP-DIT	low density lipoprotein-related protein 1B	low-density lipoprotein receptor-related protein 1B|LRP-1B|low density lipoprotein-related protein 1B (deleted in tumors)|low-density lipoprotein receptor-related protein-deleted in tumor	2 B	2	NC_000068.7	40595290	42653631	minus	93
10090	Mus musculus	74100	0	live	Arpp21	0710001E13Rik, AI853636, ARPP-21, D9Bwg1012e, R3hdm3, Tarpp	cyclic AMP-regulated phosphoprotein, 21	cAMP-regulated phosphoprotein 21|protein phosphatase 1, regulatory (inhibitory) subunit 1C|regulator of calmodulin signaling|thymocyte ARPP|thymocyte cAMP-regulated phosphoprotein	9 62.46 cM	9	NC_000075.6	112065091	112236021	minus	32
10090	Mus musculus	16979	0	live	Lrrn1	2810047E21Rik, NLRR-1	leucine rich repeat protein 1, neuronal	leucine-rich repeat neuronal protein 1	6 E1	6	NC_000072.6	107529726	107570228	plus	2
10090	Mus musculus	70530	0	live	Lrfn2	5730420O05Rik, SALM1, mKIAA1246	leucine rich repeat and fibronectin type III domain containing 2	leucine-rich repeat and fibronectin type-III domain-containing protein 2	17 C	17	NC_000083.6	48931565	49097590	plus	4
10090	Mus musculus	330908	0	live	Opcml	2900075O15Rik, 3732419F12, AI844366, B930023M13Rik, C230027C17, Gm181, Obcam	opioid binding protein/cell adhesion molecule-like	opioid-binding protein/cell adhesion molecule	9 13.73 cM	9	NC_000075.6	27790735	28925410	plus	12
10090	Mus musculus	13109	0	live	Cyp2j5		cytochrome P450, family 2, subfamily j, polypeptide 5	cytochrome P450 2J5|CYPIIJ5|arachidonic acid epoxygenase|cytochrome P450, 2j5	4 44.71 cM	4	NC_000070.6	96627432	96664171	minus	9
10090	Mus musculus	239250	0	live	Slitrk6	4832410J21Rik, Sltk6	SLIT and NTRK-like family, member 6	SLIT and NTRK-like protein 6|neuronal transmembrane protein Slitrk6|slit and trk like gene 6	14 E3	14	NC_000080.6	110748041	110755206	minus	2
10090	Mus musculus	330222	0	live	Sdk1	5330440E10, 6720466O15Rik	sidekick cell adhesion molecule 1	protein sidekick-1|sidekick homolog 1	5 G2	5	NC_000071.6	141241497	142215586	plus	45
10090	Mus musculus	241159	0	live	Neu4	9330166I04	sialidase 4	sialidase-4|N-acetyl-alpha-neuraminidase 4|neuraminidase 4	1 D	1	NC_000067.6	94020493	94028334	plus	5
10090	Mus musculus	667663	0	live	Myo3a	9030416P08Rik	myosin IIIA	myosin-IIIa	2 A3	2	NC_000068.7	22227503	22618252	plus	34
10090	Mus musculus	140765	0	live	Tmprss3		transmembrane protease, serine 3	transmembrane protease serine 3|transmembrane proteinase serine 3	17 A3.3	17	NC_000083.6	31179263	31200504	minus	12
10090	Mus musculus	14738	0	live	Gpr12	Gpcr01, Gpcr12, Gpcr20, Gpcr21	G-protein coupled receptor 12	G-protein coupled receptor 12	5 G3	5	NC_000071.6	146582150	146586488	minus	3
10090	Mus musculus	239283	0	live	Oxgr1	Cysltr3, Gm299, Gpr80, Gpr99, P2Y15	oxoglutarate (alpha-ketoglutarate) receptor 1	2-oxoglutarate receptor 1|G protein-coupled receptor 80|G protein-coupled receptor 99|alpha-ketoglutarate receptor 1	14 E4	14	NC_000080.6	120019585	120042435	minus	4
10090	Mus musculus	330814	0	live	Adgrl1	2900070I05Rik, AI182398, CLIBA, Lec2, Lphn1, mKIAA0821	adhesion G protein-coupled receptor L1	adhesion G protein-coupled receptor L1|CIRL-1|G protein coupled receptor Lec2|calcium-independent alpha-latrotoxin receptor 1|latrophilin-1|lectomedin-2	8 C2	8	NC_000074.6	83900098	83941954	plus	29
10090	Mus musculus	328833	0	live	Treml2	AW049306, Gm750, Tlt2	triggering receptor expressed on myeloid cells-like 2	trem-like transcript 2 protein|TLT-2|triggering receptor expressed on myeloid cells-like 2a dominant|triggering receptor expressed on myeloid cells-like protein 2	17 C	17	NC_000083.6	48299390	48312534	plus	7
10090	Mus musculus	100470	0	live	Lao1	AW990848	L-amino acid oxidase 1	L-amino acid oxidase 1	4 D2.1	4	NC_000070.6	118961967	118968910	plus	7
10090	Mus musculus	20451	0	live	St8sia3	AI847333, ST8SiaIII, Siat8c	ST8 alpha-N-acetyl-neuraminide alpha-2,8-sialyltransferase 3	sia-alpha-2,3-Gal-beta-1,4-GlcNAc-R:alpha 2,8-sialyltransferase|SIAT8-C|alpha-2,8-sialyltransferase 8C|alpha-2,8-sialyltransferase III|sialyltransferase 8 (alpha-2, 8-sialyltransferase) C|sialyltransferase 8C|sialyltransferase St8Sia III|sialytransferase St8Sia III	18 E1	18	NC_000084.6	64254359	64276144	plus	6
10090	Mus musculus	192212	0	live	Prom2	AI507243, Prom-rp	prominin 2	prominin-2|PROM-2|mPROML2|prominin-like protein 2|prominin-related protein	2 F1	2	NC_000068.7	127526953	127541417	minus	24
10090	Mus musculus	19683	0	live	Rdh16	CRAD, CRAD1, Rdh6	retinol dehydrogenase 16	retinol dehydrogenase 16|cis-retinol/androgen dehydrogenase 1|retinol dehydrogenase 6|retinol dehydrogenase type 6	10 D3	10	NC_000076.6	127801090	127815839	plus	5
10090	Mus musculus	12937	0	live	Pcdha6	CNR, Cnr2, Crnr2	protocadherin alpha 6	protocadherin alpha-6|cadherin-related neuronal receptor 2	18 B2-B3	18	NC_000084.6	36967756	37187657	plus	4
10090	Mus musculus	94109	0	live	Csmd1	B930082H09, mKIAA1890	CUB and Sushi multiple domains 1	CUB and sushi domain-containing protein 1|CUB and sushi multiple domains protein 1	8 A1.1-A1.3	8	NC_000074.6	15892538	17535385	minus	72
10090	Mus musculus	56747	0	live	Sez6l	AI843918, AIG1, AW539724, Acig1, BSRP-B, mKIAA0927	seizure related 6 homolog like	seizure 6-like protein|acupuncture induced gene 1|acupuncture-induced protein 1-L|brain-specific receptor-like protein B	5 F	5	NC_000071.6	112419151	112578046	minus	17
10090	Mus musculus	20445	0	live	St6galnac1	Siat7a	ST6 (alpha-N-acetyl-neuraminyl-2,3-beta-galactosyl-1,3)-N-acetylgalactosaminide alpha-2,6-sialyltransferase 1	alpha-N-acetylgalactosaminide alpha-2,6-sialyltransferase 1|SIAT7-A|ST6GalNAc I|ST6GalNAcI|sialyltransferase 7 ((alpha-N-acetylneuraminyl 2,3-beta-galactosyl-1,3)-N-acetyl galactosaminde alpha-2,6-sialyltransferase) A|sialyltransferase 7A	11 E2	11	NC_000077.6	116765025	116775507	minus	9
10090	Mus musculus	233919	0	live	Gpr26	9630036A11Rik, A730021D22	G protein-coupled receptor 26	G-protein coupled receptor 26	7 F3	7	NC_000073.6	131966138	131985633	plus	4
10090	Mus musculus	268379	0	live	Abca13	9830132L24, A930002G16Rik, AI956815	ATP-binding cassette, sub-family A (ABC1), member 13	ATP-binding cassette sub-family A member 13|ATP-binding cassette transporter	11 A1	11	NC_000077.6	9191942	9684853	plus	62
10090	Mus musculus	93961	0	live	B3galt5	1190002B21Rik, AU045265, b3Galt-V	UDP-Gal:betaGlcNAc beta 1,3-galactosyltransferase, polypeptide 5	beta-1,3-galactosyltransferase 5|SSEA-3 synthase|UDP-Gal:beta-GlcNAc beta-1,3-galactosyltransferase 5|UDP-galactose:beta-N-acetylglucosamine beta-1,3-galactosyltransferase 5|b3Gal-T5|beta-1,3-GalTase 5|beta-3-Gx-T5|beta3Gal-T5|beta3GalT5|stage-specific embryonic antigen 3 synthase	16 C4	16	NC_000082.6	96235801	96319859	plus	8
10090	Mus musculus	72555	0	live	Shisa9	2700045P11Rik, Ckamp44	shisa family member 9	protein shisa-9|cystine-knot AMPAR modulating protein of 44 kDa|shisa homolog 9	16	16	NC_000082.6	11984113	12270904	plus	8
10090	Mus musculus	240322	0	live	Adamts19	4831407I23Rik, AU015154, D230034E10Rik	a disintegrin-like and metallopeptidase (reprolysin type) with thrombospondin type 1 motif, 19	A disintegrin and metalloproteinase with thrombospondin motifs 19|a disintegrin-like and metalloprotease (reprolysin type) with thrombospondin type 1 motif, 19	18 D3	18	NC_000084.6	58836144	59053682	plus	26
10090	Mus musculus	69698	0	live	Slc52a3	2310046K01Rik, RFT2	solute carrier protein family 52, member 3	solute carrier family 52, riboflavin transporter, member 3|riboflavin transporter 2	2 G3	2	NC_000068.7	151996511	152009258	plus	6
10090	Mus musculus	26913	0	live	Gprin1	GRIN1, Z16	G protein-regulated inducer of neurite outgrowth 1	G protein-regulated inducer of neurite outgrowth 1	13 B1	13	NC_000079.6	54736671	54749874	minus	3
10090	Mus musculus	77629	0	live	Sphkap	4930544G21Rik, A930009L15Rik, AI852220, SKIP, mKIAA1678	SPHK1 interactor, AKAP domain containing	A-kinase anchor protein SPHKAP|SPHK1-interactor and AKAP domain-containing protein	1 C5	1	NC_000067.6	83255442	83408393	minus	14
10090	Mus musculus	12942	0	live	Pcdha11	A830022B16Rik, Cnr7, Crnr7	protocadherin alpha 11	protocadherin alpha-11|cadherin-related neuronal receptor 7	18 B2-B3	18	NC_000084.6	37010858	37187657	plus	4
10090	Mus musculus	74488	0	live	Lrrc15	5430427N11Rik, LIB	leucine rich repeat containing 15	leucine-rich repeat-containing protein 15	16 B2	16	NC_000082.6	30269302	30283254	minus	2
10090	Mus musculus	333605	0	live	Frmpd4	Gm196, PKAP1, Pdzd10, Pdzk10, Preso1, preso	FERM and PDZ domain containing 4	FERM and PDZ domain-containing protein 4|PDZ domain-containing protein 10|PSD-95-interacting regulator of spine morphogenesis	X F5	X	NC_000086.7	167471301	168577241	minus	24
10090	Mus musculus	384997	0	live	Pglyrp4	Gm1478, Gm413	peptidoglycan recognition protein 4	peptidoglycan recognition protein 4|PGLYRPIbeta|PGRP-I-beta|peptidoglycan recognition protein I-beta|peptidoglycan recognition protein intermediate beta	3 F1	3	NC_000069.6	90726906	90741517	plus	9
10090	Mus musculus	243621	0	live	Iqsec3	AK122446, BRAG3, mKIAA1110, synarfGEF	IQ motif and Sec7 domain 3	IQ motif and SEC7 domain-containing protein 3	6 F1	6	NC_000072.6	121372927	121473697	minus	15
10090	Mus musculus	71529	0	live	Kazn	2310007B04Rik, 9030409G11Rik, AI256607, AI666764, AW061099, Kaz, Kazrin	kazrin, periplakin interacting protein	kazrin	4 E1	4	NC_000070.6	142102390	142239401	minus	17
10090	Mus musculus	56835	0	live	Ctsr	AI428350	cathepsin R	cathepsin R|lysosomal cysteine protease	13 32.67 cM	13	NC_000079.6	61159215	61164188	minus	8
10090	Mus musculus	170571	0	live	Cntnap4	Caspr4, E130114F09Rik	contactin associated protein-like 4	contactin-associated protein-like 4|cell recognition molecule Caspr4|cell recognition protein CASPR4|contactin associated protein 4	8 E1	8	NC_000074.6	112569963	112882707	plus	24
10090	Mus musculus	70370	0	live	Fbln7	1600015H20Rik, AI464334, TM14	fibulin 7	fibulin-7|FIBL-7|extracellular matrix protein TM14	2 F1	2	NC_000068.7	128863855	128897034	plus	8
10090	Mus musculus	11642	0	live	Akap3	Prka3	A kinase (PRKA) anchor protein 3	A-kinase anchor protein 3|A-kinase anchor protein 110 kDa|AKAP 110|AKAP-3|Protein kinase A-anchoring protein 3	6 F3	6	NC_000072.6	126853098	126874308	plus	6
10090	Mus musculus	76484	0	live	Kndc1	2410012C07Rik, B830014K08Rik, VKIND, v-KIND, very-kind	kinase non-catalytic C-lobe domain (KIND) containing 1	kinase non-catalytic C-lobe domain-containing protein 1|KIND domain-containing protein 1|protein very KIND|ras-GEF domain-containing family member 2	7 F4	7	NC_000073.6	139894696	139941540	plus	30
10090	Mus musculus	230735	0	live	Epha10	A330090H18	Eph receptor A10	ephrin type-A receptor 10	4 D2.2	4	NC_000070.6	124881785	124917800	plus	20
10090	Mus musculus	217843	0	live	Unc79	9030205A07Rik, Mlca3	unc-79 homolog	protein unc-79 homolog|modifier of locomotor activity 3	12 E	12	NC_000078.6	102948328	103184228	plus	54
10090	Mus musculus	72605	0	live	Car10	2700029L05Rik, BB085816, Ca10	carbonic anhydrase 10	carbonic anhydrase-related protein 10|CA-RP X|CARP X|carbonic anhydrase-related protein X	11 D	11	NC_000077.6	93098141	93601751	plus	10
10090	Mus musculus	68891	0	live	Cd177	1190003K14Rik, Pdp3	CD177 antigen	CD177 antigen	7 A3	7	NC_000073.6	24743983	24760334	minus	17
10090	Mus musculus	243369	0	live	Sspo	C79529, Scospondin	SCO-spondin	SCO-spondin|subcommissural organ spondin	6 B2.3	6	NC_000072.6	48446230	48501262	plus	104
10090	Mus musculus	18766	0	live	Pkdrej		polycystin (PKD) family receptor for egg jelly	polycystic kidney disease and receptor for egg jelly-related protein|PKD and REJ homolog|polycystic kidney disease (polycystin) and REJ (sperm receptor for egg jelly homolog, sea urchin)|receptor for egg jelly-like protein	15 E2	15	NC_000081.6	85814676	85821733	minus	1
10090	Mus musculus	233781	0	live	Xylt1	8030490L12	xylosyltransferase 1	xylosyltransferase 1|peptide O-xylosyltransferase 1|xylosyltransferase I	7 F1	7	NC_000073.6	117380979	117667630	plus	12
10090	Mus musculus	93887	0	live	Pcdhb16	Pcdhb8, PcdhbP	protocadherin beta 16	protocadherin beta 16|Protocadherin-betaP|cell-cell adhesion molecule	18 B3	18	NC_000084.6	37477768	37483038	plus	1
10090	Mus musculus	231760	0	live	Rimbp2	A930033C01Rik, mKIAA0318	RIMS binding protein 2	RIMS-binding protein 2	5 G1.3	5	NC_000071.6	128757788	128953647	minus	26
10090	Mus musculus	140723	0	live	Cacng5		calcium channel, voltage-dependent, gamma subunit 5	voltage-dependent calcium channel gamma-5 subunit|TARP gamma-5|neuronal voltage-gated calcium channel gamma-5 subunit|transmembrane AMPAR regulatory protein gamma-5	11 E1	11	NC_000077.6	107874604	107915055	minus	8
10090	Mus musculus	235582	0	live	Glyctk	6230410P16Rik, C430006L12	glycerate kinase	glycerate kinase	9 F1	9	NC_000075.6	106152857	106160158	minus	6
10090	Mus musculus	14291	0	live	Fpr-rs4		formyl peptide receptor, related sequence 4	formyl peptide receptor-related sequence 4|N-formylpeptide receptor-like 4	17 A3.2	17	NC_000083.6	18021733	18022704	plus	1
10090	Mus musculus	56388	0	live	Cyp3a25	AI327008	cytochrome P450, family 3, subfamily a, polypeptide 25	cytochrome P450 3A25|CYPIIIA25|cytochrome P450, 3a25	5 85.17 cM	5	NC_000071.6	145977194	146009644	minus	14
10090	Mus musculus	102436	0	live	Lars2	AI035546, Kiaa0028, LEURS	leucyl-tRNA synthetase, mitochondrial	probable leucine--tRNA ligase, mitochondrial	9 73.92 cM	9	NC_000075.6	123366916	123462666	plus	22
10090	Mus musculus	213262	0	live	Fstl5	9130207J01Rik	follistatin-like 5	follistatin-related protein 5|follistatin-like protein 5|m-D/Bsp120I 1-2|ollistatin-like 5	3 E3	3	NC_000069.6	76074275	76710010	plus	17
10090	Mus musculus	76858	0	live	Nlrp14	4921520L01Rik, GC-LRR, Nalp-iota, Nalp14, Nalp14l	NLR family, pyrin domain containing 14	NACHT, LRR and PYD domains-containing protein 14|NACHT, leucine rich repeat and PYD containing 14|RNI-like protein|germ-cell specific leucine rich repeat NTPase	7 E3	7	NC_000073.6	107127432	107198103	plus	12
10090	Mus musculus	12941	0	live	Pcdha5	Cnr6, Crnr6	protocadherin alpha 5	protocadherin alpha-5|cadherin-related neuronal receptor 6	18 B2-B3	18	NC_000084.6	36960440	37187657	plus	4
10090	Mus musculus	245424	0	live	Gpr101	GPCR6, Gm365	G protein-coupled receptor 101	probable G-protein coupled receptor 101|G protein-coupled receptor GPR101	X A6	X	NC_000086.7	57496668	57503757	minus	2
10090	Mus musculus	78887	0	live	Sfi1		Sfi1 homolog, spindle assembly associated (yeast)	protein SFI1 homolog	11 A1	11	NC_000077.6	3131850	3203346	minus	36
10090	Mus musculus	331623	0	live	Bend3	mKIAA1553	BEN domain containing 3	BEN domain-containing protein 3	10 B2	10	NC_000076.6	43479140	43515417	plus	7
10090	Mus musculus	13114	0	live	Cyp3a16		cytochrome P450, family 3, subfamily a, polypeptide 16	cytochrome P450 3A16|CYPIIIA16|cytochrome P450, 3a16	5 85.17 cM	5	NC_000071.6	145436309	145469743	minus	14
10090	Mus musculus	110333	0	live	Rmst	100041799, AI853140, C230053E11Rik, D930049J19Rik, Dmt2, Gm3515, M2, Ncrms	rhabdomyosarcoma 2 associated transcript (non-coding RNA)	dorso-medial telencephalon gene 2	10 46.68 cM	10	NC_000076.6	92081746	92165178	minus	13
10090	Mus musculus	237806	0	live	Dnah9	9030022M04, A230091C01, C230051G16, D11Ertd686e, Dnahc9, mKIAA0357	dynein, axonemal, heavy chain 9	dynein heavy chain 9, axonemal|dynein, axonemal, heavy polypeptide 9	11 40.53 cM	11	NC_000077.6	65831324	66170605	minus	69
10090	Mus musculus	240119	0	live	St6gal2	C230064G14Rik, St6galII, mKIAA1877	beta galactoside alpha 2,6 sialyltransferase 2	beta-galactoside alpha-2,6-sialyltransferase 2|CMP-N-acetylneuraminate-beta-galactosamide-alpha-2,6-sialyltransferase 2|beta-galactoside alpha-2,6-sialyltransferase II	17 C	17	NC_000083.6	55444359	55514581	plus	9
10090	Mus musculus	245827	0	live	Fat2	EMI2, Fath2, Gm523, mKIAA0811	FAT atypical cadherin 2	protocadherin Fat 2	11 B1.3	11	NC_000077.6	55250609	55336613	minus	26
10090	Mus musculus	55987	0	live	Cpxm2	4632435C11Rik, CPX-2, Cpx2	carboxypeptidase X 2 (M14 family)	inactive carboxypeptidase-like protein X2|carboxypeptidase X2|metallocarboxypeptidase 2	7 F3	7	NC_000073.6	132032687	132154763	minus	16
10090	Mus musculus	546144	0	live	Wdr72	AW558070, D230040E23	WD repeat domain 72	WD repeat-containing protein 72	9 D	9	NC_000075.6	74110331	74283203	plus	21
10090	Mus musculus	207839	0	live	Galnt6	4632410F13, AW047994, GalNAc-T6	polypeptide N-acetylgalactosaminyltransferase 6	polypeptide N-acetylgalactosaminyltransferase 6|N-acetylgalactosaminyltransferase T-6|Protein-UDP acetylgalactosaminyltransferase 6|UDP-GalNAc:polypeptide N-acetylgalactosaminyltransferase 6|UDP-N-acetyl-alpha-D-galactosamine:polypeptide N-acetylgalactosaminyltransferase 6|polypeptide GalNAc transferase 6|pp-GaNTase 6	15 F1	15	NC_000081.6	100689915	100729376	minus	13
10090	Mus musculus	77521	0	live	Mtus2	5730592G18Rik, A730013O20Rik, AU067634, C130038G02Rik, Cazip, Gm763, mKIAA0774	microtubule associated tumor suppressor candidate 2	microtubule-associated tumor suppressor candidate 2 homolog|cardiac zipper protein|microtubule plus-end tracking protein TIP150|tracking protein of 150 kDa	5 G3	5	NC_000071.6	147957320	148316065	plus	17
10090	Mus musculus	244233	0	live	Cd163l1	B430307C05, E430002D04Rik, Scart1	CD163 molecule-like 1	CD163 molecule-like 1|scavenger receptor cysteine-rich type 1 protein CD163c-alpha	7 F4	7	NC_000073.6	140197218	140231145	plus	15
10090	Mus musculus	230959	0	live	Ajap1	Gm573	adherens junction associated protein 1	adherens junction-associated protein 1|likely ortholog of H. sapiens transmembrane protein SHREW1	4 E2	4	NC_000070.6	153373221	153485578	minus	7
10090	Mus musculus	75796	0	live	Cdyl2	1700029M19Rik, 4930453I21Rik, Gm20194	chromodomain protein, Y chromosome-like 2	chromodomain Y-like protein 2|CDY-like 2	8 E1	8	NC_000074.6	116568723	116732991	minus	8
10090	Mus musculus	97895	0	live	Nlrp4f	C330026N02Rik, C86045, Nalp-kappa, Nalp4f	NLR family, pyrin domain containing 4F	NACHT, LRR and PYD domains-containing protein 4F|NACHT, leucine rich repeat and PYD containing 4F|NALP, kappa	13 B3	13	NC_000079.6	65177111	65205716	minus	10
10090	Mus musculus	347712	0	live	Pramel7	AA675346, C81180	preferentially expressed antigen in melanoma like 7	preferentially expressed antigen in melanoma-like protein 7|prame-like 7	2 D	2	NC_000068.7	87489088	87492418	minus	3
10090	Mus musculus	93875	0	live	Pcdhb4	Pcdhb5A, PcdhbD	protocadherin beta 4	protocadherin beta 4	18 B3	18	NC_000084.6	37307455	37311173	plus	1
10090	Mus musculus	93874	0	live	Pcdhb3	PcdhbC	protocadherin beta 3	protocadherin beta-3	18 B3	18	NC_000084.6	37300799	37304585	plus	1
10090	Mus musculus	243978	0	live	Mrgprx2	G370024M05Rik, MrgB10, Mrgprb10	MAS-related GPR, member X2	mas-related G-protein coupled receptor member X2|MAS-related GPR, member B10|mas-related G-protein coupled receptor member B10	7 B4	7	NC_000073.6	48478619	48499270	minus	2
10090	Mus musculus	71832	0	live	Csl	1700007H16Rik	citrate synthase like	citrate synthase-like protein	10 D1	10	NC_000076.6	99757705	99759658	minus	1
10090	Mus musculus	74020	0	live	Cpne4	3632411M23Rik, 4933406O10Rik	copine IV	copine-4	9 F1	9	NC_000075.6	104566665	105034548	plus	17
10090	Mus musculus	225004	0	live	Pcare		photoreceptor cilium actin regulator	photoreceptor cilium actin regulator|uncharacterized protein C2orf71 homolog	17 E1.3	17	NC_000083.6	71743555	71752885	minus	2
10090	Mus musculus	380683	0	live	Sec14l3	1110069O07Rik	SEC14-like lipid binding 3	SEC14-like protein 3	11 A1	11	NC_000077.6	4064853	4078990	plus	13
10090	Mus musculus	545192	0	live	Baiap3	Bap3, Gm937	BAI1-associated protein 3	BAI1-associated protein 3|brain-specific angiogenesis inhibitor I-associated protein 3	17 A3.3	17	NC_000083.6	25242659	25256364	minus	36
10090	Mus musculus	252866	0	live	Adam34		a disintegrin and metallopeptidase domain 34	a disintegrin and metallopeptidase domain 34|testase 4	8 A4	8	NC_000074.6	43650309	43703335	minus	5
10090	Mus musculus	73503	0	live	Mbd3l1	1700070G05Rik, 1700095H13Rik, Mbd3l	methyl-CpG binding domain protein 3-like 1	methyl-CpG-binding domain protein 3-like 1|MBD3-like protein 1	9 A2	9	NC_000075.6	18478330	18485298	plus	4
10090	Mus musculus	56092	0	live	Cts7	CTS1, Epcs24, Epcs71	cathepsin 7	cathepsin 7|cathepsin 1	13 B2	13	NC_000079.6	61352461	61358290	minus	8
10090	Mus musculus	252974	0	live	Tspear	C330046G03Rik, ORF65, TSP-EAR, Tnep1	thrombospondin type laminin G domain and EAR repeats	thrombospondin-type laminin G domain and EAR repeat-containing protein|thrombospondin N-terminal domain/EPTP protein 1|thrombospondin-type laminin G domain and EAR repeats protein|tspear	10 C1	10	NC_000076.6	77686030	77886994	plus	13
10090	Mus musculus	230161	0	live	Acnat1	AI132189	acyl-coenzyme A amino acid N-acyltransferase 1	acyl-coenzyme A amino acid N-acyltransferase 1|acnat1	4 B1	4	NC_000070.6	49443532	49481318	minus	8
10090	Mus musculus	269016	0	live	Sh3rf2	2310046K19, 9130023G24Rik, AI452083, Ppp1r39, RNF158	SH3 domain containing ring finger 2	E3 ubiquitin-protein ligase SH3RF2|putative E3 ubiquitin-protein ligase SH3RF2|RING finger protein 158|RING-type E3 ubiquitin transferase SH3RF2|SH3 domain-containing RING finger protein 2|protein phosphatase 1 regulatory subunit 39	18 B3	18	NC_000084.6	42051744	42158695	plus	11
10090	Mus musculus	117147	0	live	Acsm1	Acas3, Bucs1, Macs	acyl-CoA synthetase medium-chain family member 1	acyl-coenzyme A synthetase ACSM1, mitochondrial|acetyl-Coenzyme A synthetase 3|butyrate--CoA ligase 1|butyryl Coenzyme A synthetase 1|butyryl-coenzyme A synthetase 1|lipoate-activating enzyme|middle-chain acyl-CoA synthetase 1	7 F2	7	NC_000073.6	119617763	119662515	plus	14
10090	Mus musculus	78249	0	live	Adgrf4	4632435A09Rik, AV239010, Gpr115	adhesion G protein-coupled receptor F4	adhesion G protein-coupled receptor F4|G protein coupled receptor Gpr115|G protein-coupled receptor 115|probable G-protein coupled receptor 115	17 B3	17	NC_000083.6	42656887	42697569	minus	11
10090	Mus musculus	215384	0	live	Fcgbp	A430096B05Rik	Fc fragment of IgG binding protein	IgGFc-binding protein|IgG Fc binding protein	7 A3	7	NC_000073.6	28071236	28120864	plus	20
10090	Mus musculus	211961	0	live	Asxl3	C230079D11Rik, D430002O22Rik, D930044O18Rik, Gm329, Gm945	additional sex combs like 3, transcriptional regulator	putative Polycomb group protein ASXL3|additional sex combs like 3|additional sex combs-like protein 3|polycomb group protein	18 A2	18	NC_000084.6	22344197	22530227	plus	20
10090	Mus musculus	244179	0	live	Ubqlnl	4922504M18Rik, Gm490	ubiquilin-like	ubiquilin-like protein	7 E3	7	NC_000073.6	104148259	104150556	minus	1
10090	Mus musculus	74376	0	live	Myo18b	4932408L24Rik, 4933411E19Rik, Gm448	myosin XVIIIb	unconventional myosin-XVIIIb	5 F	5	NC_000071.6	112688876	112896461	minus	45
10090	Mus musculus	243274	0	live	Tmem132d	C630028F04Rik	transmembrane protein 132D	transmembrane protein 132D|mature OL transmembrane protein|mature oligodendrocytes transmembrane protein	5 G1.2-G1.3	5	NC_000071.6	127783491	128433077	minus	9
10090	Mus musculus	330921	0	live	Pate2	Gm846, Pate-M, mANLP1	prostate and testis expressed 2	prostate and testis expressed protein 2|PATE-like protein M	9 A4	9	NC_000075.6	35611800	35672889	plus	5
10090	Mus musculus	233001	0	live	Nlrp9a	D7Ertd565e, Nalp-theta, Nalp9a	NLR family, pyrin domain containing 9A	NACHT, LRR and PYD domains-containing protein 9A	7 15.08 cM	7	NC_000073.6	26535023	26574148	plus	10
10090	Mus musculus	93890	0	live	Pcdhb19	Pcdhb11, PcdhbS	protocadherin beta 19	protocadherin beta 19	18 B3	18	NC_000084.6	37496998	37501711	plus	1
10090	Mus musculus	78124	0	live	Spata31	4930458L03Rik, Aep1, Fam75aa, Vad1.3, Spata31	spermatogenesis associated 31	spermatogenesis-associated protein 31|acrosome expressed protein 1|acrosome-specific protein VAD1.3|family with sequence similarity 75, member A	13 B3	13	NC_000079.6	64917406	64923195	plus	3
10090	Mus musculus	70840	0	live	Slc22a16	4921504E14Rik, CT2, FLIPT2, OCT6, OKB1	solute carrier family 22 (organic cation transporter), member 16	solute carrier family 22 member 16|carnitine transporter 2	10 B1	10	NC_000076.6	40570321	40604135	plus	8
10090	Mus musculus	27263	0	live	Smok2a	Smok2	sperm motility kinase 2A	sperm motility kinase 2A|putative protein kinase|sperm motility kinase 2	17 A1	17	NC_000083.6	13221188	13227658	plus	3
10090	Mus musculus	353236	0	live	Pcdhac1	CNRc1	protocadherin alpha subfamily C, 1	protocadherin alpha-C1|protocadherin alpha C1	18 B2-B3	18	NC_000084.6	37090136	37187657	plus	4
10090	Mus musculus	67315	0	live	Ceacam12	1600031J20Rik-C1, Ceacam12-C3, Ceacam12C1, Ceacam12C3, Ceacam12	carcinoembryonic antigen-related cell adhesion molecule 12	carcinoembryonic antigen-related cell adhesion molecule 12|CEA-related cell adhesion molecule 12	7 A2	7	NC_000073.6	18065929	18077986	plus	5
10090	Mus musculus	93878	0	live	Pcdhb7	Pcdhb4B, PcdhbG	protocadherin beta 7	protocadherin beta 7|protocadherin beta 5	18 B3	18	NC_000084.6	37341702	37345207	plus	1
10090	Mus musculus	241919	0	live	Slc7a14	A930013N06, BC061928	solute carrier family 7 (cationic amino acid transporter, y+ system), member 14	probable cationic amino acid transporter|solute carrier family 7, member 14	3 A3	3	NC_000069.6	31202854	31310574	minus	9
10090	Mus musculus	73250	0	live	Ceacam5	1600029H12Rik, Psg30	carcinoembryonic antigen-related cell adhesion molecule 5	carcinoembryonic antigen-related cell adhesion molecule 5|pregnancy-specific glycoprotein 30	7 A2	7	NC_000073.6	17713217	17761154	plus	9
10090	Mus musculus	93883	0	live	Pcdhb12	Pcdh3, Pcdhb5F, PcdhbL	protocadherin beta 12	protocadherin beta 12|protocadherin 3	18 B3	18	NC_000084.6	37435621	37438654	plus	1
10090	Mus musculus	93882	0	live	Pcdhb11	Pcdhb5E, PcdhbK	protocadherin beta 11	protocadherin beta 11	18 B3	18	NC_000084.6	37421418	37425032	plus	1
10090	Mus musculus	74424	0	live	Tmc5	4932443L08Rik, AU016085	transmembrane channel-like gene family 5	transmembrane channel-like protein 5	7 F2	7	NC_000073.6	118597296	118675086	plus	23
10090	Mus musculus	100012	0	live	Oog3	AA617276, C86881	oogenesin 3	oogenesin-3	4 E1	4	NC_000070.6	144157556	144162651	minus	4
10090	Mus musculus	69700	0	live	Col22a1	2310067L16Rik, C80743	collagen, type XXII, alpha 1	collagen alpha-1(XXII) chain	15 D3	15	NC_000081.6	71798476	72150978	minus	68
10090	Mus musculus	243377	0	live	Svs1	9530003A11	seminal vesicle secretory protein 1	seminal vesicle-secreted protein I|seminal vesicle secretion 1	6 B2.3	6	NC_000072.6	48986861	48991725	plus	5
10090	Mus musculus	243880	0	live	Nlrp4a	E330021B02, E330028A19Rik, NALP4, Nalp-eta, Nalp-ita, Nalp4a	NLR family, pyrin domain containing 4A	NACHT, LRR and PYD domains-containing protein 4A|NACHT, leucine rich repeat and PYD containing 4A|NACHT/LRR/pyrin domain-containing protein 4	7 A3	7	NC_000073.6	26435113	26476142	plus	14
10090	Mus musculus	242748	0	live	Disp3	G630052C06Rik, Ptchd2, RNDEu-2	dispatched RND transporter family member 3	protein dispatched homolog 3|RND-type protein RNDEu-2|patched domain-containing protein 2	4 E2	4	NC_000070.6	148236433	148287965	minus	22
10090	Mus musculus	320311	0	live	Rnf152	A930029B02Rik	ring finger protein 152	E3 ubiquitin-protein ligase RNF152|RING-type E3 ubiquitin transferase RNF152	1 E2.1	1	NC_000067.6	105276917	105356988	minus	5
10090	Mus musculus	233799	0	live	Acsm2	AI315615, BC031140	acyl-CoA synthetase medium-chain family member 2	acyl-coenzyme A synthetase ACSM2, mitochondrial|butyrate--CoA ligase 2|butyryl-coenzyme A synthetase 2|middle-chain acyl-CoA synthetase 2	7 F2	7	NC_000073.6	119554340	119600694	plus	15
10090	Mus musculus	668303	0	live	Kif26a	mKIAA1236	kinesin family member 26A	kinesin-like protein KIF26A|N-11 kinesin	12 F1	12	NC_000078.6	112144135	112181747	plus	17
10090	Mus musculus	236852	0	live	Magea10		melanoma antigen family A, 10	melanoma-associated antigen 10	X A7.3	X	NC_000086.7	72381870	72386858	minus	4
10090	Mus musculus	93872	0	live	Pcdhb1	PcdhbA	protocadherin beta 1	protocadherin beta-1	18 B3	18	NC_000084.6	37264998	37267454	plus	1
10090	Mus musculus	16539	0	live	Kcns2	E130006J24Rik, Kv9.2	K+ voltage-gated channel, subfamily S, 2	potassium voltage-gated channel subfamily S member 2|delayed-rectifier K(+) channel alpha subunit 2|voltage-gated potassium channel subunit Kv9.2	15 B3.1	15	NC_000081.6	34837355	34843407	plus	3
10090	Mus musculus	244178	0	live	Ubqln3	4933400K24Rik	ubiquilin 3	ubiquilin-3	7 E3	7	NC_000073.6	104140621	104143321	minus	2
10090	Mus musculus	98970	0	live	Fibcd1	AI448887	fibrinogen C domain containing 1	fibrinogen C domain-containing protein 1	2 B	2	NC_000068.7	31813290	31846647	minus	7
10090	Mus musculus	381570	0	live	Oog2	C85069	oogenesin 2	oogenesin-2|oogenesin 2	4 E1	4	NC_000070.6	144190717	144196934	plus	5
10090	Mus musculus	27493	0	live	A230006K03Rik	CAG-3, CAG8, D0Kist2, Gm7414	RIKEN cDNA A230006K03 gene		7 C	7	NC_000073.6	61010264	61090414	minus	8
10090	Mus musculus	244757	0	live	Glb1l2		galactosidase, beta 1-like 2	beta-galactosidase-1-like protein 2	9 A4	9	NC_000075.6	26763042	26806473	minus	26
10090	Mus musculus	83564	0	live	Nlrp4c	Nalp-alpha, Nalp4c, Rnh2	NLR family, pyrin domain containing 4C	NACHT, LRR and PYD domains-containing protein 4C|NACHT, leucine rich repeat and PYD containing 4C|VNACHT, leucine rich repeat and PYD containing 4C|ribonuclease/angiogenin inhibitor 2	7 A1	7	NC_000073.6	6045161	6105149	plus	10
10090	Mus musculus	353204	0	live	Aldoart1	4921524E03Rik, Aldo1-ps, Aldo1-ps2, Aldoa-ps2	aldolase 1 A, retrogene 1	aldolase 1 A retrogene 1|aldolase 1, A isoform, pseudogene 2|aldolase 1, A isoform, retrogene 1|aldolase A retroprotein 1	4 C3	4	NC_000070.6	72850583	72852634	minus	1
10090	Mus musculus	320631	0	live	Abca15	4930500I12Rik	ATP-binding cassette, sub-family A (ABC1), member 15	ATP-binding cassette transporter sub-family A member 15	7 F2	7	NC_000073.6	120328486	120407687	plus	31
10090	Mus musculus	238266	0	live	Syt16	Strep14, Syt14l, syt14r	synaptotagmin XVI	synaptotagmin-16|synaptotagmin 14-like protein|synaptotagmin XIV-related protein	12 C3	12	NC_000078.6	73997610	74267916	plus	11
10090	Mus musculus	244234	0	live	5830411N06Rik	Scart2	RIKEN cDNA 5830411N06 gene	scavenger receptor protein family member|mFLJ00268 protein	7 F4	7	NC_000073.6	140247279	140300734	plus	17
10090	Mus musculus	114872	0	live	Psg29	AA102956, AA409969, cea17	pregnancy-specific glycoprotein 29	pregnancy-specific glycoprotein 29	7 A2	7	NC_000073.6	17203477	17215756	plus	5
10090	Mus musculus	74441	0	live	Slco6c1	4933404A18Rik, C79179	solute carrier organic anion transporter family, member 6c1	solute carrier organic anion transporter family, member 6c1	1 D	1	NC_000067.6	97059447	97128339	minus	15
10090	Mus musculus	237553	0	live	Trhde	9330155P21Rik	TRH-degrading enzyme	thyrotropin-releasing hormone-degrading ectoenzyme|PAP-II|TRH-DE|TRH-degrading ectoenzyme|TRH-specific aminopeptidase|pyroglutamyl-peptidase II|thyroliberinase	10 D2	10	NC_000076.6	114398821	114801370	minus	19
10090	Mus musculus	77674	0	live	Defb12	9230103N16Rik, BD-12	defensin beta 12	beta-defensin 12	8 A1.3	8	NC_000074.6	19111931	19114833	minus	3
10090	Mus musculus	627872	0	live	Dnah7a	Dnahc7, Dnahc7a, Gm992	dynein, axonemal, heavy chain 7A	dynein, axonemal, heavy chain 7A|dynein, axonemal, heavy chain 7	1 C1.1	1	NC_000067.6	53396995	53708118	minus	66
10090	Mus musculus	76718	0	live	Catsperg2	1700067C01Rik, CATSPERG	cation channel sperm associated auxiliary subunit gamma 2	cation channel sperm-associated protein subunit gamma 2|CATSPER gamma subunit protein|cation channel, sperm-associated, gamma 2|catsper channel auxiliary subunit gamma 2	7 B1	7	NC_000073.6	29697217	29727049	minus	30
10090	Mus musculus	238406	0	live	Adam6a	Adam6, tMDCIV	a disintegrin and metallopeptidase domain 6A	a disintegrin and metalloprotease domain 6|a disintegrin and metallopeptidase domain 6|disintegrin and metalloproteinase domain 6	12 F1	12	NC_000078.6	113543908	113546414	plus	1
10090	Mus musculus	233231	0	live	Mrgprb1	MrgB1	MAS-related GPR, member B1	mas-related G-protein coupled receptor member B1|MrgB1 G protein-coupled receptor	7 B4	7	NC_000073.6	48444113	48456342	minus	2
10090	Mus musculus	229574	0	live	Flg2	EG229574	filaggrin family member 2	filaggrin-2|intermediate filament-associated protein	3 F2.1	3	NC_000069.6	93197273	93221377	plus	6
10090	Mus musculus	72301	0	live	Shisal1	1810041L15Rik, Kiaa1644	shisa like 1	protein shisa-like-1|uncharacterized protein KIAA1644	15 E2	15	NC_000081.6	84379203	84482839	minus	11
10090	Mus musculus	270893	0	live	Tmem132e	Gm644	transmembrane protein 132E	transmembrane protein 132E	11 C	11	NC_000077.6	82388430	82447621	plus	10
10090	Mus musculus	435965	0	live	Lrp3		low density lipoprotein receptor-related protein 3	low-density lipoprotein receptor-related protein 3	7 B2	7	NC_000073.6	35200878	35215493	minus	8
10090	Mus musculus	319807	0	live	Nwd2	3110047P20Rik, B830017A01Rik, Hn1-ps2, mKIAA1239	NACHT and WD repeat domain containing 2	NACHT and WD repeat domain-containing protein 2|hematological and neurological expressed 1	5 C3.1	5	NC_000071.6	63649103	63810546	plus	7
10090	Mus musculus	93873	0	live	Pcdhb2	PcdhbB	protocadherin beta 2	protocadherin beta-2	18 B3	18	NC_000084.6	37294840	37297614	plus	1
10090	Mus musculus	70980	0	live	Ubqln5	4931431F19Rik	ubiquilin 5	ubiquilin-3	7 E3	7	NC_000073.6	104127913	104129823	minus	1
10090	Mus musculus	233810	0	live	Abca16	AY243472	ATP-binding cassette, sub-family A (ABC1), member 16	ATP-binding cassette transporter sub-family A member 16	7 F2	7	NC_000073.6	120409647	120544892	plus	31
10090	Mus musculus	319555	0	live	Nwd1	A230063L24Rik	NACHT and WD repeat domain containing 1	NACHT domain- and WD repeat-containing protein 1	8 B3.3	8	NC_000074.6	72646225	72716880	plus	20
10090	Mus musculus	223825	0	live	Mroh2b	4930455B06Rik, Heatr7b2, SPIF	maestro heat-like repeat family member 2B	maestro heat-like repeat-containing protein family member 2B|HEAT repeat-containing protein 7B2|XVHEAT repeat family member 7B2|sperm PKA interacting factor|truncated sperm PKA interacting factor	15 A1	15	NC_000081.6	4898649	4962203	plus	42
10090	Mus musculus	18321	0	live	Olfr23	MOR135-27, MTPCR50	olfactory receptor 23	olfactory receptor 23|GA_x6K02T2P1NL-4097159-4098136|olfactory receptor MOR135-27	11 B4	11	NC_000077.6	73930360	73941225	plus	2
10090	Mus musculus	330941	0	live	AI593442	E130102D23	expressed sequence AI593442	uncharacterized protein C11orf87 homolog	9 A5.3	9	NC_000075.6	52673032	52680348	minus	5
10090	Mus musculus	240411	0	live	Loxhd1	1700096C21Rik, 4932417K07, sba	lipoxygenase homology domains 1	lipoxygenase homology domain-containing protein 1	18 E3	18	NC_000084.6	77281949	77442932	plus	41
10090	Mus musculus	270028	0	live	Fam155a	6430500D16, AW121567, Tmem28	family with sequence similarity 155, member A	transmembrane protein FAM155A|transmembrane protein 28	8 A1.1	8	NC_000074.6	9205972	9773322	minus	5
10090	Mus musculus	320407	0	live	Klri2	A530090P03Rik	killer cell lectin-like receptor family I member 2	killer cell lectin-like receptor subfamily I member 2	6 F3	6	NC_000072.6	129729041	129740484	minus	6
10090	Mus musculus	194227	0	live	Gm13023	BC084594, MGC:91194	predicted gene 13023	oogenesin-like|uncharacterized protein LOC194227	4	4	NC_000070.6	143789334	143795585	plus	4
10090	Mus musculus	320454	0	live	Tmprss11g	9930032O22Rik, Desc4	transmembrane protease, serine 11g	transmembrane protease serine 11G|serine protease Desc4	5 E1	5	NC_000071.6	86485877	86518600	minus	10
10090	Mus musculus	83555	0	live	Tex13b	4933403J23Rik, Tex13	testis expressed 13B	testis-expressed sequence 13B protein|testis expressed gene 13	X F1	X	NC_000086.7	140808307	140813433	minus	4
10090	Mus musculus	73526	0	live	Speer4b	1700081O22Rik, SPEER-4B	spermatogenesis associated glutamate (E)-rich protein 4B	spermatogenesis associated glutamate (E)-rich protein 4b|sperm-associated glutamate (E)-rich protein 4b|spermatogenic-associated glutamate (E)-rich protein 4b	5 B1	5	NC_000071.6	27495809	27501392	minus	5
10090	Mus musculus	78911	0	live	Trim42	4930486B16Rik	tripartite motif-containing 42	tripartite motif-containing protein 42	9 E3.3	9	NC_000075.6	97349562	97369958	minus	5
10090	Mus musculus	244810	0	live	AW551984	3222402N16	expressed sequence AW551984	BCSC-1	9 A5.1	9	NC_000075.6	39587396	39604774	minus	23
10090	Mus musculus	399675	0	live	Tdpoz4		TD and POZ domain containing 4	TD and POZ domain-containing protein 4|tdpoz4	3 F2.1	3	NC_000069.6	93796398	93797510	plus	1
10090	Mus musculus	380997	0	live	Cyp2d12	9030605E09Rik	cytochrome P450, family 2, subfamily d, polypeptide 12	cytochrome P450, family 2, subfamily d, polypeptide 12|cytochrome P450, 2d12	15 38.64 cM	15	NC_000081.6	82555044	82559413	plus	10
10090	Mus musculus	633640	0	live	Tmem267	EG633640, Gm7120	transmembrane protein 267	transmembrane protein 267|transmembrane protein C5orf28 homolog	13 D2.3	13	NC_000079.6	119488039	119610459	plus	5
10090	Mus musculus	77627	0	live	Efcab6	4931407K02Rik, 4932408N08Rik, bM150J22.2, mKIAA1672	EF-hand calcium binding domain 6	EF-hand calcium-binding domain-containing protein 6|DJ-1-binding protein|DJBP|bM150J22.2 (novel protein (4931407K02RIK, 4932408N08RIK))	15 E1-E2	15	NC_000081.6	83866712	84075025	minus	37
10090	Mus musculus	100504518	0	live	3425401B19Rik	Cefip	RIKEN cDNA 3425401B19 gene	cardiac-enriched FHL2-interacting protein|uncharacterized protein C10orf71 homolog|cardiac enriched FHL2-interacting protein	14 B	14	NC_000080.6	32659118	32707825	minus	8
10090	Mus musculus	252910	0	live	Vmn1r71	V1re13	vomeronasal 1 receptor 71	vomeronasal 1 receptor, E13|vomernasal 1 receptor Vmn1r71	7 A1	7	NC_000073.6	10747502	10749538	minus	1
10090	Mus musculus	74032	0	live	Sdr42e1	4632417N05Rik, AI117603	short chain dehydrogenase/reductase family 42E, member 1	short-chain dehydrogenase/reductase family 42E member 1	8 E1	8	NC_000074.6	117661399	117673713	minus	5
10090	Mus musculus	545477	0	live	Bpifa6	EG545477, Gm5840, Splunc6	BPI fold containing family A, member 6	Splunc6|splunc6	2 H1	2	NC_000068.7	153974945	154000495	plus	11
10090	Mus musculus	100040766	0	live	Mroh2a	Heatr7b1	maestro heat-like repeat family member 2A	maestro heat-like repeat-containing protein family member 2A|HEAT repeat containing 7B1|HEAT repeat-containing protein 7B1	1	1	NC_000067.6	88226991	88262289	plus	47
10090	Mus musculus	210145	0	live	Irgc1	F630044M05Rik, Gm1102, Gm474, Ifgge, Iigp5, Irgc	immunity-related GTPase family, cinema 1	interferon-inducible GTPase 5|immunity-related GTPase cinema 1|interferon inducible GTPase family member 5|interferon-gamma-inducible GTPase Ifgge protein	7 A3	7	NC_000073.6	24431919	24445682	minus	4
10090	Mus musculus	230459	0	live	Cyp2j13		cytochrome P450, family 2, subfamily j, polypeptide 13	cytochrome P450, family 2, subfamily j, polypeptide 13|cytochrome P450, 2j13	4 C5	4	NC_000070.6	96042660	96077566	minus	9
10090	Mus musculus	330998	0	live	Ankrd34c	B230218L05Rik, BB276295, Gm771	ankyrin repeat domain 34C	ankyrin repeat domain-containing protein 34C	9 E3.1	9	NC_000075.6	89723933	89738868	minus	2
10090	Mus musculus	320549	0	live	D5Ertd577e	E330023J07Rik	DNA segment, Chr 5, ERATO Doi 577, expressed	uncharacterized protein LOC320549	5 47.29 cM	5	NC_000071.6	95456806	95485589	plus	5
10090	Mus musculus	243881	0	live	Cyp2b23	EG243881	cytochrome P450, family 2, subfamily b, polypeptide 23	cytochrome P450, family 2, subfamily b, polypeptide 23	7 A3	7	NC_000073.6	26665227	26686430	minus	9
10090	Mus musculus	638102	0	live	Vmn2r115	EG638102, V2Rp4	vomeronasal 2, receptor 115	vomeronasal receptor Vmn2r115|vomeronasal 2 receptor p4	17 A3.3	17	NC_000083.6	23343977	23360128	plus	6
10090	Mus musculus	272428	0	live	Acsm5	C730019D22, C730027J19Rik	acyl-CoA synthetase medium-chain family member 5	acyl-coenzyme A synthetase ACSM5, mitochondrial	7 F2	7	NC_000073.6	119526131	119543360	plus	16
10090	Mus musculus	232016	0	live	Itprid1	Ccdc129, D530004J12Rik, Gm458	ITPR interacting domain containing 1	protein ITPRID1|coiled-coil domain-containing protein 129|ITPR-interacting domain-containing protein 1|coiled-coil domain containing 129	6 B3	6	NC_000072.6	55804632	55978743	plus	16
10090	Mus musculus	258822	0	live	Olfr39	MOR144-1	olfactory receptor 39	olfactory receptor 39|GA_x6K02T2PVTD-14025733-14026668	9 7.51 cM	9	NC_000075.6	20282351	20286648	plus	2
10090	Mus musculus	259089	0	live	Olfr571	MOR21-1	olfactory receptor 571	olfactory receptor 571|GA_x6K02T2PBJ9-5620890-5619922|olfactory receptor MOR21-1	7 E3	7	NC_000073.6	102908869	102909837	minus	1
10090	Mus musculus	382111	0	live	Susd5	Gm1126	sushi domain containing 5	sushi domain-containing protein 5	9 F3	9	NC_000075.6	114057354	114098733	plus	5
10090	Mus musculus	113855	0	live	Vmn1r40	V1rb7	vomeronasal 1 receptor 40	vomeronasal type-1 receptor 40|vomernasal 1 receptor Vmn1r40|vomeronasal 1 receptor, B7|vomeronasal type 1 receptor B7|vomeronasal type-1 receptor A11	6 D1	6	NC_000072.6	89711261	89715135	plus	3
10090	Mus musculus	76390	0	live	Zfp735	1700012C15Rik	zinc finger protein 735	zinc finger protein 735	11 B4	11	NC_000077.6	73688778	73713808	plus	4
10090	Mus musculus	329942	0	live	Csmd2	Gm139	CUB and Sushi multiple domains 2	CUB and sushi domain-containing protein 2	4 D2.2	4	NC_000070.6	127987775	128567660	plus	70
10090	Mus musculus	100066	0	live	Cyp2j11	AI314783-ps, Cyp2j11	cytochrome P450, family 2, subfamily j, polypeptide 11	cytochrome P450, family 2, subfamily j, polypeptide 11|cytochrome P450, 2j11|cytochrome P450, family 2, subfamily j, polypeptide 11, pseudogene	4 C5	4	NC_000070.6	96294508	96348698	minus	11
10090	Mus musculus	93673	0	live	Nat8f2	Cml2	N-acetyltransferase 8 (GCN5-related) family member 2	N-acetyltransferase family 8 member 2|N-acetyltransferase-like protein CML2|camello-like 2|camello-like protein 2|probable N-acetyltransferase CML2	6 C3	6	NC_000072.6	85865422	85869137	minus	3
10090	Mus musculus	259009	0	live	Olfr394	MOR135-8	olfactory receptor 394	olfactory receptor 394|GA_x6K02T2P1NL-4043306-4042374|olfactory receptor MOR135-8	11 B4	11	NC_000077.6	73887438	73888370	minus	1
10090	Mus musculus	212070	0	live	Clrn3	AI649392, Tmem12	clarin 3	clarin-3|transmembrane protein 12	7 F3	7	NC_000073.6	135511456	135528654	minus	3
10090	Mus musculus	433804	0	live	Zfp985	Gm13154	zinc finger protein 985	uncharacterized protein LOC433804	4 E1	4	NC_000070.6	147553277	147585201	plus	7
10090	Mus musculus	76658	0	live	1700123K08Rik		RIKEN cDNA 1700123K08 gene	uncharacterized protein LOC76658	5 G2	5	NC_000071.6	138559773	138565561	minus	6
10090	Mus musculus	541463	0	live	Tex24	1700108N07Rik, TESF-1	testis expressed gene 24	protein Tex24|testis-expressed protein 24|testis-specific factor 1|testis-specific protein	8 A2	8	NC_000074.6	27344323	27349430	plus	5
10090	Mus musculus	258513	0	live	Olfr536	MOR252-1, MOR252-4	olfactory receptor 536	olfactory receptor 536|GA_x6K02T2PBJ9-42653501-42652578|olfactory receptor MOR252-1	7 F4	7	NC_000073.6	140500853	140507318	minus	4
10090	Mus musculus	637873	0	live	Vmn2r61	Casr-rs2, EG637873, Gprc2a-rs2	vomeronasal 2, receptor 61	vomeronasal receptor Vmn2r61|G protein-coupled receptor, family C, group 2, member A, related sequence 2|calcium sensing receptor, related sequence 2	7 B3	7	NC_000073.6	42260053	42300755	plus	6
10090	Mus musculus	384077	0	live	Pramel5		preferentially expressed antigen in melanoma like 5	preferentially expressed antigen in melanoma like 5	4	4	NC_000070.6	144270633	144280466	minus	4
10090	Mus musculus	629524	0	live	Olfr286	EG629524, MOR286-2	olfactory receptor 286	olfactory receptor 286|GA_x6K02T2NBG7-5528233-5529186|olfactory receptor MOR286-2	15 F1	15	NC_000081.6	98226675	98234450	minus	4
10090	Mus musculus	258764	0	live	Olfr1099	MOR206-3	olfactory receptor 1099	olfactory receptor 1099|GA_x6K02T2Q125-48446067-48445129|olfactory receptor MOR206-3	2 D	2	NC_000068.7	86958518	86959456	minus	1
10090	Mus musculus	259053	0	live	Olfr362	MOR158-1	olfactory receptor 362	olfactory receptor 362|GA_x6K02T2NLDC-33797415-33796462|olfactory receptor MOR158-1	2 B	2	NC_000068.7	37104695	37105648	minus	1
10090	Mus musculus	258898	0	live	Olfr1205	MOR230-1, MOR230-3, Olfr1203-ps1, Olfr1205	olfactory receptor 1205	olfactory receptor 1205|olfactory receptor 1203|olfactory receptor 1205, pseudogene 1|olfactory receptor MOR230-1	2 E1	2	NC_000068.7	88829757	88832042	plus	2
10090	Mus musculus	328250	0	live	Nutm2	Fam22, Gm806	NUT family member 2	NUT family member 2|NUT family member Gm806|protein FAM22	13 A5	13	NC_000079.6	50467307	50475355	plus	7
10090	Mus musculus	75835	0	live	Vmn2r-ps54	1700108E19Rik, 4930562N12Rik, Casr-rs5, Gm10948, Gprc2a-rs5	vomeronasal 2, receptor, pseudogene 54	G protein-coupled receptor, family C, group 2, member A, related sequence 5|calcium sensing receptor, related sequence 5|vomeronasal 2, receptor 57 pseudogene	7	7	NC_000073.6	41668014	41727193	plus	7
10090	Mus musculus	434223	0	live	Gm1966		predicted gene 1966	predicted gene 1966	7 E3	7	NC_000073.6	106595549	106644646	minus	6
10090	Mus musculus	258867	0	live	Olfr131	MOR256-4	olfactory receptor 131	olfactory receptor 131|GA_x6K02T2PSCP-2531299-2530355|olfactory receptor MOR256-4	17 B1	17	NC_000083.6	38082032	38082976	minus	1
10090	Mus musculus	258287	0	live	Olfr125	MOR218-8	olfactory receptor 125	olfactory receptor 125|GA_x6K02T2PSCP-2291580-2292542|olfactory receptor MOR218-8	17 B1	17	NC_000083.6	37834911	37836028	plus	1
10090	Mus musculus	208213	0	live	Tmem132c	2810482M11Rik, 3230401P16, 4632425D07Rik	transmembrane protein 132C	transmembrane protein 132C	5 G1.2	5	NC_000071.6	127241826	127565790	plus	9
10090	Mus musculus	321021	0	live	Fpr-rs7		formyl peptide receptor, related sequence 7		17 A3.2	17	NC_000083.6	20113210	20114226	minus	1
10090	Mus musculus	213450	0	live	Gm732		predicted gene 732	uncharacterized protein LOC213450	X D	X	NC_000086.7	107945735	107948436	minus	2
10090	Mus musculus	620292	0	live	Cntnap5c	Caspr5-3, EG620292, Gm325	contactin associated protein-like 5C	contactin-associated protein like 5-3|cell recognition molecule Caspr5-3|cell recognition molecule Caspr5c|contactin-associated protein-like 5c	17 D	17	NC_000083.6	57769074	58412572	plus	28
10090	Mus musculus	381405	0	live	Zfp663	Gm1008	zinc finger protein 663	zinc finger protein 663	2 H3	2	NC_000068.7	165351297	165369977	minus	6
10090	Mus musculus	108803	0	live	Spem2	4933402P03Rik	SPEM family member 2	uncharacterized protein SPEM2|uncharacterized protein C17orf74 homolog	11 B3	11	NC_000077.6	69816560	69818487	minus	3
10090	Mus musculus	244486	0	live	Adam29		a disintegrin and metallopeptidase domain 29	disintegrin and metalloproteinase domain-containing protein 29|a disintegrin and metalloprotease domain 29|a disintegrin and metalloproteinase domain 29	8 B2	8	NC_000074.6	55870912	55906964	minus	2
10090	Mus musculus	242891	0	live	Cct8l1	Gm443	chaperonin containing TCP1, subunit 8 (theta)-like 1	T-complex protein 1 subunit theta-like 2	5 B1	5	NC_000071.6	25516067	25518027	plus	1
10090	Mus musculus	229571	0	live	Gm4858	EG229571	predicted gene 4858	TD and POZ domain containing-like	3	3	NC_000069.6	93068823	93075505	plus	3
10090	Mus musculus	57251	0	live	Olfr870	MOR141-1, Olfr72	olfactory receptor 870	olfactory receptor 870|GA_x6K02T2PVTD-13912679-13911744|olfactory receptor 72|olfactory receptor MOR141-1	9 A3	9	NC_000075.6	20170634	20171569	minus	1
10090	Mus musculus	404285	0	live	Vmn1r64	V1rd11	vomeronasal 1 receptor 64	vomeronasal 1 receptor 64|vomernasal 1 receptor Vmn1r64|vomeronasal 1 receptor, D11	7 A1	7	NC_000073.6	5883580	5884542	minus	1
10090	Mus musculus	667772	0	live	Myh15	EG667772	myosin, heavy chain 15	myosin-15	16 B5	16	NC_000082.6	49057486	49199563	plus	42
10090	Mus musculus	100043757	0	live	Zfp831		zinc finger protein 831	zinc finger protein 831	2 H4	2	NC_000068.7	174598682	174710832	plus	9
10090	Mus musculus	258831	0	live	Olfr101	MOR250-2	olfactory receptor 101	olfactory receptor 101|GA_x6K02T2PSCP-1761617-1760691|olfactory receptor MOR250-2	17 B1	17	NC_000083.6	37299494	37300420	minus	1
10090	Mus musculus	100045778	0	live	Rnf223	9930005F22Rik	ring finger 223	RING finger protein 223	4 E2	4	NC_000070.6	156127488	156133422	plus	2
10090	Mus musculus	381634	0	live	Gm1043		predicted gene 1043	uncharacterized protein C4orf50 homolog|uncharacterized protein LOC381634	5 B3	5	NC_000071.6	37153129	37234484	plus	16
10090	Mus musculus	258693	0	live	Olfr1443	MOR202-8	olfactory receptor 1443	olfactory receptor 1443|GA_x6K02T2RE5P-3006492-3007430|olfactory receptor MOR202-8	19 A	19	NC_000085.6	12678166	12683851	plus	3
10090	Mus musculus	242546	0	live	Cyp2j12	BB197342-ps, Cyp2j12	cytochrome P450, family 2, subfamily j, polypeptide 12	cytochrome P450, family 2, subfamily j, polypeptide 12, pseudogene	4 C5	4	NC_000070.6	96099314	96141272	minus	9
10090	Mus musculus	242737	0	live	Oog4	E330017M15	oogenesin 4	oogenesin 4	4 E1	4	NC_000070.6	143437164	143450308	minus	5
10090	Mus musculus	258947	0	live	Olfr345	MOR136-7	olfactory receptor 345	olfactory receptor 345|GA_x6K02T2NLDC-33334179-33335114|olfactory receptor MOR136-7	2 B	2	NC_000068.7	36640041	36640976	plus	1
10090	Mus musculus	75820	0	live	Wdr64	4930415O10Rik, 4930511H01Rik	WD repeat domain 64	WD repeat-containing protein 64	1 H3	1	NC_000067.6	175698569	175815734	plus	28
10090	Mus musculus	258881	0	live	Olfr1404	MOR267-2	olfactory receptor 1404	olfactory receptor 1404|GA_x6K02T2R7CC-630397-629456|olfactory receptor MOR267-2	1 H3	1	NC_000067.6	173215607	173216640	plus	1
10090	Mus musculus	258819	0	live	Olfr640	MOR13-4	olfactory receptor 640	olfactory receptor 640|GA_x6K02T2PBJ9-6756759-6755815|olfactory receptor MOR13-4	7 E3	7	NC_000073.6	104021372	104022316	minus	1
10090	Mus musculus	258519	0	live	Olfr859	MOR146-3	olfactory receptor 859	olfactory receptor 859|GA_x6K02T2PVTD-13548326-13549255|MOR146-10_p|olfactory receptor MOR146-3	9 A3	9	NC_000075.6	19808320	19809249	plus	1
10090	Mus musculus	434280	0	live	Sox1ot	EG434280, Gm5607	Sox1 overlapping transcript		8	8	NC_000074.6	12385771	12436732	plus	8
10090	Mus musculus	171265	0	live	Vmn1r185	V1re12	vomeronasal 1 receptor 185	vomeronasal 1 receptor 185|vomernasal 1 receptor Vmn1r185|vomeronasal 1 receptor, E12	7 A3	7	NC_000073.6	26611119	26612078	minus	1
10090	Mus musculus	241516	0	live	Fsip2		fibrous sheath-interacting protein 2	fibrous sheath-interacting protein 2	2 D	2	NC_000068.7	82943609	83008934	plus	23
10090	Mus musculus	100038941	0	live	Vmn2r121	EG625699	vomeronasal 2, receptor 121	vomeronasal 2, receptor 121|vomeronasal receptor Vmn2r121	X E3	X	NC_000086.7	124127339	124135910	minus	6
10090	Mus musculus	666747	0	live	Trim43b	EG666747, Gm8269	tripartite motif-containing 43B	tripartite motif-containing protein 43B|trim43b	9 E3.1	9	NC_000075.6	89084624	89092835	minus	7
10090	Mus musculus	241794	0	live	Kcng1	AW536275	potassium voltage-gated channel, subfamily G, member 1	potassium voltage-gated channel subfamily G member 1|orthologue of H. sapiens potassium voltage-gated channel, subfamily G, member 1 (KCNG1)|voltage-gated potassium channel subunit Kv6.1	2 H3	2	NC_000068.7	168260110	168281802	minus	4
10090	Mus musculus	100041433	0	live	Zfp981	Gm13247	zinc finger protein 981	uncharacterized protein LOC100041433	4	4	NC_000070.6	146502000	146539395	plus	6
10090	Mus musculus	574403	0	live	Insyn2b	EG574403, Fam196b, Gm6041	inhibitory synaptic factor family member 2B	INSYN2B protein|protein FAM196B|family with sequence similarity 196, member B	11	11	NC_000077.6	34314822	34422642	plus	5
10090	Mus musculus	258918	0	live	Olfr1346	MOR103-6	olfactory receptor 1346	olfactory receptor 1346|GA_x6K02T2QGBW-3203957-3204898|olfactory receptor MOR103-6	7 A1	7	NC_000073.6	6474112	6475053	plus	1
10090	Mus musculus	258351	0	live	Olfr633	MOR12-5	olfactory receptor 633	olfactory receptor 633|GA_x6K02T2PBJ9-6681230-6682168|olfactory receptor MOR12-5	7 E3	7	NC_000073.6	103946568	103947506	plus	1
10090	Mus musculus	216453	0	live	Rdh19	RDH-S, RDH-S2, Rdhs	retinol dehydrogenase 19	retinol dehydrogenase similar protein 2	10 76.27 cM	10	NC_000076.6	127849928	127861176	plus	4
10090	Mus musculus	17835	0	live	Mug-ps1	Mug3	murinoglobulin, pseudogene 1	murinoglobulin 3	6 F1	6	NC_000072.6	122176053	122248566	plus	36
10090	Mus musculus	624845	0	live	Vmn2r82	EG624845	vomeronasal 2, receptor 82	vomeronasal 2, receptor 82|vomeronasal receptor Vmn2r82	10 C1	10	NC_000076.6	79356591	79396766	plus	6
10090	Mus musculus	259033	0	live	Olfr1122	MOR264-1	olfactory receptor 1122	olfactory receptor 1122|GA_x6K02T2Q125-48880078-48881058|olfactory receptor MOR264-1	2 D	2	NC_000068.7	87387707	87388687	plus	1
10090	Mus musculus	258809	0	live	Olfr651	MOR31-11	olfactory receptor 651	olfactory receptor 651|GA_x6K02T2PBJ9-7179540-7180481|olfactory receptor MOR31-11	7 E3	7	NC_000073.6	104552884	104553952	plus	1
10090	Mus musculus	258736	0	live	Olfr1497	MOR212-1	olfactory receptor 1497	olfactory receptor 1497|GA_x6K02T2RE5P-4127765-4126821|olfactory receptor MOR212-1	19 A	19	NC_000085.6	13794665	13795609	minus	1
10090	Mus musculus	258692	0	live	Olfr1442	MOR202-9	olfactory receptor 1442	olfactory receptor 1442|GA_x6K02T2RE5P-3000589-3001527|olfactory receptor MOR202-9	19 A	19	NC_000085.6	12674179	12675243	plus	1
10090	Mus musculus	258341	0	live	Olfr1495	MOR266-9	olfactory receptor 1495	olfactory receptor 1495|GA_x6K02T2RE5P-4101369-4102328|olfactory receptor MOR266-9	19 A	19	NC_000085.6	13768344	13769303	plus	1
10090	Mus musculus	258055	0	live	Olfr524	MOR103-14P	olfactory receptor 524	olfactory receptor 524|GA_x6K02T2PBJ9-42354580-42353624|olfactory receptor MOR103-14P	7 F4	7	NC_000073.6	140201336	140205279	minus	2
10090	Mus musculus	219019	0	live	Olfr743	GA_x6K02T2PMLR-6243196-6244132, MOR106-14, MOR106-8P, Olfr264, Olfr264-ps1, Olfr265, Olfr265-ps1-ps1, Olfr743	olfactory receptor 743	olfactory receptor 743|GA_x6K02T2N6FY-2320-2039|GA_x6K02T2N6FY-3870-3385|olfactory receptor 264, pseudogene 1|olfactory receptor 265, pseudogene 1|olfactory receptor 743, pseudogene 1|olfactory receptor MOR106-8P|olfactory receptor Olfr265	14 C1	14	NC_000080.6	50533414	50534349	plus	1
10090	Mus musculus	68444	0	live	Cyp2d13	1300007K12Rik	cytochrome P450, family 2, subfamily d, polypeptide 13	cytochrome P450, 2d13	15 38.67 cM	15	NC_000081.6	82636750	82642045	minus	9
10090	Mus musculus	236574	0	live	Smok2b	Gm1847, Smok+129	sperm motility kinase 2B	sperm motility kinase 2B	17 A1	17	NC_000083.6	13230263	13237189	plus	3
10090	Mus musculus	22313	0	live	Vmn2r104	V2r7	vomeronasal 2, receptor 104	vomeronasal 2, receptor 104|vomeronasal 2, receptor, 7|vomeronasal organ family 2, receptor, 7|vomeronasal receptor Vmn2r104	17 A3.2	17	NC_000083.6	20029425	20048205	minus	6
10090	Mus musculus	258963	0	live	Olfr539	MOR253-4	olfactory receptor 539	olfactory receptor 539|GA_x6K02T2PBJ9-42813436-42814368|olfactory receptor MOR253-4	7 F4	7	NC_000073.6	140667289	140668248	plus	1
10090	Mus musculus	258951	0	live	Olfr339	MOR136-3	olfactory receptor 339	olfactory receptor 339|GA_x6K02T2NLDC-33116096-33117025|olfactory receptor MOR136-3	2 B	2	NC_000068.7	36421400	36422329	plus	1
10090	Mus musculus	258907	0	live	Olfr851	MOR155-1	olfactory receptor 851	olfactory receptor 851|GA_x6K02T2PVTD-13234278-13235216|olfactory receptor MOR155-1	9 A2	9	NC_000075.6	19496750	19507113	plus	2
10090	Mus musculus	258016	0	live	Olfr453	MOR257-8P	olfactory receptor 453	olfactory receptor 453|GA_x6K02T2P3E9-4815856-4814903|olfactory receptor MOR257-8P	6 B2.1	6	NC_000072.6	42744039	42744992	plus	1
10090	Mus musculus	257872	0	live	Olfr835	MOR150-3	olfactory receptor 835	olfactory receptor 835|GA_x5J8B7TUND4-2-664|GA_x5J8B7TUND5-1082-669|GA_x6K02T2PVTD-12771995-12772930|olfactory receptor MOR150-3	9 A2	9	NC_000075.6	19035125	19036060	plus	1
10090	Mus musculus	114871	0	live	Psg28	cea16	pregnancy-specific glycoprotein 28	pregnancy-specific glycoprotein 28	7 A3	7	NC_000073.6	18422536	18432055	minus	5
10090	Mus musculus	100101919	0	live	Dnah7c	Dnahc7c	dynein, axonemal, heavy chain 7C	dynein, axonemal, heavy chain 7C	1 C1.1	1	NC_000067.6	46424245	46807477	plus	67
10090	Mus musculus	259148	0	live	Olfr329-ps	MOR275-6P, Olfr329	olfactory receptor 329, pseudogene	olfactory receptor 329|GA_x6K02T2NKPP-882068-883006|olfactory receptor MOR275-6P	11 B1.3	11	NC_000077.6	58542447	58543483	minus	1
10090	Mus musculus	433791	0	live	Zfp992	Gm13251	zinc finger protein 992	uncharacterized protein LOC433791|novel KRAB box containing protein	4 E1	4	NC_000070.6	146449030	146469440	plus	4
10090	Mus musculus	320640	0	live	Skint4	9530098N22Rik	selection and upkeep of intraepithelial T cells 4	selection and upkeep of intraepithelial T-cells protein 4|skint 4	4 D1	4	NC_000070.6	112072016	112168076	plus	13
10090	Mus musculus	258096	0	live	Olfr112	4930580F03Rik, MOR218-4	olfactory receptor 112	olfactory receptor 112|GA_x6K02T2PSCP-2023769-2022807	17 B1	17	NC_000083.6	37563140	37569697	minus	5
10090	Mus musculus	208151	0	live	Tmem132b	AK220418, mKIAA1786	transmembrane protein 132B	transmembrane protein 132B	5 G1.1	5	NC_000071.6	125532418	125792583	plus	9
10090	Mus musculus	404339	0	live	Olfr1480	MOR202-44	olfactory receptor 1480	olfactory receptor 1480|GA_x6K02T2RE5P-3862389-3863336	19 A	19	NC_000085.6	13527924	13530622	plus	3
10090	Mus musculus	404222	0	live	Olfr231	MOR105-4-ps1, Olfr244, Olfr244-ps1, Olfr425, Olfr425-ps1, Olfr231	olfactory receptor 231	olfactory receptor 231|GA_x6K02T02K39-452-3|GA_x6K02T2LER7-6-623|GA_x6K02T2P20D-21053942-21054499|olfactory receptor 231, pseudogene 1|olfactory receptor 244, pseudogene 1|olfactory receptor 425, pseudogene 1	1 H3	1	NC_000067.6	174117091	174118014	minus	1
10090	Mus musculus	665525	0	live	Vmn1r224	EG665525, Gm7673	vomeronasal 1 receptor 224	vomeronasal type-1 receptor 2|vomernasal 1 receptor Vmn1r224	17 A3.2	17	NC_000083.6	20419163	20420059	plus	1
10090	Mus musculus	329217	0	live	Panct2	9530060I07, EG329217, Gm5101	pluripotency-associated noncoding transcript 2		1 D	1	NC_000067.6	96871126	96881234	plus	4
10090	Mus musculus	665255	0	live	Vmn2r28	EG665255	vomeronasal 2, receptor 28	vomeronasal 2, receptor 28|vomeronasal receptor Vmn2r28	7 A1	7	NC_000073.6	5480456	5493851	minus	6
10090	Mus musculus	635169	0	live	CK137956		cDNA sequence CK137956	uncharacterized protein C1orf94 homolog	4 D2.2	4	NC_000070.6	127927592	127988072	minus	8
10090	Mus musculus	100043772	0	live	Zfp850	C130069I09Rik, Gm4636	zinc finger protein 850	zinc finger protein 850	7	7	NC_000073.6	27984471	28014382	minus	8
10090	Mus musculus	114676	0	live	4930519F09Rik	EyeLinc9	RIKEN cDNA 4930519F09 gene		10 A4	10	NC_000076.6	28921963	28923507	minus	1
10090	Mus musculus	675969	0	live	Vmn2r76		vomeronasal 2, receptor 76	vomeronasal 2, receptor 76|vomeronasal receptor Vmn2r76	7 D3	7	NC_000073.6	86225206	86246201	minus	6
10090	Mus musculus	629079	0	live	Vmn2r56	EG629079	vomeronasal 2, receptor 56	vomeronasal receptor Vmn2r56|vomeronasal type-2 receptor 56	7	7	NC_000073.6	12693860	12733320	minus	6
10090	Mus musculus	628444	0	live	Vmn2r59	EG628444	vomeronasal 2, receptor 59	vomeronasal receptor Vmn2r59	7 B3	7	NC_000073.6	42011792	42058981	minus	6
10090	Mus musculus	627805	0	live	Vmn2r108	EG627805	vomeronasal 2, receptor 108	vomeronasal receptor Vmn2r108	17 A3.2	17	NC_000083.6	20462373	20481236	minus	6
10090	Mus musculus	627569	0	live	Vmn2r12	EG627569, Gm6769	vomeronasal 2, receptor 12	vomeronasal 2, receptor 12|vomeronasal receptor Vmn2r12	5 F	5	NC_000071.6	109085849	109097864	minus	6
10090	Mus musculus	627132	0	live	Vmn2r93	EG627132	vomeronasal 2, receptor 93	vomeronasal receptor Vmn2r93	17 A3.2	17	NC_000083.6	18298281	18326441	plus	6
10090	Mus musculus	625109	0	live	Vmn2r86	EG625109	vomeronasal 2, receptor 86	vomeronasal 2, receptor 86|vomeronasal receptor Vmn2r86	10 D3	10	NC_000076.6	130446199	130455894	minus	6
10090	Mus musculus	435975	0	live	Vmn2r63	EG435975	vomeronasal 2, receptor 63	vomeronasal 2, receptor 63|vomeronasal receptor Vmn2r63	7 B3	7	NC_000073.6	42903251	42933789	minus	6
10090	Mus musculus	384221	0	live	Vmn2r17	EG384221	vomeronasal 2, receptor 17	vomeronasal receptor Vmn2r17	5 F	5	NC_000071.6	109420013	109453387	plus	6
10090	Mus musculus	384220	0	live	Vmn2r16	EG384220	vomeronasal 2, receptor 16	vomeronasal 2, receptor 16|vomeronasal receptor Vmn2r16	5 F	5	NC_000071.6	109330381	109364481	plus	6
10090	Mus musculus	383258	0	live	Vmn2r118	EG383258, EG668547, Vmn2r119	vomeronasal 2, receptor 118	vomeronasal 2, receptor 118	17 C	17	NC_000083.6	55592329	55626360	minus	6
10090	Mus musculus	244114	0	live	Vmn2r72	EG244114-ps, Vmn2r72	vomeronasal 2, receptor 72	vomeronasal 2, receptor 72|vomeronasal 2, receptor 72, pseudogene|vomeronasal receptor Vmn2r72	7 D3	7	NC_000073.6	85737784	85754981	minus	6
10090	Mus musculus	231591	0	live	Vmn2r14	EG231591	vomeronasal 2, receptor 14	vomeronasal 2, receptor 14|vomeronasal receptor Vmn2r14	5 F	5	NC_000071.6	109214956	109224622	minus	7
10090	Mus musculus	224576	0	live	Vmn2r106	EG224576	vomeronasal 2, receptor 106	vomeronasal receptor Vmn2r106	17 A3.2	17	NC_000083.6	20267547	20285430	minus	6
10090	Mus musculus	52285	0	live	D6Ertd474e	1700001I24Rik, AU023129	DNA segment, Chr 6, ERATO Doi 474, expressed		6 75.5 cM	6	NC_000072.6	143245888	143297879	plus	4
10090	Mus musculus	435286	0	live	Krtap9-5		keratin associated protein 9-5	keratin-associated protein 9-1	11 D	11	NC_000077.6	99948475	99949551	plus	1
10090	Mus musculus	230883	0	live	Aadacl3	Gm435	arylacetamide deacetylase like 3	arylacetamide deacetylase-like 3	4 E1	4	NC_000070.6	144453771	144463756	minus	4
10090	Mus musculus	101694	0	live	Mir9-3hg	AI854517	Mir9-3 host gene		7 D2	7	NC_000073.6	79500026	79534403	plus	6
10090	Mus musculus	668620	0	live	Zfp936	EG435970, EG668620, Gm9272, I1C0022H11Rik	zinc finger protein 936	zinc finger protein 936	7 B3	7	NC_000073.6	43177588	43192109	plus	4
10090	Mus musculus	414067	0	live	AY512915		cDNA sequence AY512915		6 D2	6	NC_000072.6	95290574	95333993	minus	4
10090	Mus musculus	195564	0	live	Skint3	A430090E18Rik, Skint-3	selection and upkeep of intraepithelial T cells 3	selection and upkeep of intraepithelial T-cells protein 3	4 D1	4	NC_000070.6	112232245	112300468	plus	10
10090	Mus musculus	279185	0	live	Gm13083		predicted gene 13083	novel protein similar to the preferentially expressed antigen in melanoma like (Pramel) family	4 E1	4	NC_000070.6	143615003	143618738	plus	4
10090	Mus musculus	73040	0	live	2900052N01Rik	AU067665	RIKEN cDNA 2900052N01 gene		9 A5.3	9	NC_000075.6	46913603	46927366	plus	4
10090	Mus musculus	100039899	0	live	Tex13d	Gm2483	TEX13 family member D	testis-expressed sequence 13C protein-like	X	X	NC_000086.7	42489361	42491953	plus	2
10090	Mus musculus	671878	0	live	Sms-ps	Gm14680, SPMSY, Sms	spermine synthase, pseudogene	spermine synthase|Spermidine aminopropyltransferase	X	X	NC_000086.7	62775128	62776738	minus	1
10090	Mus musculus	667507	0	live	Gm8674	EG667507	predicted gene 8674	predicted gene, EG667507|uncharacterized protein Gm8674	13 A5	13	NC_000079.6	49898842	49902468	minus	1
10090	Mus musculus	667503	0	live	Gm8672	EG667503	predicted gene 8672	predicted gene, EG667503|spermatogenesis-associated protein 31A6-like	13 A5	13	NC_000079.6	49858623	49864688	minus	4
10090	Mus musculus	319626	0	live	9530059O14Rik		RIKEN cDNA 9530059O14 gene		9 F4	9	NC_000075.6	122572501	122580647	plus	2
10090	Mus musculus	620760	0	live	2900079G21Rik	C130083B14, Gm6179	RIKEN cDNA 2900079G21 gene		9	9	NC_000075.6	112234277	112348925	plus	9
10090	Mus musculus	100502917	0	live	Gm12130		predicted gene 12130		11 23.64 cM	11	NC_000077.6	38491548	38520045	minus	3
10090	Mus musculus	432649	0	live	Gm5434	EG432649	predicted gene 5434		12	12	NC_000078.6	36090379	36091829	plus	1
10090	Mus musculus	272350	0	live	Gm5065	EG272350	predicted gene 5065		7	7	NC_000073.6	5350542	5360682	plus	2
10090	Mus musculus	67550	0	live	4933416O17Rik		RIKEN cDNA 4933416O17 gene		13 C1	13	NC_000079.6	69957962	69962084	plus	3
10090	Mus musculus	74399	0	live	Duxf3	4933403O03Rik	double homeobox family member 3		10 B4	10	NC_000076.6	58229505	58233517	minus	1
10090	Mus musculus	328354	0	live	Gm5087	C630025C03, EG328354	predicted gene 5087		14	14	NC_000080.6	13157388	13284638	minus	7
10090	Mus musculus	75281	0	live	4930548G14Rik		RIKEN cDNA 4930548G14 gene		15 B3.3	15	NC_000081.6	46623305	46639858	plus	4
10090	Mus musculus	67524	0	live	1700095A21Rik		RIKEN cDNA 1700095A21 gene		4	4	NC_000070.6	146519039	146546873	minus	3
10090	Mus musculus	239410	0	live	A930017M01Rik	Gm305	RIKEN cDNA A930017M01 gene		15 B3.2	15	NC_000081.6	44881394	44884743	plus	1
10090	Mus musculus	100502829	0	live	Gm9899		predicted gene 9899		5 16.67 cM	5	NC_000071.6	30573987	30588619	minus	4
10090	Mus musculus	100038734	0	live	Gm10845		predicted gene 10845		14	14	NC_000080.6	79860521	79869176	minus	3
10090	Mus musculus	320671	0	live	D130079A08Rik		RIKEN cDNA D130079A08 gene		14 E2.3	14	NC_000080.6	104285845	104460120	minus	11
10090	Mus musculus	243900	0	live	4930432E11Rik		RIKEN cDNA 4930432E11 gene		7 B1	7	NC_000073.6	29556615	29576779	plus	7
10090	Mus musculus	209380	0	live	Gm4759	EG209380	predicted gene 4759		7 E3	7	NC_000073.6	106421550	106441073	minus	3
10090	Mus musculus	74947	0	live	Kif4-ps	4930463M05Rik, Kif4b	kinesin family member 4, pseudogene	kinesin family member 4B	12 E	12	NC_000078.6	101145609	101149273	plus	1
10090	Mus musculus	207157	0	live	Gm9871	0610005I04, EG207157	predicted gene 9871		6	6	NC_000072.6	101774249	101801982	plus	6
10090	Mus musculus	100504643	0	live	Gm20326		predicted gene, 20326		9 62.46 cM	9
10090	Mus musculus	100503674	0	live	Gm19825		predicted gene, 19825		18 45.8 cM	18
10090	Mus musculus	100503580	0	live	Gm19782		predicted gene, 19782		15 32.17 cM	15	NC_000081.6	69924233	70078204	plus	6
10090	Mus musculus	100503538	0	live	Gm15941		predicted gene 15941		15 14.97 cM	15	NC_000081.6	37421133	37432664	minus	3
10090	Mus musculus	100503536	0	live	Gm19757		predicted gene, 19757		6 48.93 cM	6	NC_000072.6	105481266	105492668	minus	3
10090	Mus musculus	100415784	0	live	Gm17830		predicted gene, 17830		17 25.05 cM	17	NC_000083.6	49304479	49312960	minus	5
10090	Mus musculus	100038724	0	live	Gm10304		predicted gene 10304		4	4
10090	Mus musculus	100038674	0	live	Gm10764		predicted gene 10764			10
10090	Mus musculus	100038627	0	live	F630042J09Rik		RIKEN cDNA F630042J09 gene		13	13	NC_000079.6	67278594	67283361	plus	4
10090	Mus musculus	100038625	0	live	Gm10846		predicted gene 10846			2
10090	Mus musculus	100038537	0	live	Gm16503		predicted gene 16503			4
10090	Mus musculus	791408	0	live	Gm16496		predicted gene 16496			7
10090	Mus musculus	791389	0	live	Gm9867		predicted gene 9867		4	4
10090	Mus musculus	791278	0	live	Gm16495		predicted gene 16495			2
10090	Mus musculus	670533	0	live	Gm11567		predicted gene 11567	uncharacterized protein LOC670533|keratin associated protein 9 family member	11	11	NC_000077.6	99879187	99880229	plus	1
10090	Mus musculus	668139	0	live	Gm8995	A630026L20, EG668139	predicted gene 8995		7 E3	7	NC_000073.6	106503886	106529200	minus	2
10090	Mus musculus	624759	0	live	Gm20752		predicted gene, 20752		3 H4	3	NC_000069.6	159076364	159308080	plus	5
10090	Mus musculus	330070	0	live	Gm5107	9630041C05, EG330070	predicted gene 5107		5 B3	5
10090	Mus musculus	328579	0	live	B230214G05Rik	B230214G05	RIKEN cDNA B230214G05 gene		15 E3	15	NC_000081.6	88314874	88372651	plus	3
10090	Mus musculus	320624	0	live	4930474G06Rik		RIKEN cDNA 4930474G06 gene		18 A2	18	NC_000084.6	28560164	28998176	plus	5
10090	Mus musculus	78219	0	live	4930568E12Rik		RIKEN cDNA 4930568E12 gene		9 A1	9	NC_000075.6	13091267	13105855	minus	4
10090	Mus musculus	72224	0	live	1700001J11Rik		RIKEN cDNA 1700001J11 gene		9 A5.1	9	NC_000075.6	40050558	40053025	plus	1
10090	Mus musculus	71247	0	live	4933438B17Rik		RIKEN cDNA 4933438B17 gene		5 G1.2	5	NC_000071.6	127030789	127088529	plus	7
10090	Mus musculus	67585	0	live	4930455J16Rik		RIKEN cDNA 4930455J16 gene		13 B1	13	NC_000079.6	58741074	58762311	minus	3
10090	Mus musculus	258770	0	live	Olfr472	MOR204-5	olfactory receptor 472	olfactory receptor 472|GA_x6K02T2PBJ9-10231953-10232885|olfactory receptor 204-5|olfactory receptor MOR204-5	7 E3	7	NC_000073.6	107902719	107903651	plus	1
10090	Mus musculus	258308	0	live	Olfr510	GA_x6K02T2PBJ9-10997715-10998659, MOR204-34	olfactory receptor 510	olfactory receptor 510|olfactory receptor 204-34|olfactory receptor MOR204-34	7 E3	7	NC_000073.6	108666424	108668362	plus	2
10090	Mus musculus	100861531	0	live	Rn45s		45S pre-ribosomal RNA			17
10090	Mus musculus	116911	0	live	Cts8-ps	Cts2-ps	cathepsin 8, pseudogene	cathepsin 2, pseudogene	13 B2	13	NC_000079.6	61281380	61288850	minus	5
10090	Mus musculus	100046095	0	live	Gm17771		predicted gene, 17771		3 A2	3	NC_000069.6	19934294	19935380	plus	0
10090	Mus musculus	620016	0	live	Gm12669		predicted gene 12669		4 C5	4	NC_000070.6	91805550	91806555	minus	1
10090	Mus musculus	384752	0	live	Nlrp4d	Nalp-beta, Nalp4d	NLR family, pyrin domain containing 4D	LOW QUALITY PROTEIN: NACHT, LRR and PYD domains-containing protein 4A|NACHT, leucine rich repeat and PYD containing 4D|NALP, beta	7 A1	7	NC_000073.6	10358841	10388935	minus	11
10090	Mus musculus	243090	0	live	BC051076		cDNA sequence BC051076		5 E1	5	NC_000071.6	87957622	87966352	plus	2
10090	Mus musculus	791378	0	live	Gm10280		predicted gene 10280		8	8	NC_000074.6	113067262	113093334	plus	4
10090	Mus musculus	433224	0	live	Gm5512	EG433224	predicted gene 5512		19	19	NC_000085.6	12905231	12906993	plus	1
10090	Mus musculus	100316870	0	live	Gm17821		predicted gene, 17821		12 C2	12	NC_000078.6	67657107	67668997	minus	0
10090	Mus musculus	100504484	0	live	Gm17695		predicted gene, 17695		5 13.8 cM	5
10090	Mus musculus	100504180	0	live	LOC100504180		double homeobox protein 4-like	double homeobox protein 4-like	10 B4	10	NC_000076.6	58222403	58226783	minus	1
10090	Mus musculus	100503803	0	live	Gm17434		predicted gene, 17434		5 10.28 cM	5
10090	Mus musculus	434094	0	live	Gm5581	EG434094	predicted gene 5581		6 F3	6
