# Supplementary material for: A novel Cbx1, PurB, and Sp3 complex mediates long-term silencing of tissue- and lineage-specific genes
Source: J Biol Chem. 2022 May 20;298(6):102053. doi: 10.1016/j.jbc.2022.102053 (PMC9190063; doi:10.1016/j.jbc.2022.102053)
Supplement: Supplemental Table S3 [file mmc4.xlsx]

## Sheet: Gene ontology
PurB Antibody ChIP-seq
Analysis Type:	PANTHER Overrepresentation Test (Released 20190711)
Annotation Version and Release Date:	GO Ontology database Released 2019-02-02
Analyzed List:	upload_1 (Mus musculus)
Reference List:	Mus musculus (all genes in database)
Test Type:	FISHER
Correction:	FDR
GO biological process complete	Genes in GO term	Present in Data Set	Expected in Data Set	Fold Enrichment	Raw P-value	FDR	Over/under
regulation of postsynaptic neurotransmitter receptor activity (GO:0098962)	15	8	0.43	18.64	1.16e-07	3.09e-05	+
behavioral response to nicotine (GO:0035095)	9	4	0.26	15.53	0.000347	0.0268	+
membrane depolarization during action potential (GO:0086010)	25	9	0.72	12.58	2.66e-07	6.31e-05	+
neuronal action potential (GO:0019228)	35	12	1	11.98	4.16e-09	1.67e-06	+
regulation of AMPA receptor activity (GO:2000311)	26	8	0.74	10.75	3.29e-06	0.000501	+
regulation of short-term neuronal synaptic plasticity (GO:0048172)	18	5	0.52	9.71	0.000364	0.028	+
transmission of nerve impulse (GO:0019226)	66	17	1.89	9	1.07e-10	1.05e-07	+
membrane depolarization (GO:0051899)	46	11	1.32	8.36	4.09e-07	8.55e-05	+
action potential (GO:0001508)	89	21	2.55	8.25	2.88e-12	5.65e-09	+
regulation of neurotransmitter receptor activity (GO:0099601)	57	12	1.63	7.36	4.01e-07	8.62e-05	+
response to pain (GO:0048265)	38	8	1.09	7.36	3.52e-05	0.00366	+
calcium ion import (GO:0070509)	44	9	1.26	7.15	1.4e-05	0.00182	+
multicellular organismal signaling (GO:0035637)	109	20	3.12	6.41	4.79e-10	2.89e-07	+
regulation of glutamate receptor signaling pathway (GO:1900449)	50	9	1.43	6.29	3.42e-05	0.00363	+
detection of mechanical stimulus (GO:0050982)	59	10	1.69	5.92	2.01e-05	0.00231	+
heterophilic cell-cell adhesion via plasma membrane cell adhesion molecules (GO:0007157)	48	8	1.37	5.82	0.00015	0.0127	+
sodium ion transmembrane transport (GO:0035725)	56	9	1.6	5.62	7.51e-05	0.00714	+
homophilic cell adhesion via plasma membrane adhesion molecules (GO:0007156)	109	17	3.12	5.45	8.01e-08	2.28e-05	+
exogenous drug catabolic process (GO:0042738)	54	8	1.55	5.18	0.000309	0.0245	+
calcium ion transmembrane import into cytosol (GO:0097553)	62	9	1.77	5.07	0.000151	0.0127	+
calcium ion transport into cytosol (GO:0060402)	69	10	1.97	5.06	6.63e-05	0.00634	+
positive regulation of cation channel activity (GO:2001259)	72	10	2.06	4.85	9.13e-05	0.00848	+
sensory perception of pain (GO:0019233)	102	14	2.92	4.8	4.29e-06	0.000641	+
cell-cell adhesion via plasma-membrane adhesion molecules (GO:0098742)	183	24	5.24	4.58	3.95e-09	1.68e-06	+
synapse assembly (GO:0007416)	79	10	2.26	4.42	0.000182	0.0151	+
calcium ion transmembrane transport (GO:0070588)	153	19	4.38	4.34	3.52e-07	8.13e-05	+
cytosolic calcium ion transport (GO:0060401)	81	10	2.32	4.31	0.000219	0.018	+
regulation of cation channel activity (GO:2001257)	161	19	4.61	4.12	7.13e-07	0.000142	+
positive regulation of transporter activity (GO:0032411)	114	13	3.26	3.99	5.52e-05	0.00538	+
multicellular organismal response to stress (GO:0033555)	88	10	2.52	3.97	0.000402	0.0302	+
calcium ion transport (GO:0006816)	221	25	6.32	3.95	2.76e-08	8.66e-06	+
positive regulation of ion transmembrane transporter activity (GO:0032414)	107	12	3.06	3.92	0.000122	0.0107	+
memory (GO:0007613)	140	15	4.01	3.74	2.94e-05	0.00323	+
detection of abiotic stimulus (GO:0009582)	123	13	3.52	3.69	0.000112	0.00991	+
detection of external stimulus (GO:0009581)	124	13	3.55	3.66	0.00012	0.0106	+
inorganic cation transmembrane transport (GO:0098662)	402	41	11.5	3.56	1.94e-11	2.76e-08	+
divalent metal ion transport (GO:0070838)	266	26	7.61	3.42	2.09e-07	5.29e-05	+
regulation of neurological system process (GO:0031644)	164	16	4.69	3.41	4.59e-05	0.00465	+
inorganic ion transmembrane transport (GO:0098660)	444	43	12.71	3.38	2.86e-11	3.74e-08	+
regulation of signaling receptor activity (GO:0010469)	124	12	3.55	3.38	0.000427	0.0317	+
divalent inorganic cation transport (GO:0072511)	269	26	7.7	3.38	2.56e-07	6.17e-05	+
learning (GO:0007612)	166	16	4.75	3.37	5.25e-05	0.00514	+
regulation of ion transmembrane transporter activity (GO:0032412)	241	23	6.9	3.34	1.52e-06	0.000263	+
muscle contraction (GO:0006936)	179	17	5.12	3.32	3.67e-05	0.00379	+
cation transmembrane transport (GO:0098655)	432	41	12.36	3.32	1.47e-10	1.16e-07	+
sensory perception of mechanical stimulus (GO:0050954)	181	17	5.18	3.28	4.17e-05	0.00425	+
axon guidance (GO:0007411)	204	19	5.84	3.25	1.67e-05	0.00208	+
regulation of transporter activity (GO:0032409)	259	24	7.41	3.24	1.46e-06	0.000255	+
regulation of transmembrane transporter activity (GO:0022898)	249	23	7.13	3.23	2.54e-06	0.000406	+
neuron projection guidance (GO:0097485)	206	19	5.89	3.22	1.9e-05	0.00224	+
detection of stimulus involved in sensory perception (GO:0050906)	131	12	3.75	3.2	0.000671	0.0465	+
metal ion transport (GO:0030001)	558	51	15.97	3.19	2.84e-12	6.37e-09	+
cellular response to xenobiotic stimulus (GO:0071466)	145	13	4.15	3.13	0.000491	0.0357	+
detection of stimulus (GO:0051606)	225	20	6.44	3.11	1.89e-05	0.00227	+
potassium ion transport (GO:0006813)	160	14	4.58	3.06	0.00038	0.0288	+
sensory perception of sound (GO:0007605)	151	13	4.32	3.01	0.000699	0.0479	+
synapse organization (GO:0050808)	270	23	7.73	2.98	8.73e-06	0.00122	+
ion transmembrane transport (GO:0034220)	584	49	16.71	2.93	1.24e-10	1.14e-07	+
cell adhesion (GO:0007155)	788	66	22.55	2.93	6.49e-14	2.55e-10	+
regulation of membrane potential (GO:0042391)	434	36	12.42	2.9	4.95e-08	1.44e-05	+
biological adhesion (GO:0022610)	798	66	22.83	2.89	1.12e-13	3.5e-10	+
adult behavior (GO:0030534)	182	15	5.21	2.88	0.00043	0.0318	+
monovalent inorganic cation transport (GO:0015672)	321	26	9.19	2.83	5.36e-06	0.000779	+
regulation of ion transmembrane transport (GO:0034765)	465	37	13.31	2.78	8.62e-08	2.41e-05	+
positive regulation of ion transport (GO:0043270)	317	25	9.07	2.76	1.24e-05	0.00163	+
trans-synaptic signaling (GO:0099537)	359	28	10.27	2.73	4.59e-06	0.000673	+
learning or memory (GO:0007611)	283	22	8.1	2.72	4.96e-05	0.00495	+
chemical synaptic transmission (GO:0007268)	341	26	9.76	2.66	1.44e-05	0.00186	+
anterograde trans-synaptic signaling (GO:0098916)	341	26	9.76	2.66	1.44e-05	0.00184	+
cognition (GO:0050890)	317	24	9.07	2.65	3.4e-05	0.00362	+
locomotory behavior (GO:0007626)	239	18	6.84	2.63	0.000335	0.0261	+
synaptic signaling (GO:0099536)	374	28	10.7	2.62	9.36e-06	0.0013	+
modulation of chemical synaptic transmission (GO:0050804)	511	38	14.62	2.6	4.41e-07	9.1e-05	+
regulation of trans-synaptic signaling (GO:0099177)	512	38	14.65	2.59	4.5e-07	9.16e-05	+
regulation of cation transmembrane transport (GO:1904062)	337	25	9.64	2.59	3.21e-05	0.00345	+
cell-cell adhesion (GO:0098609)	381	28	10.9	2.57	1.29e-05	0.00168	+
axonogenesis (GO:0007409)	328	24	9.39	2.56	5.62e-05	0.00544	+
muscle system process (GO:0003012)	233	17	6.67	2.55	0.000677	0.0468	+
cation transport (GO:0006812)	729	53	20.86	2.54	2.68e-09	1.2e-06	+
axon development (GO:0061564)	355	25	10.16	2.46	9.07e-05	0.00847	+
nervous system process (GO:0050877)	2040	142	58.37	2.43	2.8e-22	4.38e-18	+
behavior (GO:0007610)	663	46	18.97	2.42	1.39e-07	3.65e-05	+
sensory perception (GO:0007600)	1606	110	45.96	2.39	1.4e-16	7.34e-13	+
regulation of transmembrane transport (GO:0034762)	557	38	15.94	2.38	2.79e-06	0.000442	+
cell morphogenesis involved in neuron differentiation (GO:0048667)	412	28	11.79	2.38	5.12e-05	0.00508	+
regulation of ion transport (GO:0043269)	720	48	20.6	2.33	2.46e-07	6.04e-05	+
divalent inorganic cation homeostasis (GO:0072507)	490	32	14.02	2.28	3.46e-05	0.00362	+
calcium ion homeostasis (GO:0055074)	460	30	13.16	2.28	6.57e-05	0.00632	+
transmembrane transport (GO:0055085)	893	58	25.55	2.27	2.52e-08	8.4e-06	+
system process (GO:0003008)	2526	162	72.28	2.24	3.42e-22	2.68e-18	+
sensory perception of chemical stimulus (GO:0007606)	1219	78	34.88	2.24	1.47e-10	1.22e-07	+
cellular calcium ion homeostasis (GO:0006874)	442	28	12.65	2.21	0.000169	0.0142	+
sensory perception of smell (GO:0007608)	1121	71	32.08	2.21	1.8e-09	9.1e-07	+
cellular divalent inorganic cation homeostasis (GO:0072503)	463	28	13.25	2.11	0.000398	0.03	+
ion transport (GO:0006811)	1147	69	32.82	2.1	2.56e-08	8.36e-06	+
regulation of system process (GO:0044057)	586	35	16.77	2.09	9.27e-05	0.00855	+
cell morphogenesis involved in differentiation (GO:0000904)	545	32	15.6	2.05	0.000255	0.0208	+
metal ion homeostasis (GO:0055065)	631	37	18.06	2.05	0.0001	0.00917	+
ion homeostasis (GO:0050801)	779	45	22.29	2.02	1.91e-05	0.00223	+
G protein-coupled receptor signaling pathway (GO:0007186)	1842	105	52.71	1.99	4.37e-11	4.89e-08	+
neuron differentiation (GO:0030182)	1008	57	28.84	1.98	2.25e-06	0.000368	+
neuron development (GO:0048666)	816	46	23.35	1.97	2.91e-05	0.00323	+
inorganic ion homeostasis (GO:0098771)	713	40	20.4	1.96	0.000102	0.00923	+
cation homeostasis (GO:0055080)	698	39	19.97	1.95	0.000139	0.0121	+
cellular ion homeostasis (GO:0006873)	626	34	17.91	1.9	0.00065	0.0455	+
cellular chemical homeostasis (GO:0055082)	705	38	20.17	1.88	0.000366	0.028	+
chemical homeostasis (GO:0048878)	1081	56	30.93	1.81	3.87e-05	0.00396	+
regulation of transport (GO:0051049)	1911	82	54.68	1.5	0.000343	0.0267	+
signaling (GO:0023052)	5039	215	144.19	1.49	3.03e-10	1.9e-07	+
cell communication (GO:0007154)	5167	216	147.85	1.46	1.92e-09	9.42e-07	+
nervous system development (GO:0007399)	2204	92	63.07	1.46	0.00037	0.0282	+
multicellular organismal process (GO:0032501)	7128	288	203.97	1.41	8.89e-12	1.55e-08	+
signal transduction (GO:0007165)	4767	189	136.41	1.39	1.6e-06	0.000272	+
response to stimulus (GO:0050896)	8247	279	235.99	1.18	0.000646	0.0455	+
biological_process (GO:0008150)	20427	608	584.52	1.04	0.000452	0.0333	+
negative regulation of cellular process (GO:0048523)	4482	93	128.25	0.73	0.000427	0.0319	-
positive regulation of cellular process (GO:0048522)	5244	108	150.06	0.72	7.82e-05	0.00739	-
negative regulation of biological process (GO:0048519)	5005	103	143.22	0.72	0.00011	0.00978	-
organonitrogen compound metabolic process (GO:1901564)	4264	85	122.01	0.7	0.000146	0.0125	-
protein metabolic process (GO:0019538)	3450	65	98.72	0.66	0.000146	0.0125	-
organic substance metabolic process (GO:0071704)	6644	124	190.12	0.65	5.28e-09	2.07e-06	-
regulation of cellular metabolic process (GO:0031323)	5288	98	151.32	0.65	3.62e-07	8.23e-05	-
metabolic process (GO:0008152)	7166	131	205.06	0.64	1.42e-10	1.24e-07	-
regulation of protein metabolic process (GO:0051246)	2635	48	75.4	0.64	0.000569	0.0406	-
primary metabolic process (GO:0044238)	6235	112	178.41	0.63	1.97e-09	9.37e-07	-
regulation of metabolic process (GO:0019222)	5688	102	162.76	0.63	1.46e-08	5.33e-06	-
regulation of primary metabolic process (GO:0080090)	5098	91	145.88	0.62	8.92e-08	2.46e-05	-
regulation of nitrogen compound metabolic process (GO:0051171)	4952	86	141.7	0.61	3.72e-08	1.1e-05	-
cellular metabolic process (GO:0044237)	6280	106	179.7	0.59	1.89e-11	2.96e-08	-
regulation of macromolecule metabolic process (GO:0060255)	5232	88	149.71	0.59	2.24e-09	1.03e-06	-
nitrogen compound metabolic process (GO:0006807)	5669	95	162.22	0.59	2.4e-10	1.64e-07	-
cellular protein modification process (GO:0006464)	2268	38	64.9	0.59	0.000293	0.0237	-
protein modification process (GO:0036211)	2268	38	64.9	0.59	0.000293	0.0236	-
Unclassified (UNCLASSIFIED)	1869	30	53.48	0.56	0.000452	0.0331	-
positive regulation of metabolic process (GO:0009893)	3419	54	97.83	0.55	4.07e-07	8.62e-05	-
positive regulation of macromolecule metabolic process (GO:0010604)	3147	49	90.05	0.54	9.71e-07	0.000179	-
macromolecule modification (GO:0043412)	2441	38	69.85	0.54	2.39e-05	0.00269	-
positive regulation of gene expression (GO:0010628)	1931	30	55.26	0.54	0.00018	0.015	-
negative regulation of cellular metabolic process (GO:0031324)	2386	37	68.28	0.54	2.65e-05	0.00297	-
regulation of gene expression (GO:0010468)	3616	56	103.47	0.54	9.11e-08	2.46e-05	-
macromolecule metabolic process (GO:0043170)	5049	78	144.48	0.54	4.12e-11	4.97e-08	-
negative regulation of metabolic process (GO:0009892)	2663	41	76.2	0.54	6.56e-06	0.000944	-
cellular protein metabolic process (GO:0044267)	2859	43	81.81	0.53	1.19e-06	0.000214	-
positive regulation of cellular metabolic process (GO:0031325)	3144	47	89.97	0.52	2.12e-07	5.27e-05	-
positive regulation of nitrogen compound metabolic process (GO:0051173)	2986	44	85.44	0.51	2.98e-07	6.97e-05	-
regulation of transcription, DNA-templated (GO:0006355)	2737	40	78.32	0.51	9.96e-07	0.000182	-
regulation of nucleic acid-templated transcription (GO:1903506)	2744	40	78.52	0.51	7.69e-07	0.000149	-
regulation of RNA biosynthetic process (GO:2001141)	2752	40	78.75	0.51	7.7e-07	0.000147	-
regulation of RNA metabolic process (GO:0051252)	2995	43	85.7	0.5	1.54e-07	3.95e-05	-
negative regulation of response to stimulus (GO:0048585)	1538	22	44.01	0.5	0.000306	0.0244	-
cellular biosynthetic process (GO:0044249)	1962	28	56.14	0.5	3.16e-05	0.00344	-
cellular macromolecule metabolic process (GO:0044260)	3963	56	113.4	0.49	2.44e-10	1.59e-07	-
biosynthetic process (GO:0009058)	2134	30	61.06	0.49	9.64e-06	0.00133	-
organic substance biosynthetic process (GO:1901576)	2070	29	59.23	0.49	1.04e-05	0.00142	-
cellular protein localization (GO:0034613)	1362	19	38.97	0.49	0.000501	0.0361	-
regulation of transcription by RNA polymerase II (GO:0006357)	1942	27	55.57	0.49	2.08e-05	0.00239	-
cellular macromolecule localization (GO:0070727)	1369	19	39.17	0.49	0.000509	0.0365	-
organic substance transport (GO:0071702)	1814	25	51.91	0.48	3.16e-05	0.00342	-
negative regulation of macromolecule metabolic process (GO:0010605)	2404	33	68.79	0.48	1.2e-06	0.000213	-
regulation of nucleobase-containing compound metabolic process (GO:0019219)	3220	44	92.14	0.48	7e-09	2.68e-06	-
regulation of biosynthetic process (GO:0009889)	3453	47	98.81	0.48	1.24e-09	6.5e-07	-
regulation of macromolecule biosynthetic process (GO:0010556)	3246	44	92.88	0.47	3.99e-09	1.65e-06	-
regulation of cellular biosynthetic process (GO:0031326)	3383	45	96.8	0.46	8.72e-10	4.88e-07	-
positive regulation of transcription by RNA polymerase II (GO:0045944)	1203	16	34.42	0.46	0.000625	0.0442	-
regulation of cellular macromolecule biosynthetic process (GO:2000112)	3159	42	90.39	0.46	3.69e-09	1.61e-06	-
protein localization (GO:0008104)	1882	25	53.85	0.46	1.12e-05	0.00149	-
regulation of response to stress (GO:0080134)	1281	17	36.66	0.46	0.000462	0.0337	-
positive regulation of transcription, DNA-templated (GO:0045893)	1512	20	43.27	0.46	0.000101	0.00924	-
positive regulation of nucleic acid-templated transcription (GO:1903508)	1515	20	43.35	0.46	0.000102	0.00927	-
positive regulation of RNA biosynthetic process (GO:1902680)	1516	20	43.38	0.46	0.000103	0.0092	-
positive regulation of biosynthetic process (GO:0009891)	1903	25	54.45	0.46	8.7e-06	0.00123	-
negative regulation of signal transduction (GO:0009968)	1148	15	32.85	0.46	0.000666	0.0465	-
macromolecule localization (GO:0033036)	2177	28	62.29	0.45	7.94e-07	0.00015	-
negative regulation of nitrogen compound metabolic process (GO:0051172)	2181	28	62.41	0.45	7.95e-07	0.000149	-
nitrogen compound transport (GO:0071705)	1502	19	42.98	0.44	4.86e-05	0.00489	-
organic cyclic compound metabolic process (GO:1901360)	2545	32	72.83	0.44	3.63e-08	1.1e-05	-
positive regulation of RNA metabolic process (GO:0051254)	1612	20	46.13	0.43	1.55e-05	0.00195	-
positive regulation of cellular biosynthetic process (GO:0031328)	1862	23	53.28	0.43	3.4e-06	0.000513	-
organonitrogen compound biosynthetic process (GO:1901566)	1064	13	30.45	0.43	0.000576	0.0409	-
positive regulation of macromolecule biosynthetic process (GO:0010557)	1768	21	50.59	0.42	2.83e-06	0.000444	-
positive regulation of nucleobase-containing compound metabolic process (GO:0045935)	1770	21	50.65	0.41	2.85e-06	0.000443	-
cellular macromolecule biosynthetic process (GO:0034645)	1197	14	34.25	0.41	0.000142	0.0123	-
cellular aromatic compound metabolic process (GO:0006725)	2344	27	67.07	0.4	1.55e-08	5.54e-06	-
macromolecule biosynthetic process (GO:0009059)	1229	14	35.17	0.4	8.2e-05	0.0077	-
cellular nitrogen compound metabolic process (GO:0034641)	2720	30	77.83	0.39	1.94e-10	1.45e-07	-
negative regulation of gene expression (GO:0010629)	1570	16	44.93	0.36	7.34e-07	0.000144	-
heterocycle metabolic process (GO:0046483)	2278	23	65.18	0.35	1.15e-09	6.24e-07	-
intracellular transport (GO:0046907)	1189	12	34.02	0.35	1.92e-05	0.00223	-
cellular nitrogen compound biosynthetic process (GO:0044271)	1108	11	31.71	0.35	3.46e-05	0.00364	-
negative regulation of cellular macromolecule biosynthetic process (GO:2000113)	1325	13	37.91	0.34	4.42e-06	0.000654	-
organelle organization (GO:0006996)	2957	29	84.61	0.34	6.27e-13	1.64e-09	-
regulation of organelle organization (GO:0033043)	1227	12	35.11	0.34	1.08e-05	0.00146	-
negative regulation of transcription, DNA-templated (GO:0045892)	1133	11	32.42	0.34	1.89e-05	0.0023	-
negative regulation of nucleic acid-templated transcription (GO:1903507)	1137	11	32.54	0.34	1.89e-05	0.00228	-
negative regulation of RNA biosynthetic process (GO:1902679)	1138	11	32.56	0.34	1.9e-05	0.00225	-
negative regulation of macromolecule biosynthetic process (GO:0010558)	1360	13	38.92	0.33	1.75e-06	0.000292	-
negative regulation of transcription by RNA polymerase II (GO:0000122)	839	8	24.01	0.33	0.000261	0.0212	-
nucleobase-containing compound metabolic process (GO:0006139)	2141	20	61.26	0.33	5.89e-10	3.42e-07	-
establishment of protein localization (GO:0045184)	1297	12	37.11	0.32	2.3e-06	0.000372	-
negative regulation of cellular biosynthetic process (GO:0031327)	1409	13	40.32	0.32	6.9e-07	0.000139	-
negative regulation of nucleobase-containing compound metabolic process (GO:0045934)	1323	12	37.86	0.32	1.23e-06	0.000217	-
negative regulation of biosynthetic process (GO:0009890)	1446	13	41.38	0.31	3.76e-07	8.3e-05	-
negative regulation of RNA metabolic process (GO:0051253)	1224	11	35.02	0.31	2.99e-06	0.00046	-
peptide transport (GO:0015833)	1241	11	35.51	0.31	2.19e-06	0.000361	-
amide transport (GO:0042886)	1260	11	36.05	0.31	1.61e-06	0.000272	-
RNA metabolic process (GO:0016070)	1211	9	34.65	0.26	3.72e-07	8.32e-05	-
regulation of cell cycle (GO:0051726)	942	7	26.96	0.26	1.08e-05	0.00145	-
protein transport (GO:0015031)	1214	9	34.74	0.26	3.77e-07	8.22e-05	-
cellular response to stress (GO:0033554)	1398	10	40	0.25	2.1e-08	7.31e-06	-
intracellular protein transport (GO:0006886)	764	5	21.86	0.23	2.91e-05	0.00321	-
nucleic acid metabolic process (GO:0090304)	1725	11	49.36	0.22	5.06e-11	5.29e-08	-
gene expression (GO:0010467)	1585	10	45.35	0.22	2.37e-10	1.69e-07	-
cell cycle (GO:0007049)	1170	6	33.48	0.18	9.14e-09	3.41e-06	-
chromatin organization (GO:0006325)	614	3	17.57	0.17	5.22e-05	0.00515	-
cellular response to DNA damage stimulus (GO:0006974)	656	3	18.77	0.16	1.81e-05	0.00222	-
cell division (GO:0051301)	474	2	13.56	0.15	0.000323	0.0253	-
regulation of cell cycle process (GO:0010564)	586	2	16.77	0.12	1.8e-05	0.00222	-
chromosome organization (GO:0051276)	905	3	25.9	0.12	2.59e-08	8.3e-06	-
DNA metabolic process (GO:0006259)	607	2	17.37	0.12	8.39e-06	0.0012	-
mRNA processing (GO:0006397)	395	1	11.3	0.09	0.000295	0.0236	-
ribonucleoprotein complex biogenesis (GO:0022613)	404	1	11.56	0.09	0.000317	0.025	-
mitotic cell cycle process (GO:1903047)	413	1	11.82	0.08	0.000208	0.0172	-
mitotic cell cycle (GO:0000278)	495	1	14.16	0.07	2.17e-05	0.00247	-
mRNA metabolic process (GO:0016071)	509	1	14.57	0.07	1.49e-05	0.00189	-
RNA processing (GO:0006396)	734	1	21	0.05	3.32e-08	1.02e-05	-
cell cycle process (GO:0022402)	742	1	21.23	0.05	2.18e-08	7.44e-06	-
generation of precursor metabolites and energy (GO:0006091)	279	0	7.98	< 0.01	0.000693	0.0477	-
organelle fission (GO:0048285)	298	0	8.53	< 0.01	0.000492	0.0356	-
ncRNA processing (GO:0034470)	332	0	9.5	< 0.01	0.000142	0.0123	-

## Sheet: Gene IDs
tax_id	Org_name	GeneID	CurrentID	Status	Symbol	Aliases	description	other_designations	map_location	chromosome	genomic_nucleotide_accession.version	start_position_on_the_genomic_accession	end_position_on_the_genomic_accession	orientation	exon_count	OMIM
10090	Mus musculus	19013	0	live	Ppara	4933429D07Rik, AW742785, Nr1c1, PPAR-alpha, PPARalpha, Ppar	peroxisome proliferator activated receptor alpha	peroxisome proliferator-activated receptor alpha|nuclear receptor subfamily 1 group C member 1	15 40.42 cM	15	NC_000081.6	85734628	85806851	plus	15
10090	Mus musculus	19699	0	live	Reln	reeler, rl	reelin	reelin|extracellular matrix serine protease	5 9.98 cM	5	NC_000071.6	21884454	22344705	minus	65
10090	Mus musculus	18212	0	live	Ntrk2	GP145-TrkB/GP95-TrkB, Tkrb, trk-B, trkB	neurotrophic tyrosine kinase, receptor, type 2	BDNF/NT-3 growth factors receptor|neurotrophic tyrosine receptor kinase type 2|trkB tyrosine kinase	13 31.2 cM	13	NC_000079.6	58806569	59133970	plus	23
10090	Mus musculus	16522	0	live	Kcnj6	BIR1, GIRK2, KATP2, KCNJ7, Kir3.2, weaver, wv	potassium inwardly-rectifying channel, subfamily J, member 6	G protein-activated inward rectifier potassium channel 2|G-protein-coupled inward rectifier K+ channel 2-1|G-protein-coupled inward rectifier K+ channel 2-A|G-protein-coupled inward rectifier K+ channel 2-B|G-protein-coupled inward rectifier K+ channel 2-C|GIRK-2|inward rectifier K(+) channel Kir3.2|potassium channel, inwardly rectifying subfamily J member 6|potassium inwardly-rectifying channel …	16 55.44 cM	16	NC_000082.6	94748683	94997696	minus	7
10090	Mus musculus	12647	0	live	Chat	B230380D24Rik, CHOACTase	choline acetyltransferase	choline O-acetyltransferase|choline acetylase	14 19.4 cM	14	NC_000080.6	32408203	32465909	minus	16
10090	Mus musculus	52897	0	live	Rbfox3	Fox-3, Hrnbp3, NeuN, Neuna60	RNA binding protein, fox-1 homolog (C. elegans) 3	RNA binding protein fox-1 homolog 3|fox-1 homolog C|hexaribonucleotide binding protein 3|neuN antigen|neuronal nuclear antigen A60|neuronal nuclei antigen	11 83.22 cM	11	NC_000077.6	118489760	118911597	minus	21
10090	Mus musculus	14812	0	live	Grin2b	AW490526, GluN2B, GluRepsilon2, NR2B, Nmdar2b	glutamate receptor, ionotropic, NMDA2B (epsilon 2)	glutamate receptor ionotropic, NMDA 2B|N-methyl D-aspartate receptor subtype 2B|glutamate [NMDA] receptor subunit epsilon-2	6 66.38 cM	6	NC_000072.6	135729795	136173822	minus	18
10090	Mus musculus	16728	0	live	L1cam	CD171, L1, N-CAM-L1, NCAM-L1	L1 cell adhesion molecule	neural cell adhesion molecule L1	X 37.43 cM	X	NC_000086.7	73853780	73880838	minus	29
10090	Mus musculus	277328	0	live	Trpa1	Anktm1, TRPA1b	transient receptor potential cation channel, subfamily A, member 1	transient receptor potential cation channel subfamily A member 1|ankyrin-like with transmembrane domains protein 1	1 A3	1	NC_000067.6	14872648	14919014	minus	27
10090	Mus musculus	19130	0	live	Prox1	A230003G05Rik, PROX-1	prospero homeobox 1	prospero homeobox protein 1|homeobox prospero-like protein PROX1|prospero-related homeobox 1	1 95.85 cM	1	NC_000067.6	190118035	190170680	minus	8
10090	Mus musculus	15378	0	live	Hnf4a	HNF-4, Hnf4lpha, MODY1, Nr2a1, TCF-14, Tcf14, Hnf4a	hepatic nuclear factor 4, alpha	hepatocyte nuclear factor 4-alpha|HNF4 alpha|Nuclear receptor 2A1|nuclear receptor subfamily 2 group A member 1|transcription factor 14|transcription factor HNF-4	2 84.32 cM	2	NC_000068.7	163506809	163572907	plus	12
10090	Mus musculus	15550	0	live	Htr1a	Gpcr18	5-hydroxytryptamine (serotonin) receptor 1A	5-hydroxytryptamine receptor 1A|5-HT-1A|5-HT1A receptor|G-protein coupled receptor 18|serotonin receptor 1A	13 56.92 cM	13	NC_000079.6	105443693	105448133	plus	1
10090	Mus musculus	20191	0	live	Ryr2	9330127I20Rik, RYR-2	ryanodine receptor 2, cardiac	ryanodine receptor 2|calcium release channel|cardiac muscle ryanodine receptor|cardiac muscle ryanodine receptor-calcium release channel|ryanodine receptor type 2|type 2 ryanodine receptor	13 4.38 cM	13	NC_000079.6	11553099	12106945	minus	109
10090	Mus musculus	22371	0	live	Vwf	6820430P06Rik, AI551257, B130011O06Rik, C630030D09, F8VWF, VWD	Von Willebrand factor	von Willebrand factor|Von Willebrand factor homolog|vwf	6 59.32 cM	6	NC_000072.6	125552935	125686679	plus	53
10090	Mus musculus	16514	0	live	Kcnj11	Kir6.2, mBIR	potassium inwardly rectifying channel, subfamily J, member 11	ATP-sensitive inward rectifier potassium channel 11|inward rectifier K(+) channel Kir6.2	7 29.66 cM	7	NC_000073.6	46097123	46100867	minus	2
10090	Mus musculus	20190	0	live	Ryr1	AI528790, RYR-1, Ryr, skrr	ryanodine receptor 1, skeletal muscle	ryanodine receptor 1|calcium release channel|skeletal muscle calcium release channel|skeletal muscle ryanodine receptor|skeletal muscle-type ryanodine receptor|type 1 ryanodine receptor	7 16.94 cM	7	NC_000073.6	29003340	29125179	minus	110
10090	Mus musculus	21336	0	live	Tacr1	Nk1r, Spr, Tac1r	tachykinin receptor 1	substance-P receptor|Nk1 receptor|neurokinin receptor 1|substance P receptor	6 C3	6	NC_000072.6	82402003	82560104	plus	9
10090	Mus musculus	11444	0	live	Chrnb2	Acrb-2, Acrb2, C030030P04Rik, [b]2-nAchR	cholinergic receptor, nicotinic, beta polypeptide 2 (neuronal)	neuronal acetylcholine receptor subunit beta-2|acetylcholine receptor beta 2 neural	3 39.19 cM	3	NC_000069.6	89753448	89764632	minus	6
10090	Mus musculus	14255	0	live	Flt3	B230315G04, CD135, Flk-2, Flk2, Flt-3, Ly72, wmfl	FMS-like tyrosine kinase 3	receptor-type tyrosine-protein kinase FLT3|FL cytokine receptor|fetal liver kinase 2|tyrosine-protein kinase FLT3|tyrosine-protein kinase receptor flk-2	5 G3	5	NC_000071.6	147330741	147400489	minus	26
10090	Mus musculus	238055	0	live	Apob	AI315052, Apo B-100, apob-100, apob-48	apolipoprotein B	apolipoprotein B-100	12 3.53 cM	12	NC_000078.6	7977634	8016839	plus	30
10090	Mus musculus	13131	0	live	Dab1	AI956902, C630028C02Rik, scm, scr, scrambler, yot	disabled 1	disabled homolog 1|yotari	4 47.79 cM	4	NC_000070.6	103619546	104744844	plus	26
10090	Mus musculus	18431	0	live	Oca2	D7H15S12, D7Icr28RN, D7Nic1, p, p<cas>	oculocutaneous albinism II	P protein|melanocyte-specific transporter protein|pink-eyed dilution protein	7 33.44 cM	7	NC_000073.6	56239593	56536517	plus	24
10090	Mus musculus	18213	0	live	Ntrk3	AW125844_tv3, TrkC, Ntrk3	neurotrophic tyrosine kinase, receptor, type 3	NT-3 growth factor receptor|GP145-TrkC|neurotrophin-3|trk-C|trkC tyrosine kinase	7 44.01 cM	7	NC_000073.6	78179986	78579180	minus	24
10090	Mus musculus	16485	0	live	Kcna1	AI840627, Kca1-1, Kv1.1, MBK1, Mk-1, Shak, mceph	potassium voltage-gated channel, shaker-related subfamily, member 1	potassium voltage-gated channel subfamily A member 1|MKI|brain potassium channel protein-1|megencephaly|voltage-gated potassium channel subunit Kv1.1	6 61.57 cM	6	NC_000072.6	126636463	126645801	minus	2
10090	Mus musculus	11595	0	live	Acan	Agc, Agc1, CSPCP, Cspg1, b2b183Clo, cmd	aggrecan	aggrecan core protein|aggrecan 1|cartilage-specific proteoglycan core protein	7 44.88 cM	7	NC_000073.6	79053202	79115099	plus	18
10090	Mus musculus	12374	0	live	Casr	CaR, Gprc2a	calcium-sensing receptor	extracellular calcium-sensing receptor|G protein-coupled receptor, family C, group 2, member A|PCaR1|cation sensing receptor|parathyroid cell calcium-sensing receptor	16 25.57 cM	16	NC_000082.6	36490585	36562141	minus	12
10090	Mus musculus	13176	0	live	Dcc	C030036D22Rik, Igdcc1	deleted in colorectal carcinoma	netrin receptor DCC|tumor suppressor protein DCC	18 45.24 cM	18	NC_000084.6	71253613	72351240	minus	29
10090	Mus musculus	20271	0	live	Scn5a	Nav1.5, Nav1.5c, SkM1, SkM2, mH1	sodium channel, voltage-gated, type V, alpha	sodium channel protein type 5 subunit alpha|sodium channel protein cardiac muscle subunit alpha|sodium channel protein type V subunit alpha|sodium channel, voltage-gated, type V, alpha polypeptide|voltage-gated sodium channel Nav1.5 variant a|voltage-gated sodium channel Nav1.5 variant b|voltage-gated sodium channel subunit alpha Nav1.5	9 71.33 cM	9	NC_000075.6	119483404	119579030	minus	30
10090	Mus musculus	11307	0	live	Abcg1	AW413978, Abc8, White	ATP binding cassette subfamily G member 1	ATP-binding cassette sub-family G member 1|ATP-binding cassette 8|ATP-binding cassette transporter 8|ATP-binding cassette, sub-family G (WHITE), member 1|white protein homolog	17 A3.3	17	NC_000083.6	31057694	31117984	plus	15
10090	Mus musculus	16428	0	live	Itk	Emt, Tcsk, Tsk	IL2 inducible T cell kinase	tyrosine-protein kinase ITK/TSK|T-cell-specific kinase|interleukin-2-inducible T cell kinase|kinase TLK	11 27.75 cM	11	NC_000077.6	46325148	46389515	minus	18
10090	Mus musculus	11438	0	live	Chrna4	Acra-4, Acra4, EBN1, ENFL1	cholinergic receptor, nicotinic, alpha polypeptide 4	neuronal acetylcholine receptor subunit alpha-4|a4 nicotinic receptor|acetylcholine receptor alpha 4 neural|acetylcholine receptor, neuronal, nicotinic, alpha-4 subunit|alpha4 nAChR	2 103.54 cM	2	NC_000068.7	181022311	181043580	minus	7
10090	Mus musculus	57138	0	live	Slc12a5	KCC2, mKIAA1176	solute carrier family 12, member 5	solute carrier family 12 member 5|K-Cl cotransporter 2|KCC2a variant 1|KCC2a-S25 variant 1|KCC2b variant 2|electroneutral potassium-chloride cotransporter 2|mKCC2|neuronal K-Cl cotransporter	2 H3	2	NC_000068.7	164960821	164999731	plus	27
10090	Mus musculus	22138	0	live	Ttn	1100001C23Rik, 2310036G12Rik, 2310057K23Rik, 2310074I15Rik, AF006999, AV006427, D330041I19Rik, D830007G01Rik, L56, mdm, shru	titin	titin|connectin|ttn	2 45.13 cM	2	NC_000068.7	76703980	76982557	minus	342
10090	Mus musculus	58226	0	live	Cacna1h	Cav3.2, MNCb-1209, alpha13.2	calcium channel, voltage-dependent, T type, alpha 1H subunit	voltage-dependent T-type calcium channel subunit alpha-1H|T-type Cav3.2|calcium channel alpha13.2 subunit|low-voltage-activated calcium channel alpha13.2 subunit|voltage-gated calcium channel subunit alpha Cav3.2	17 12.53 cM	17	NC_000083.6	25374285	25433783	minus	36
10090	Mus musculus	12326	0	live	Camk4	A430110E23Rik, AI666733, CaMKIV, CaMKIV/Gr, D18Bwg0362e	calcium/calmodulin-dependent protein kinase IV	calcium/calmodulin-dependent protein kinase type IV|CAM kinase-GR|Ca2+/calmodulin-dependent protein kinase type IV/Gr|caMK IV	18 18.15 cM	18	NC_000084.6	32934961	33195767	plus	16
10090	Mus musculus	13733	0	live	Adgre1	DD7A5-7, EGF-TM7, Emr1, F4/80, Gpf480, Ly71, TM7LN3	adhesion G protein-coupled receptor E1	adhesion G protein-coupled receptor E1|EGF-like module containing, mucin-like, hormone receptor-like sequence 1|EGF-like module receptor 1|EGF-like module-containing mucin-like hormone receptor-like 1|EMR1 hormone receptor|cell surface glycoprotein F4/80	17 29.8 cM	17	NC_000083.6	57358651	57483529	plus	23
10090	Mus musculus	110648	0	live	Lmx1a	Lmx1.1, dr, dreher, sst	LIM homeobox transcription factor 1 alpha	LIM homeobox transcription factor 1-alpha|LIM/homeobox protein 1.1|LIM/homeobox protein LMX1A|LMX-1.1|shaker short-tail	1 75.08 cM	1	NC_000067.6	167688900	167848741	plus	10
10090	Mus musculus	14402	0	live	Gabrb3	A230092K12Rik, AW049585, Cp1, Gabrb-3, beta3	gamma-aminobutyric acid (GABA) A receptor, subunit beta 3	gamma-aminobutyric acid receptor subunit beta-3|GABA(A) receptor subunit beta-3|cleft palate 1	7 33.53 cM	7	NC_000073.6	57590518	57828802	plus	10
10090	Mus musculus	20927	0	live	Abcc8	D930031B21Rik, SUR1, Sur	ATP-binding cassette, sub-family C (CFTR/MRP), member 8	ATP-binding cassette sub-family C member 8|sulfonylurea receptor	7 29.66 cM	7	NC_000073.6	46104523	46180039	minus	39
10090	Mus musculus	18549	0	live	Pcsk2	6330411F23Rik, AI839700, Nec-2, Nec2, PC2, Phpp-2, SPC2	proprotein convertase subtilisin/kexin type 2	neuroendocrine convertase 2|KEX2-like endoprotease 2|NEC 2|prohormone convertase 2|proprotein convertase 2	2 70.89 cM	2	NC_000068.7	143546133	143816284	plus	12
10090	Mus musculus	22242	0	live	Umod	THP, Urehd1, urehr4	uromodulin	uromodulin|Tamm-Horsfall urinary glycoprotein|uromucoid	7 63.88 cM	7	NC_000073.6	119462708	119479262	minus	11
10090	Mus musculus	12983	0	live	Csf2rb	AI848964, AIC2B, Bc, CDw1311, Csfgmrb, Il3r, Il3rb, Il3rb1, Il5rb, Csf2rb	colony stimulating factor 2 receptor, beta, low-affinity (granulocyte-macrophage)	cytokine receptor common subunit beta|CD131 antigen|GM-CSF/IL-3/IL-5 receptor common beta subunit|GM-CSF/IL-3/IL-5 receptor common beta-chain|beta c|colony stimulating factor 2 receptor, beta 1, low-affinity (granulocyte-macrophage)|common beta chain	15 37.36 cM	15	NC_000081.6	78325798	78351001	plus	15
10090	Mus musculus	16450	0	live	Jag2	D12Ggc2e, Serh, mJagged2-1, sm	jagged 2	protein jagged-2|syndactylism	12 61.37 cM	12	NC_000078.6	112907803	112929517	minus	26
10090	Mus musculus	20533	0	live	Slc4a1	Ae1, CD233, Empb3, l11Jus51	solute carrier family 4 (anion exchanger), member 1	band 3 anion transport protein|AE 1|MEB3|anion exchange protein 1|anion exchanger 1|erythrocyte membrane protein band 3|solute carrier family 4 member 1	11 D	11	NC_000077.6	102348820	102365281	minus	20
10090	Mus musculus	12287	0	live	Cacna1b	AW050276, AW060892, AW822256, BIII, Cav2.2, Cchn1a, alpha(1B)	calcium channel, voltage-dependent, N type, alpha 1B subunit	voltage-dependent N-type calcium channel subunit alpha-1B|brain calcium channel III|calcium channel, L type, alpha-1 polypeptide|calcium channel, voltage-dependent, L type, alpha 1B subunit|calcium channel, voltage-dependent, N type, alpha 1B subunit, BIII|voltage-gated calcium channel subunit alpha Cav2.2	2 16.58 cM	2	NC_000068.7	24603860	24763200	minus	52
10090	Mus musculus	270190	0	live	Ephb1	9330129L11, AW488255, C130099E04Rik, Cek6, Elk, Elkh, Hek6, Net	Eph receptor B1	ephrin type-B receptor 1	9 F1	9	NC_000075.6	101922128	102354693	minus	16
10090	Mus musculus	11941	0	live	Atp2b2	D6Abb2e, Gena300, PMCA2, Tmy, dfw, jog, wms, wri	ATPase, Ca++ transporting, plasma membrane 2	plasma membrane calcium-transporting ATPase 2|deaf waddler|plasma membrane calcium ATPase|plasma membrane calcium pump|wriggle	6 52.85 cM	6	NC_000072.6	113743842	114042613	minus	30
10090	Mus musculus	20265	0	live	Scn1a	B230332M13, Nav1.1	sodium channel, voltage-gated, type I, alpha	sodium channel protein type 1 subunit alpha|sodium channel protein brain I subunit alpha|sodium channel protein type I subunit alpha|voltage-gated sodium channel subunit alpha Nav1.1	2 39.13 cM	2	NC_000068.7	66270782	66440837	minus	29
10090	Mus musculus	20192	0	live	Ryr3	AI851294, C230090H21, RYR-3	ryanodine receptor 3	ryanodine receptor 3|brain ryanodine receptor-calcium release channel|brain-type ryanodine receptor|calcium release channel|type 3 ryanodine receptor	2 E3-E4	2	NC_000068.7	112631363	113217542	minus	108
10090	Mus musculus	27421	0	live	Abcc6	Abcc1b, DCC, Dyscalc1, Mrp6, dyscalc	ATP-binding cassette, sub-family C (CFTR/MRP), member 6	multidrug resistance-associated protein 6|ATP-binding cassette, sub-family C, member 6	7 B3	7	NC_000073.6	45974110	46030489	minus	33
10090	Mus musculus	20464	0	live	Sim1	bHLHe14, mSIM1	single-minded family bHLH transcription factor 1	single-minded homolog 1|single-minded 1	10 24.87 cM	10	NC_000076.6	50894672	50989156	plus	16
10090	Mus musculus	232333	0	live	Slc6a1	A730043E01, GABATHG, GABATR, GAT-1, Gabt, Gabt1, Gat1, XT-1, Xtrp1	solute carrier family 6 (neurotransmitter transporter, GABA), member 1	sodium- and chloride-dependent GABA transporter 1|gamma-aminobutyric acid (GABA-A) transporter 1|solute carrier family 6 member 1	6 E3	6	NC_000072.6	114282635	114317525	plus	16
10090	Mus musculus	11979	0	live	Atp7b	Atp7a, WND, tx	ATPase, Cu++ transporting, beta polypeptide	copper-transporting ATPase 2|Wilson protein|copper pump 2|toxic milk|wilson disease-associated protein homolog	8 10.78 cM	8	NC_000074.6	21992783	22060074	minus	24
10090	Mus musculus	79235	0	live	Lrat	1300010A18Rik, AI449251	lecithin-retinol acyltransferase (phosphatidylcholine-retinol-O-acyltransferase)	lecithin retinol acyltransferase|phosphatidylcholine--retinol O-acyltransferase	3 E3	3	NC_000069.6	82892582	82903974	minus	2
10090	Mus musculus	171283	0	live	Havcr1	AI503787, KIM-1, TIM-1, Tim1, Timd1	hepatitis A virus cellular receptor 1	hepatitis A virus cellular receptor 1 homolog|HAVcr-1|T-cell immunoglobulin and mucin domain containing 1|T-cell immunoglobulin mucin receptor 1|TIMD-1|kidney injury molecule 1|t cell immunoglobulin and mucin domain-containing protein 1|t cell membrane protein 1	11 B1.1	11	NC_000077.6	46739822	46779578	plus	10
10090	Mus musculus	17059	0	live	Klrb1c	AI462337, CD161, Klrb1b, Ly-59, Ly55c, Ly59, NK-RP1, NK1.1, NKR-P1.9, NKRP1, NKRP140, Nk-1, Nk-1.2, Nk1, Nk1.2, Nkrp1b, Nkrp1c, ly-55c	killer cell lectin-like receptor subfamily B member 1C	killer cell lectin-like receptor subfamily B member 1C|CD161 antigen-like family member C|NKR-P1 40|NKR-P1B|killer cell lectin-like receptor subfamily A member 1C|lymphocyte antigen 55 complex, locus C|lymphocyte antigen 55c|lymphocyte antigen 59|natural killer cell receptor protein NKR-P1C|natural killer cell receptor-P1|natural killer cell surface protein P1-40|natural killer cell-associated an…	6 63.09 cM	6	NC_000072.6	128778485	128788641	minus	6
10090	Mus musculus	13616	0	live	Edn3	ET-3, PPET3, ls, tmgc48	endothelin 3	endothelin-3|preproendothelin-3	2 98.1 cM	2	NC_000068.7	174760619	174784042	plus	5
10090	Mus musculus	21846	0	live	Tie1	D430008P04Rik, TIE, tie-1	tyrosine kinase with immunoglobulin-like and EGF-like domains 1	tyrosine-protein kinase receptor Tie-1|tyrosine kinase receptor 1	4 54.67 cM	4	NC_000070.6	118471191	118489849	minus	23
10090	Mus musculus	19739	0	live	Rgs9	RGS9-1-2, Rgs9	regulator of G-protein signaling 9	regulator of G-protein signaling 9|ROS GAP	11 71.86 cM	11	NC_000077.6	109225348	109298181	minus	20
10090	Mus musculus	17882	0	live	Myh2	MHC2A, MyHC-IIaa, Myhs-f, Myhs-f1, Myhsf1, Myh2	myosin, heavy polypeptide 2, skeletal muscle, adult	myosin-2|myosin heavy chain 2A|skeletal muscle myosin heavy chain II-a	11 40.59 cM	11	NC_000077.6	67171027	67197517	plus	40
10090	Mus musculus	12290	0	live	Cacna1e	A430040I15, BII, Cach6, Cacnl1a6, Cav2.3, Cchra1, alpha1E	calcium channel, voltage-dependent, R type, alpha 1E subunit	voltage-dependent R-type calcium channel subunit alpha-1E|brain calcium channel II|calcium channel, L type, alpha-1 polypeptide|calcium channel, voltage-dependent, L type, alpha 1E subunit|voltage-gated calcium channel subunit alpha Cav2.3	1 66.14 cM	1	NC_000067.6	154390806	154884786	minus	55
10090	Mus musculus	17833	0	live	Muc5ac	2210005L13Rik, MGM	mucin 5, subtypes A and C, tracheobronchial/gastric	mucin-5AC|gastric mucin	7 87.23 cM	7	NC_000073.6	141788958	141819217	plus	49
10090	Mus musculus	12165	0	live	Gdf2	Bmp9	growth differentiation factor 2	growth/differentiation factor 2|bone morphogenetic protein 9	14 B	14	NC_000080.6	33941039	33947198	plus	2
10090	Mus musculus	11994	0	live	Pcdh15	BB078305, Gm9815, Ush1f, av, nmf19, roda	protocadherin 15	protocadherin-15|Ames waltzer|protocadherin 15 CD2|protocadherin 15 CD3 isoform	10 37.43 cM	10	NC_000076.6	73096266	74649831	plus	52
10090	Mus musculus	12661	0	live	Chl1	A530023M13Rik, AI465420, CALL, LICAM2	cell adhesion molecule L1-like	neural cell adhesion molecule L1-like protein|cell adhesion molecule with homology to L1CAM|chl1-like protein|close homolog of L1	6 E1	6	NC_000072.6	103510581	103733038	plus	30
10090	Mus musculus	14427	0	live	Galr1	Galnr1	galanin receptor 1	galanin receptor type 1|GAL1-R|GALR-1	18 55.78 cM	18	NC_000084.6	82392496	82406777	minus	3
10090	Mus musculus	16502	0	live	Kcnc1	C230009H10Rik, KShIIIB, KV4, Kcr2-1, Kv3.1, NGK2, Shaw	potassium voltage gated channel, Shaw-related subfamily, member 1	potassium voltage-gated channel subfamily C member 1|voltage-gated potassium channel subunit Kv3.1|voltage-gated potassium channel subunit Kv4	7 30.1 cM	7	NC_000073.6	46396457	46438706	plus	4
10090	Mus musculus	225998	0	live	Rorb	Nr1f2, RZR-beta, RZRBeta, hstp, Rorb	RAR-related orphan receptor beta	nuclear receptor ROR-beta|nuclear receptor RZR-beta|nuclear receptor subfamily 1 group F member 2|retinoid-related orphan receptor-beta	19 B	19	NC_000085.6	18930609	19111196	minus	12
10090	Mus musculus	26380	0	live	Esrrb	Err2, Errb, Estrrb, Nr3b2	estrogen related receptor, beta	steroid hormone receptor ERR2|ERR-beta|estrogen receptor related 2|estrogen receptor-like 2|nuclear receptor subfamily 3 group B member 2	12 40.49 cM	12	NC_000078.6	86361117	86521628	plus	11
10090	Mus musculus	12805	0	live	Cntn1	AW495098, CNTN, F3cam, usl	contactin 1	contactin-1|neural cell surface protein F3	15 46.39 cM	15	NC_000081.6	92051165	92341967	plus	27
10090	Mus musculus	20278	0	live	Scnn1g	SCNEG	sodium channel, nonvoltage-gated 1 gamma	amiloride-sensitive sodium channel subunit gamma|ENaC gamma|epithelial Na(+) channel subunit gamma|gamma-ENaC|gamma-NaCH|nonvoltage-gated sodium channel 1 subunit gamma	7 65.07 cM	7	NC_000073.6	121734421	121768482	plus	13
10090	Mus musculus	19661	0	live	Rbp3	Irbp, Rbp-3	retinol binding protein 3, interstitial	retinol-binding protein 3|interphotoreceptor retinoid-binding protein	14 20.8 cM	14	NC_000080.6	33954022	33964216	plus	4
10090	Mus musculus	13839	0	live	Epha5	AI854630, AW125296, Cek7, Ehk1, Els1, Hek7, Rek7, bsk	Eph receptor A5	ephrin type-A receptor 5|EPH homology kinase 1|brain-specific kinase|eck-like sequence 1	5 43.0 cM	5	NC_000071.6	84054761	84417818	minus	19
10090	Mus musculus	17910	0	live	Myo15	Myo15a, sh-2, sh2	myosin XV	unconventional myosin-XV|myosin XVA|shaker 2|unconventional myosin-15	11 37.81 cM	11	NC_000077.6	60469339	60528369	plus	67
10090	Mus musculus	21419	0	live	Tfap2b	AI606113, AP-2(beta), E130018K07Rik, Tcfap2b	transcription factor AP-2 beta	transcription factor AP-2-beta|AP2-beta|activating enhancer-binding protein 2 beta	1 A3	1	NC_000067.6	19208914	19238845	plus	11
10090	Mus musculus	16790	0	live	Anpep	AP-M, AP-N, Apn, Cd13, P150	alanyl (membrane) aminopeptidase	aminopeptidase N|alanyl aminopeptidase|aminopeptidase M|aminopeptidase N/CD13|membrane protein p161|microsomal aminopeptidase	7 D2	7	NC_000073.6	79821803	79848189	minus	21
10090	Mus musculus	16192	0	live	Il5ra	CD125, CDw125, Il5r	interleukin 5 receptor, alpha	interleukin-5 receptor subunit alpha|IL-5 receptor alpha chain|IL-5 receptor subunit alpha|IL-5R subunit alpha	6 49.19 cM	6	NC_000072.6	106710375	106749037	minus	14
10090	Mus musculus	17884	0	live	Myh4	AI506973, MHC2B, MM, MYH-2B, Minimsc, Minmus, MyHC-IIb, Myhsf	myosin, heavy polypeptide 4, skeletal muscle	myosin-4|myHC-2b|myosin heavy chain 2b|myosin heavy chain 4	11 40.59 cM	11	NC_000077.6	67237812	67260447	plus	40
10090	Mus musculus	11608	0	live	Agtr1b	AT1B, AT2R1B, Agtr-1b, Angtr-1b	angiotensin II receptor, type 1b	type-1B angiotensin II receptor|AT3|angiotensin II type-1B receptor	3 6.37 cM	3	NC_000069.6	20314473	20367177	minus	2
10090	Mus musculus	12655	0	live	Chil3	AI505981, Chi3l3, ECF-L, Ym1	chitinase-like 3	chitinase-like protein 3|beta-N-acetylhexosaminidase Ym1|eosinophil chemotactic cytokine|eosinophil chemotactic factor-L|secreted protein Ym1	3 46.49 cM	3	NC_000069.6	106147554	106167564	minus	11
10090	Mus musculus	13508	0	live	Dscam	4932410A21Rik	DS cell adhesion molecule	Down syndrome cell adhesion molecule homolog	16 57.02 cM	16	NC_000082.6	96587452	97170735	minus	34
10090	Mus musculus	108015	0	live	Chrnb4	Acrb-4, Acrb4	cholinergic receptor, nicotinic, beta polypeptide 4	neuronal acetylcholine receptor subunit beta-4|nicotinic acetylcholine receptor beta4 subunit	9 B	9	NC_000075.6	55028156	55048953	minus	7
10090	Mus musculus	94176	0	live	Dock2	AI662014, AW122239, CED-5, Hch, MBC	dedicator of cyto-kinesis 2	dedicator of cytokinesis protein 2	11 A4	11	NC_000077.6	34226815	34783909	minus	54
10090	Mus musculus	12836	0	live	Col7a1	AW209154	collagen, type VII, alpha 1	collagen alpha-1(VII) chain|LC collagen|long-chain collagen|procollagen, type VII, alpha 1	9 59.63 cM	9	NC_000075.6	108953575	108984876	plus	119
10090	Mus musculus	15245	0	live	Hhip	Hhip1	Hedgehog-interacting protein	hedgehog-interacting protein	8 37.95 cM	8	NC_000074.6	79965850	80058069	minus	14
10090	Mus musculus	234839	0	live	Piezo1	9630020g22, Fam38a, mKIAA0233	piezo-type mechanosensitive ion channel component 1	piezo-type mechanosensitive ion channel component 1|family with sequence similarity 38, member A|protein PIEZO1	8 E1	8	NC_000074.6	122481698	122551657	minus	53
10090	Mus musculus	57749	0	live	Piwil1	MIWI	piwi-like RNA-mediated gene silencing 1	piwi-like protein 1|piwi-like homolog 1	5 67.86 cM	5	NC_000071.6	128736070	128755474	plus	23
10090	Mus musculus	18216	0	live	Ntsr1	NT-1R, NTR-1, NTR1	neurotensin receptor 1	neurotensin receptor type 1|NT-R-1	2 103.04 cM	2	NC_000068.7	180499976	180544979	plus	4
10090	Mus musculus	54652	0	live	Cacna1f	A930034B14, Cav1.4, Sfc17, nerg1, nob2	calcium channel, voltage-dependent, alpha 1F subunit	voltage-dependent L-type calcium channel subunit alpha-1F|L-type dihydropyridine-sensitive calcium channel alpha-1f subunit|voltage-gated calcium channel subunit alpha Cav1.4	X 3.42 cM	X	NC_000086.7	7607070	7635196	plus	48
10090	Mus musculus	225872	0	live	Npas4	LE-PAS, Nxf	neuronal PAS domain protein 4	neuronal PAS domain-containing protein 4|HLH-PAS transcription factor NXF|bHLH-PAS type transcription factor NXF|limbic-enhanced PAS protein|neuronal PAS4	19 A	19	NC_000085.6	4984353	5001929	minus	10
10090	Mus musculus	11923	0	live	Neurod4	AI846749, ATH-3, Atoh3, MATH-3, Math3, bHLHa4	neurogenic differentiation 4	neurogenic differentiation factor 4|atonal homolog 3|helix-loop-helix protein mATH-3	10 77.81 cM	10	NC_000076.6	130268152	130280240	minus	3
10090	Mus musculus	110876	0	live	Scn2a	6430408L10, A230052E19Rik, Nav1.21, Scn2a	sodium channel, voltage-gated, type II, alpha	sodium channel protein type 2 subunit alpha|sodium channel, voltage-gated, type II, alpha 1|sodium channel, voltage-gated, type II, alpha polypeptide 1|voltage-gated sodium channel Nav1.2 variant a|voltage-gated sodium channel Nav1.2 variant b|voltage-gated sodium channel subunit alpha Nav1.2	2 38.61 cM	2	NC_000068.7	65620740	65767448	plus	29
10090	Mus musculus	13072	0	live	Cyp11b2	Cpn2, Cyp11b, Cyp11b-2	cytochrome P450, family 11, subfamily b, polypeptide 2	cytochrome P450 11B2, mitochondrial|aldosterone synthase|cytochrome P450C11|steroid 11-beta-hydroxylase	15 34.29 cM	15	NC_000081.6	74851010	74856318	minus	9
10090	Mus musculus	223604	0	live	Kcnk9	A930009L07Rik, Task3	potassium channel, subfamily K, member 9	potassium channel subfamily K member 9|TWIK-related acid-sensitive K(+) channel 3|acid-sensitive potassium channel protein TASK-3	15 D3	15	NC_000081.6	72501873	72547866	minus	3
10090	Mus musculus	24053	0	live	Sgcg	35kDa, 5430420E18Rik, AI642964, gamma-SG	sarcoglycan, gamma (dystrophin-associated glycoprotein)	gamma-sarcoglycan|35 kDa dystrophin-associated glycoprotein|35DAG|sarcoglycan, gamma (35kD dystrophin-associated glycoprotein)	14 D1	14	NC_000080.6	61219106	61274858	minus	9
10090	Mus musculus	100705	0	live	Acacb	AI597064, AW743042, Acc2, Accb	acetyl-Coenzyme A carboxylase beta	acetyl-CoA carboxylase 2|ACC-beta	5 F	5	NC_000071.6	114146321	114250761	plus	56
10090	Mus musculus	69165	0	live	Cd209b	1810030I22Rik, DC-SIGNR1, OtB7, SIGNR1, mSIGNR1	CD209b antigen	CD209 antigen-like protein B|DC-SIGN-related protein 1	8 A1.1	8	NC_000074.6	3917655	3926841	minus	11
10090	Mus musculus	16490	0	live	Kcna2	Akr6a4, Gm10672, Kca1-2, Kv1.2, Mk-2	potassium voltage-gated channel, shaker-related subfamily, member 2	potassium voltage-gated channel subfamily A member 2|MK2|voltage-gated potassium channel subunit Kv1.2	3 46.61 cM	3	NC_000069.6	107090852	107115005	plus	9
10090	Mus musculus	19886	0	live	Ros1	Ros-1, c-ros	Ros1 proto-oncogene	proto-oncogene tyrosine-protein kinase ROS|c-Ros receptor tyrosine kinase|c-ros-1|proto-oncogene c-Ros|proto-oncogene c-Ros-1|receptor tyrosine kinase c-ros oncogene 1	10 26.18 cM	10	NC_000076.6	52044863	52195398	minus	44
10090	Mus musculus	241035	0	live	Pkhd1	AI118496, AI182499, FPC, Tigm1	polycystic kidney and hepatic disease 1	fibrocystin|TIG multiple domains 1|polyductin|tigmin	1 A3-A4	1	NC_000067.6	20057779	20618082	minus	70
10090	Mus musculus	20274	0	live	Scn9a	Nav1.7, PN1, mKIAA4197	sodium channel, voltage-gated, type IX, alpha	sodium channel protein type 9 subunit alpha|peripheral sodium channel 1|sodium channel 25|sodium channel, voltage-gated, type IX, alpha polypeptide|voltage-gated sodium channel Nav1.7 variant a|voltage-gated sodium channel Nav1.7 variant b|voltage-gated sodium channel alpha subunit Nav1.7	2 39.13 cM	2	NC_000068.7	66480080	66635533	minus	29
10090	Mus musculus	12561	0	live	Cdh4	AW120700, R-CAD, R-Cadh, Rcad	cadherin 4	cadherin-4|R-cadherin|retina cadherin|retinal cadherin	2 101.86 cM	2	NC_000068.7	179442431	179899377	plus	18
10090	Mus musculus	20531	0	live	Slc34a2	AA536683, D5Ertd227e, NaPi-2b, Npt2b	solute carrier family 34 (sodium phosphate), member 2	sodium-dependent phosphate transport protein 2B|Na(+)-dependent phosphate cotransporter 2B|Na(+)/Pi cotransporter 2B|sodium-phosphate transport protein 2B|sodium/phosphate cotransporter 2B|solute carrier family 34 member 2|type IIb Na/Picotransporter	5 28.92 cM	5	NC_000071.6	53049203	53071664	plus	13
10090	Mus musculus	83762	0	live	Otof		otoferlin	otoferlin|fer-1-like protein 2	5 B1	5	NC_000071.6	30367066	30462730	minus	50
10090	Mus musculus	13801	0	live	Enam	abte	enamelin	enamelin	5 E1	5	NC_000071.6	88487975	88506049	plus	10
10090	Mus musculus	107889	0	live	Gcm2	Gcm-rs1, Gcm1, Gcm1-rs2	glial cells missing homolog 2	chorion-specific transcription factor GCMb|GCM motif protein 2|mGCMb	13 A3.3	13	NC_000079.6	41101427	41111035	minus	6
10090	Mus musculus	13483	0	live	Dpp6	B930011P16Rik, D5Buc3, D5Buc4, D5Buc5, DPP VI, Dpp-6, Gm1377, In(5)6H-p, Peplb, Rw	dipeptidylpeptidase 6	dipeptidyl aminopeptidase-like protein 6|DPPX|dipeptidyl aminopeptidase-related protein|dipeptidyl peptidase IV-like protein|dipeptidyl peptidase VI|dipeptidylpeptidase VI|inversion, Chr 5, Harwell 6, proximal	5 12.92 cM	5	NC_000071.6	26817357	27727500	plus	29
10090	Mus musculus	20450	0	live	St8sia2	AI323367, ST8SiaII, STX, Siat8b	ST8 alpha-N-acetyl-neuraminide alpha-2,8-sialyltransferase 2	alpha-2,8-sialyltransferase 8B|SIAT8-B|polysialic acid synthase|sialyltransferase 8 (alpha-2, 8-sialyltransferase) B|sialyltransferase 8B|sialyltransferase St8Sia II|sialyltransferase X|sialytransferase St8Sia II	7 D1	7	NC_000073.6	73939119	74013727	minus	6
10090	Mus musculus	14025	0	live	Bcl11a	2810047E18Rik, BCL-11A, Ctip1, D930021L15Rik, Evi9, Evi9a, Evi9b, Evi9c, mKIAA1809	B cell CLL/lymphoma 11A (zinc finger protein)	B-cell lymphoma/leukemia 11A|B-cell CLL/lymphoma 11A|COUP-TF interacting protein 1|EVI-9|ecotropic viral integration site 9 protein|myeloid leukemia	11 A3.2	11	NC_000077.6	24076544	24173558	plus	10
10090	Mus musculus	232345	0	live	A2m	A2mp	alpha-2-macroglobulin	alpha-2-macroglobulin-P	6 57.49 cM	6	NC_000072.6	121636166	121679238	plus	37
10090	Mus musculus	210274	0	live	Shank2	ProSAP1, mKIAA1022	SH3 and multiple ankyrin repeat domains 2	SH3 and multiple ankyrin repeat domains protein 2|SH3/ankyrin domain gene 2|cortBP1|cortactin-binding protein 1	7 F5	7	NC_000073.6	143978053	144424494	plus	33
10090	Mus musculus	110789	0	live	Adgrv1	Frings, Gpr98, Mass1, Mgr1, VLGR1	adhesion G protein-coupled receptor V1	adhesion G-protein coupled receptor V1|G-protein coupled receptor 98|monogenic audiogenic seizure susceptibility protein 1|monogenic, audiogenic seizure susceptibility 1|neurepin|very large G protein-coupled receptor 1	13 42.18 cM	13	NC_000079.6	81095068	81633388	minus	95
10090	Mus musculus	60440	0	live	Iigp1	2900074L10Rik, AI046432, AW111922, Ifgga1, Iigp, Irga6	interferon inducible GTPase 1	interferon-inducible GTPase 1|interferon-gamma-inducible GTPase Ifgga1 protein	18 D3	18	NC_000084.6	60373621	60392634	plus	5
10090	Mus musculus	20690	0	live	Spam1	AV039194, Ph-20	sperm adhesion molecule 1	hyaluronidase PH-20|hyal-PH20|hyaluronoglucosaminidase PH-20|sperm surface protein PH-20	6 11.28 cM	6	NC_000072.6	24791188	24801048	plus	6
10090	Mus musculus	27062	0	live	Cadps	AU067781, CAPS, CAPS1, mKIAA1121	Ca2+-dependent secretion activator	calcium-dependent secretion activator 1|Ca2+-dependent activator protein for secretion|Ca<2+>dependent activator protein for secretion|calcium-dependent activator protein for secretion 1	14 A1	14	NC_000080.6	12372560	12823339	minus	37
10090	Mus musculus	13117	0	live	Cyp4a10	AI647584, Cyp4a, D4Rp1, Msp-3, RP1	cytochrome P450, family 4, subfamily a, polypeptide 10	cytochrome P450 4A10|CYPIVA10|cyp4a10|cytochrome P450, 4a10|cytochrome P450-LA-omega 1|cytochrome P452|lauric acid omega-hydroxylase|long-chain fatty acid omega-monooxygenase	4 53.05 cM	4	NC_000070.6	115518287	115533649	plus	13
10090	Mus musculus	74180	0	live	Muc5b	2300002I04Rik, A130042M24, AV085033, MUC5, MUC9, mucin 5b	mucin 5, subtype B, tracheobronchial	mucin-5B	7 87.29 cM	7	NC_000073.6	141839012	141873089	plus	49
10090	Mus musculus	26909	0	live	Exo1	5730442G03Rik, Msa	exonuclease 1	exonuclease 1|exonuclease I|mExo1	1 81.9 cM	1	NC_000067.6	175880760	175911396	plus	15
10090	Mus musculus	11720	0	live	Mat1a	AI046368, AdoMet, Ams, MAT, MATA1, SAMS, SAMS1	methionine adenosyltransferase I, alpha	S-adenosylmethionine synthase isoform type-1|S-adenosylmethionine synthase|adoMet synthetase 1	14 B	14	NC_000080.6	41105008	41124428	plus	10
10090	Mus musculus	107934	0	live	Celsr3	Adgrc3, Fmi1, flamingo, mKIAA0812	cadherin, EGF LAG seven-pass G-type receptor 3	cadherin EGF LAG seven-pass G-type receptor 3|cadherin, EGF LAG seven-pass G-type receptor 3 (flamingo homolog, Drosophila)	9 F2	9	NC_000075.6	108826045	108852969	plus	35
10090	Mus musculus	76898	0	live	B3gat1	0710007K08Rik, AI846286, GlcAT-P, Glcatp, Hnk1	beta-1,3-glucuronyltransferase 1 (glucuronosyltransferase P)	galactosylgalactosylxylosylprotein 3-beta-glucuronosyltransferase 1|UDP-GlcUA:glycoprotein beta-1,3-glucuronyltransferase|glcUAT-P|glucuronosyltransferase P	9 A4	9	NC_000075.6	26733783	26761350	plus	7
10090	Mus musculus	195046	0	live	Nlrp1a	CARD7, DEFCAP, Gm14, Gm15, NAC, Nalp1, Nalp1a, Nlrp1, PP1044	NLR family, pyrin domain containing 1A	NACHT, LRR and PYD domains-containing protein 1a|NACHT, LRR and PYD containing protein 1|NACHT, leucine rich repeat and PYD containing 1|NACHT/LRR/pyrin domain-containing protein 1|NLR family, pyrin domain containing 1|NLR family, pyrin domain containing 1A, CAST/EiJ strain specific|NLR family, pyrin domain containing 1A, PWK/PhJ strain specific|NLR family, pyrin domain containing 1A, WSB/EiJ str…	11 43.21 cM	11	NC_000077.6	71091197	71144973	minus	14
10090	Mus musculus	18191	0	live	Nrxn3		neurexin III	neurexin 3|neurexin-3-alpha	12 42.94 cM	12	NC_000078.6	88722865	90334935	plus	38
10090	Mus musculus	20272	0	live	Scn7a	1110034K09Rik, AI642000, NaG, Nav2, Nav2.3, Nax, Scn6a	sodium channel, voltage-gated, type VII, alpha	sodium channel protein type 7 subunit alpha|sodium channel, voltage-gated, type VI, alpha polypeptide	2 39.21 cM	2	NC_000068.7	66673426	66784910	minus	25
10090	Mus musculus	53324	0	live	Nptx2	Narp, np2	neuronal pentraxin 2	neuronal pentraxin-2|NP-II|neuro activity regulated petaxin|neuronal pentraxin II	5 84.58 cM	5	NC_000071.6	144545887	144557478	plus	5
10090	Mus musculus	71960	0	live	Myh14	2400004E04Rik, II-C, NHMCII, NMHC II-C	myosin, heavy polypeptide 14	myosin-14|myosin heavy chain, non-muscle IIc|myosin, heavy chain 14|non-muscle myosin heavy chain IIc|nonmuscle myosin heavy chain	7 B3	7	NC_000073.6	44605803	44670843	minus	45
10090	Mus musculus	16510	0	live	Kcnh1	EAG1, Kv10.1, M-eag	potassium voltage-gated channel, subfamily H (eag-related), member 1	potassium voltage-gated channel subfamily H member 1|EAG channel 1|ether a go-go|ether-a-go-go potassium channel 1|voltage-gated potassium channel subunit Kv10.1	1 H6	1	NC_000067.6	192190376	192510159	plus	11
10090	Mus musculus	17940	0	live	Naip1	AV364616, Birc1a, D13Lsd1, Naip, Naip-rs1	NLR family, apoptosis inhibitory protein 1	baculoviral IAP repeat-containing protein 1a|baculoviral IAP repeat-containing 1a|neuronal apoptosis inhibitory protein 1	13 53.18 cM	13	NC_000079.6	100407770	100452864	minus	16
10090	Mus musculus	93896	0	live	Glp2r	9530092J08Rik, GLP-2	glucagon-like peptide 2 receptor	glucagon-like peptide 2 receptor|G protein-coupled receptor GLP2R|GLP-2 receptor|GLP-2-R|GLP-2R	11 B3	11	NC_000077.6	67663784	67771153	minus	14
10090	Mus musculus	193003	0	live	Pirt	A530088H08Rik	phosphoinositide-interacting regulator of transient receptor potential channels	phosphoinositide-interacting protein	11 B3	11	NC_000077.6	66911910	66929877	plus	3
10090	Mus musculus	110862	0	live	Kcnq3		potassium voltage-gated channel, subfamily Q, member 3	potassium voltage-gated channel subfamily KQT member 3|KQT-like 3|potassium channel subunit alpha KvLQT3|voltage-gated potassium channel subunit Kv7.3	15 29.16 cM	15	NC_000081.6	65986390	66286636	minus	15
10090	Mus musculus	94111	0	live	Mepe	Of45	matrix extracellular phosphoglycoprotein with ASARM motif (bone)	matrix extracellular phosphoglycoprotein|osteoblast/osteocyte factor 45|osteoregulin	5 E5	5	NC_000071.6	104325329	104338611	plus	3
10090	Mus musculus	13842	0	live	Epha8	AW047546, Eek, Hek3, mKIAA1459	Eph receptor A8	ephrin type-A receptor 8|EPH- and ELK-related kinase|Ephrin type-A receptor 8 precursor (Tyrosine-protein kinase receptor EEK) (EPH-and ELK-related kinase)|tyrosine-protein kinase receptor EEK	4 D3	4	NC_000070.6	136929419	136956816	minus	17
10090	Mus musculus	226025	0	live	Trpm3	6330504P12Rik, 9330180E14, AU018608, B930001P07Rik, LTRPC3, MLSN2	transient receptor potential cation channel, subfamily M, member 3	transient receptor potential cation channel subfamily M member 3|melastatin 2|transient receptor potential melastatin 3 beta 1	19 B	19	NC_000085.6	22137798	22989897	plus	31
10090	Mus musculus	13840	0	live	Epha6	Ehk2, Hek12, m-ehk2	Eph receptor A6	ephrin type-A receptor 6|EHK-2|EPH homology kinase 2	16 C1.3	16	NC_000082.6	59641433	60610755	minus	20
10090	Mus musculus	53870	0	live	Cntn6	NB-3	contactin 6	contactin-6|mNB-3|neural recognition molecule NB-3	6 E1	6	NC_000072.6	104492704	104863406	plus	26
10090	Mus musculus	394436	0	live	Ugt1a1	Gnt1, UDPGT 1-1, UGT1A01, Udpgt-1a, UgtBr1	UDP glucuronosyltransferase 1 family, polypeptide A1	UDP-glucuronosyltransferase 1-1|UDP-glucuronosyltransferase 1 family, member 1|UDP-glucuronosyltransferase 1A1|UDPGT|UGT1*1|UGT1-01|UGT1.1	1 44.55 cM	1	NC_000067.6	88211959	88220002	plus	5
10090	Mus musculus	28248	0	live	Slco1a1	A530084B21, OATP-1, Oatp1, Oatp1a1, Slc21a1	solute carrier organic anion transporter family, member 1a1	solute carrier organic anion transporter family member 1A1|sodium-independent organic anion-transporting polypeptide 1|solute carrier family 21 (organic anion transporter), member 1|solute carrier family 21 member 1	6 G2	6	NC_000072.6	141907281	141946962	minus	14
10090	Mus musculus	14807	0	live	Grik3	9630027E11, GluK3, GluR7-3, Glur-7, Glur7	glutamate receptor, ionotropic, kainate 3	glutamate receptor ionotropic, kainate 3|glutamate receptor 7	4 58.91 cM	4	NC_000070.6	125490206	125714173	plus	16
10090	Mus musculus	574402	0	live	Gpr17	AI853548	G protein-coupled receptor 17	uracil nucleotide/cysteinyl leukotriene receptor|UDP/CysLT receptor|gpr17	18	18	NC_000084.6	31942999	31949902	minus	2
10090	Mus musculus	26875	0	live	Pclo	Acz, Pico	piccolo (presynaptic cytomatrix protein)	protein piccolo|aczonin|brain-derived HLMN protein|multidomain presynaptic cytomatrix protein	5 A1	5	NC_000071.6	14514916	14863465	plus	25
10090	Mus musculus	17932	0	live	Myt1	Nzf2, Nzf2a, Nzf2b, Nztf2	myelin transcription factor 1	myelin transcription factor 1|NZF-2|neural zinc finger factor 2|neural zinc finger transcription factor 2	2 103.77 cM	2	NC_000068.7	181763332	181827786	plus	29
10090	Mus musculus	110891	0	live	Slc8a2	Ncx2	solute carrier family 8 (sodium/calcium exchanger), member 2	sodium/calcium exchanger 2|Na(+)/Ca(2+)-exchange protein 2|solute carrier family 8 member 2	7 8.75 cM	7	NC_000073.6	16128311	16161063	plus	11
10090	Mus musculus	104443	0	live	Npffr2	Gpr74, HG31, NPFF2	neuropeptide FF receptor 2	neuropeptide FF receptor 2|G-protein coupled receptor 74|neuropeptide NPFF receptor	5 E1	5	NC_000071.6	89526980	89583914	plus	5
10090	Mus musculus	17885	0	live	Myh8	4832426G23Rik, AI327267, MHCp, MyHC-pn, Myhs-p, Myhsp	myosin, heavy polypeptide 8, skeletal muscle, perinatal	myosin-8|Beta-MHC antisense|myHC-perinatal|myosin heavy chain 8|myosin heavy chain, skeletal muscle, perinatal	11 40.59 cM	11	NC_000077.6	67277124	67308634	plus	40
10090	Mus musculus	56318	0	live	Acpp	5'-NT, A030005E02Rik, FRAP, Lap, PAP, Ppal	acid phosphatase, prostate	prostatic acid phosphatase|5'-nucleotidase|TMPase|ecto-5'-nucleotidase|fluoride-resistant acid phosphatase|lysosomal acid phosphatase|thiamine monophosphatase	9 F1	9	NC_000075.6	104288240	104337722	minus	12
10090	Mus musculus	16560	0	live	Kif1a	ATSV, C630002N23Rik, Gm1626, Kns1	kinesin family member 1A	kinesin-like protein KIF1A|N-3 kinesin|axonal transporter of synaptic vesicles|kinesin heavy chain member 1A	1 D	1	NC_000067.6	93015455	93101893	minus	51
10090	Mus musculus	19888	0	live	Rp1	Dcdc3, Gm38717, Orp1h, mG145, Rp1	retinitis pigmentosa 1 (human)	oxygen-regulated protein 1|lipoxygenase homology domain-containing protein 1|retinitis pigmentosa 1 homolog|retinitis pigmentosa RP1 protein homolog	1 1.65 cM	1	NC_000067.6	4290846	4409266	minus	22
10090	Mus musculus	19888	0	live	Rp1	Dcdc3, Gm38717, Orp1h, mG145, Rp1	retinitis pigmentosa 1 (human)	oxygen-regulated protein 1|lipoxygenase homology domain-containing protein 1|retinitis pigmentosa 1 homolog|retinitis pigmentosa RP1 protein homolog	1 1.65 cM	1	NC_000067.6	4115673	4243365	minus	22
10090	Mus musculus	637515	0	live	Nlrp1b	Nalp1b	NLR family, pyrin domain containing 1B	NLR family, pyrin domain containing 1B|NACHT-, LRR-, and PYD-containing protein 1 paralog b|NLR family, pyrin domain containing 1B, CAST/EiJ specific, allele 3|NLR family, pyrin domain containing 1B, PWK/PhJ specific, allele 1|OTTMUSCASG00059402|OTTMUSPWKG00059388	11 B4	11	NC_000077.6	71153011	71242514	minus	19
10090	Mus musculus	239081	0	live	Tlr11	Gm287	toll-like receptor 11	toll-like receptor 11|toll-like receptor 12	14 C1	14	NC_000080.6	50357914	50363663	plus	2
10090	Mus musculus	225631	0	live	Onecut2	C730009D12, OC-2, Oc2	one cut domain, family member 2	one cut domain family member 2|one cut homeobox 2|transcription factor ONECUT-2|transcription factor ONECUT2	18 E1	18	NC_000084.6	64340364	64398488	plus	2
10090	Mus musculus	23968	0	live	Nlrp5	Mater, Nalp5, Op1, PAN11	NLR family, pyrin domain containing 5	NACHT, LRR and PYD domains-containing protein 5|NACHT, leucine rich repeat and PYD containing 5|maternal antigen that embryos require|ooplasm-specific protein 1	7 10.22 cM	7	NC_000073.6	23385889	23441923	plus	16
10090	Mus musculus	27371	0	live	Sh2d2a	Lad, Ribp, Tsad	SH2 domain containing 2A	SH2 domain-containing protein 2A|Lck-associated adapter protein|Rlk/Itk-binding protein|SH2 domain protein 2A|T cell-specific adapter protein|p56Lck-associated adapter protein	3 38.78 cM	3	NC_000069.6	87846755	87855722	plus	7
10090	Mus musculus	23965	0	live	Tenm3	2610100B16Rik, Odz1, Odz3, Ten-m3, mKIAA1455	teneurin transmembrane protein 3	teneurin-3|odd Oz/ten-m homolog 3|protein Odd Oz/ten-m homolog 3|ten-3|tenascin-M3|teneurin-3 transcript variant A0B0|teneurin-3 transcript variant A0B1|teneurin-3 transcript variant A1B0|teneurin-3 transcript variant A1B1|teneurin-3 transcript variant A2B0|teneurin-3 transcript variant A2B1|teneurin-3 transcript variant A3B0|teneurin-3 transcript variant A3B1	8 B1.1-B1.2	8	NC_000074.6	48225665	48935162	minus	35
10090	Mus musculus	80883	0	live	Ntng1	A930010C08Rik, AI853992, Lmnt1	netrin G1	netrin-G1|laminet-1	3 F3	3	NC_000069.6	109780050	110144005	minus	11
10090	Mus musculus	22785	0	live	Slc30a4	Znt4, lm, znT-4	solute carrier family 30 (zinc transporter), member 4	zinc transporter 4|lethal milk protein|solute carrier family 30 (zinc transporter), member 4; zinc transporter 4|solute carrier family 30 member 4	2 60.65 cM	2	NC_000068.7	122681233	122702663	minus	7
10090	Mus musculus	110082	0	live	Dnah5	AU022615, Dnahc5, Mdnah5, b2b1134Clo, b2b1154Clo, b2b1537Clo, b2b1565Clo, b2b3491Clo, b2b601Clo, mKIAA1603	dynein, axonemal, heavy chain 5	dynein heavy chain 5, axonemal|axonemal beta dynein heavy chain 5|axonemal dynein heavy chain 5|ciliary dynein heavy chain 5|dynein, axon, heavy chain 5	15 10.9 cM	15	NC_000081.6	28154854	28472045	plus	80
10090	Mus musculus	23966	0	live	Tenm4	Doc4, ELM2, Odz4, R75022, Ten-m4, l(7)-3Rn, l7Rn3, mKIAA1302	teneurin transmembrane protein 4	teneurin-4|downstream of CHOP4|odd Oz/ten-m homolog 4|protein Odd Oz/ten-m homolog 4|ten-4|tenascin-M4	7 52.53 cM	7	NC_000073.6	96171244	96911093	plus	41
10090	Mus musculus	320129	0	live	Grk3	4833444A01Rik, AI851927, AW551196, Adrbk-2, Adrbk2, Bark-2	G protein-coupled receptor kinase 3	beta-adrenergic receptor kinase 2|adrenergic receptor kinase, beta 2|beta ARK2|beta-ARK-2	5 55.29 cM	5	NC_000071.6	112910478	113018649	minus	21
10090	Mus musculus	19791	0	live	Rn18s		18S ribosomal RNA	18S RNA		6
10090	Mus musculus	19894	0	live	Rph3a	2900002P20Rik, AU022689, AW108370	rabphilin 3A	rabphilin-3A|Doc2 family|exophilin-1	5 F	5	NC_000071.6	120940499	121010103	minus	24
10090	Mus musculus	18183	0	live	Nrg3	ska	neuregulin 3	pro-neuregulin-3, membrane-bound isoform|pro-NRG3|scaramanga	14 B	14	NC_000080.6	38365102	39473088	minus	10
10090	Mus musculus	380698	0	live	Obscn	BC046431, Gm878, UNC89	obscurin, cytoskeletal calmodulin and titin-interacting RhoGEF	obscurin|obscurin-MLCK|obscurin-RhoGEF|obscurin-myosin light chain kinase	11 B1.3	11	NC_000077.6	58994256	59136375	minus	114
10090	Mus musculus	12557	0	live	Cdh17	HPT-1, HPT-1/LI	cadherin 17	cadherin-17|BILL-cadherin|LI-cadherin|P130|liver-intestine cadherin	4 A1	4	NC_000070.6	11758157	11817905	plus	20
10090	Mus musculus	72821	0	live	Scn2b	2810451E09Rik, AI840361, Gm183	sodium channel, voltage-gated, type II, beta	sodium channel subunit beta-2|sodium channel, voltage-gated, type II, beta polypeptide	9 24.84 cM	9	NC_000075.6	45117876	45130070	plus	5
10090	Mus musculus	107831	0	live	Adgrb1	B830018M07Rik, Bai1, R75078, mKIAA4089	adhesion G protein-coupled receptor B1	adhesion G protein-coupled receptor B1|brain-specific angiogenesis inhibitor 1	15 D3	15	NC_000081.6	74516196	74589465	plus	33
10090	Mus musculus	73902	0	live	Psmb11	5830406J20Rik, beta5t	proteasome (prosome, macropain) subunit, beta type, 11	proteasome subunit beta type-11|proteasome beta 11 subunit|proteasome subunit beta-5t|proteasome subunit beta5t	14 C2	14	NC_000080.6	54625310	54629556	plus	1
10090	Mus musculus	22283	0	live	Ush2a	A930011D15Rik, A930037M10Rik, Gm676, Gm983, Mush2a, Ushrn	usherin	usherin|Usher syndrome 2A (autosomal recessive, mild) homolog|usher syndrome type IIa protein homolog|usher syndrome type-2A protein homolog	1 92.29 cM	1	NC_000067.6	188262838	188965497	plus	73
10090	Mus musculus	13105	0	live	Cyp2d9	Cyp2d, P450-2D	cytochrome P450, family 2, subfamily d, polypeptide 9	cytochrome P450 2D9|CYPIID9|cytochrome P450, 2d9|cytochrome P450-16-alpha|cytochrome P450CA|testosterone 16-alpha hydroxylase|testosterone 16alpha-hydroxylase	15 38.6 cM	15	NC_000081.6	82452377	82456827	plus	9
10090	Mus musculus	20745	0	live	Spock1	Spock, Ticn1, testican	sparc/osteonectin, cwcv and kazal-like domains proteoglycan 1	testican-1	13 B1	13	NC_000079.6	57421195	57908332	minus	13
10090	Mus musculus	22652	0	live	Mkrn3	D7H15S9-1, Zfp127	makorin, ring finger protein, 3	probable E3 ubiquitin-protein ligase makorin-3|RING-type E3 ubiquitin transferase makorin-3|zinc finger protein 127	7 34.37 cM	7	NC_000073.6	62417593	62420139	minus	1
10090	Mus musculus	244653	0	live	Hydin	1700034M11Rik, 4930545D19Rik, 4932703P14, 672398, A830061H17, AC069308.21gm4, Gm9558, hy-3, hy3, hyrh	HYDIN, axonemal central pair apparatus protein	hydrocephalus-inducing protein|hydrocephalus 3|protein Hy-3	8 57.5 cM	8	NC_000074.6	110266977	110610253	plus	87
10090	Mus musculus	23963	0	live	Tenm1	Odz1, Odz2, TCAP-1, Ten-m1, ten-1	teneurin transmembrane protein 1	teneurin-1|protein Odd Oz/ten-m homolog 1|tenascin-M1	X A4	X	NC_000086.7	42527866	43429155	minus	37
10090	Mus musculus	269610	0	live	Chd5	4930532L22Rik, AW060752, B230399N07Rik, CHD-5	chromodomain helicase DNA binding protein 5	chromodomain-helicase-DNA-binding protein 5|ATP-dependent helicase CHD5	4 E2	4	NC_000070.6	152338651	152390194	plus	42
10090	Mus musculus	18575	0	live	Pde1c		phosphodiesterase 1C	calcium/calmodulin-dependent 3',5'-cyclic nucleotide phosphodiesterase 1C|3',5'-cyclic-AMP phosphodiesterase|3',5'-cyclic-GMP phosphodiesterase|cam-PDE 1C	6 27.65 cM	6	NC_000072.6	56069798	56652514	minus	28
10090	Mus musculus	15563	0	live	Htr5a	Htr5	5-hydroxytryptamine (serotonin) receptor 5A	5-hydroxytryptamine receptor 5A|5-HT-5|5-HT-5A|5-HT5A|serotonin receptor 5A	5 13.24 cM	5	NC_000071.6	27841702	27855086	plus	3
10090	Mus musculus	14803	0	live	Grid1	GluD1, GluRdelta1	glutamate receptor, ionotropic, delta 1	glutamate receptor ionotropic, delta-1|gluR delta-1 subunit|glutamate receptor delta-1 subunit	14 20.84 cM	14	NC_000080.6	34820003	35583387	plus	19
10090	Mus musculus	241431	0	live	Xirp2	2310003D02Rik, 2310008C07Rik, A530024P18Rik, AI452089, Cmya3, Gm352, Xin2	xin actin-binding repeat containing 2	xin actin-binding repeat-containing protein 2|Xin actin-binding repeat containing 2 short splice form|beta-xin|cardiomyopathy associated 3|cardiomyopathy-associated protein 3|mXinbeta|myogenic MEF2-activated Xin-related protein|myomaxin|xeplin|xin-beta	2 C1.3	2	NC_000068.7	67446000	67526620	plus	9
10090	Mus musculus	208936	0	live	Adamts18	9630038L21, ADAMTS21, E130314N14Rik	a disintegrin-like and metallopeptidase (reprolysin type) with thrombospondin type 1 motif, 18	A disintegrin and metalloproteinase with thrombospondin motifs 18|a disintegrin-like and metalloprotease (reprolysin type) with thrombospondin type 1 motif, 18	8 E1	8	NC_000074.6	113697123	113850502	minus	24
10090	Mus musculus	107448	0	live	Unc5a	Unc5h1, mKIAA1976	unc-5 netrin receptor A	netrin receptor UNC5A|protein unc-5 homolog 1|protein unc-5 homolog A	13 B1	13	NC_000079.6	54949411	55006018	plus	16
10090	Mus musculus	244646	0	live	Pkd1l3		polycystic kidney disease 1 like 3	polycystic kidney disease protein 1-like 3|PC1-like 3 protein|polycystin-1L3	8 D3	8	NC_000074.6	109613993	109672592	plus	34
10090	Mus musculus	12405	0	live	Cbln2	6330593N19Rik, A730004O05	cerebellin 2 precursor protein	cerebellin-2	18 58.63 cM	18	NC_000084.6	86711052	86718285	plus	7
10090	Mus musculus	26367	0	live	Ceacam2	AI267129, Bgp2-L, Ceacam2	carcinoembryonic antigen-related cell adhesion molecule 2	carcinoembryonic antigen-related cell adhesion molecule 2|BGP-2|CEA-related cell adhesion molecule 2|biliary glycoprotein 2|carcinoembryonic antigen-related cell adhesion molecule 2- Long	7 13.87 cM	7	NC_000073.6	25516042	25540004	minus	9
10090	Mus musculus	239556	0	live	Cacna1i	Ca(V)3.3	calcium channel, voltage-dependent, alpha 1I subunit	voltage-dependent T-type calcium channel subunit alpha-1I|low voltage-activated T-type calcium channel alpha-1 subunit (CACNA1I)|low-voltage-activated calcium channel alpha13.3	15 E1	15	NC_000081.6	80287238	80398292	plus	37
10090	Mus musculus	56175	0	live	Bace2	1110059C24Rik, AEPLC, AI850424, ALP56, ARP1, ASP1, ASP21, BAE2, CDA13, CEAP1, DRAP	beta-site APP-cleaving enzyme 2	beta-secretase 2|aspartyl protease 1|beta-site amyloid precursor protein cleaving enzyme 2|memapsin-1|membrane-associated aspartic protease 1|theta-secretase	16 C4	16	NC_000082.6	97356728	97439012	plus	9
10090	Mus musculus	54450	0	live	Il1f5	AI413231, Fil1delta, IL-36Ra, IL36RN, Il-1h3, Il1hy1	interleukin 1 family, member 5 (delta)	interleukin-36 receptor antagonist protein|IL-1 delta|IL-1F5|IL-1HY1|IL-1L1|interleukin 1 receptor antagonist homolog 1|interleukin-1 HY1|interleukin-1 delta|interleukin-1 family member 5|interleukin-1 homolog 3|interleukin-1-like protein 1	2 16.31 cM	2	NC_000068.7	24276954	24282432	plus	6
10090	Mus musculus	243616	0	live	Slc6a11	D930045G19Rik, E130202I16Rik, GAT4, Gabt4, Gat3	solute carrier family 6 (neurotransmitter transporter, GABA), member 11	sodium- and chloride-dependent GABA transporter 3|GAT-3|GAT-4|gamma-aminobutyric acid (GABA-A) transporter 4|sodium- and chloride-dependent GABA transporter 4|solute carrier family 6 member 11	6 52.98 cM	6	NC_000072.6	114131241	114249886	plus	14
10090	Mus musculus	60597	0	live	Mapk8ip2	3230402N03Rik, AI847694, AW049958, IB2, Jip2, R75148	mitogen-activated protein kinase 8 interacting protein 2	C-Jun-amino-terminal kinase-interacting protein 2|IB-2|JIP-2|JNK MAP kinase scaffold protein 2|JNK-interacting protein 2|islet-brain-2	15 E3	15	NC_000081.6	89453911	89462447	plus	12
10090	Mus musculus	399548	0	live	Scn4b	Gm1471	sodium channel, type IV, beta	sodium channel subunit beta-4|sodium channel accessory subunit|sodium channel, type IV, beta polypeptide|voltage gated sodium channel beta 4 subunit	9 A5.2	9	NC_000075.6	45139042	45154061	plus	5
10090	Mus musculus	57014	0	live	Htr3b	5-HT3B	5-hydroxytryptamine (serotonin) receptor 3B	5-hydroxytryptamine receptor 3B|5-HT3 receptor subunit B|5-HT3-B|serotonin receptor 3B	9 A5.3	9	NC_000075.6	48935008	48964990	minus	9
10090	Mus musculus	26946	0	live	Trpc7	TRP7, Trrp8	transient receptor potential cation channel, subfamily C, member 7	short transient receptor potential channel 7|transient receptor potential protein homologue TRP7|transient receptor protein 7|transient receptor protein 8	13 B1	13	NC_000079.6	56773098	56895980	minus	13
10090	Mus musculus	14411	0	live	Slc6a12	BGT1, GAT-2, GAT2, Gabt2	solute carrier family 6 (neurotransmitter transporter, betaine/GABA), member 12	sodium- and chloride-dependent betaine transporter|Na(+)/Cl(-) betaine/GABA transporter|gamma-aminobutyric acid (GABA-A) transporter 2|sodium- and chloride-dependent GABA transporter 2|solute carrier family 6 member 12	6 F1	6	NC_000072.6	121342599	121365773	plus	20
10090	Mus musculus	333050	0	live	Ksr2		kinase suppressor of ras 2	kinase suppressor of Ras 2|testes-kinase suppressor of ras 2 isoform	5 F	5	NC_000071.6	117413221	117775004	plus	22
10090	Mus musculus	232827	0	live	Nlrp2	E330007A02Rik, NBS1, Nalp2, PAN1, PYPAF2	NLR family, pyrin domain containing 2	NACHT, LRR and PYD domains-containing protein 2|NACHT, leucine rich repeat and PYD containing 2	7 A1	7	NC_000073.6	5298547	5351035	minus	12
10090	Mus musculus	22639	0	live	Zfa-ps	Zfa, Zfx	zinc finger protein, autosomal, pseudogene	zinc finger protein X-linked pseudogene|zinc finger protein ZFX	10 26.71 cM	10	NC_000076.6	52542320	52545739	minus	1
10090	Mus musculus	13661	0	live	Ehf	9030625L19Rik, AU019492	ets homologous factor	ETS homologous factor|ETS domain-containing transcription factor|ehf	2 E2	2	NC_000068.7	103263431	103303275	minus	16
10090	Mus musculus	18419	0	live	Otog	4932420K09, Otgn, twt	otogelin	otogelin|twister	7 29.66 cM	7	NC_000073.6	46240987	46311434	plus	56
10090	Mus musculus	320840	0	live	Negr1	5330422G01Rik, KILON, Ntra	neuronal growth regulator 1	neuronal growth regulator 1|kindred of IgLON|neurotractin	3 H4	3	NC_000069.6	156561794	157316464	plus	11
10090	Mus musculus	72832	0	live	Crtac1	2810454P21Rik, AW047536B, Lotus, Crtac1	cartilage acidic protein 1	cartilage acidic protein 1|68 kDa chondrocyte-expressed protein|ASPIC|CEP-68|protein CRTAC1-B	19 C3	19	NC_000085.6	42283036	42431822	minus	16
10090	Mus musculus	269784	0	live	Cntn4	9630050B05, Axcam, BIG-2	contactin 4	contactin-4|axonal-associated cell adhesion molecule|brain-derived immunoglobulin superfamily molecule|brain-derived immunoglobulin superfamily protein 2	6 E1	6	NC_000072.6	105677651	106700141	plus	29
10090	Mus musculus	54326	0	live	Elovl2	AI317360, Ssc2	elongation of very long chain fatty acids (FEN1/Elo2, SUR4/Elo3, yeast)-like 2	elongation of very long chain fatty acids protein 2|3-keto acyl-CoA synthase Elovl2|ELOVL FA elongase 2|ELOVL family member 2|ELOVL fatty acid elongase 2|sequence similarity to Cig30 2|very long chain 3-ketoacyl-CoA synthase 2|very long chain 3-oxoacyl-CoA synthase 2	13 A3.3	13	NC_000079.6	41182382	41220403	minus	9
10090	Mus musculus	244202	0	live	Nlrp10	6430548I20Rik, Nalp10, Napl10, PAN5, Pynod	NLR family, pyrin domain containing 10	NACHT, LRR and PYD domains-containing protein 10|NACHT, LRR and PYD containing protein 10|NACHT, leucine rich repeat and PYD containing 10|NACHT/LRR/pyrin domain-containing protein 10|neuronal apoptosis inhibitor protein 10	7 E3	7	NC_000073.6	108921853	108930158	minus	3
10090	Mus musculus	59033	0	live	Slc4a8	AW493845, C230026C11, NDCBE, kNBC-3	solute carrier family 4 (anion exchanger), member 8	electroneutral sodium bicarbonate exchanger 1|electroneutral Na+-driven Cl-HCO3 exchanger|k-NBC3|slc4a8|sodium bicarbonate cotransporter isoform 3 kNBC-3|solute carrier family 4 member 8	15 F1	15	NC_000081.6	100761747	100823971	plus	27
10090	Mus musculus	228911	0	live	Tshz2	2900073F20Rik, B830045G17, Mtsh2, Sdccag33l, Tsh2, Zfp218, mKIAA4248, teashirt2	teashirt zinc finger family member 2	teashirt homolog 2|SDCCAG33-like protein|serologically defined colon cancer antigen 33 like|teashirt 2|zinc finger protein 218	2 89.47 cM	2	NC_000068.7	169632677	170072751	plus	5
10090	Mus musculus	329278	0	live	Tnn	TN-W, Tnw, tenascin-W	tenascin N	tenascin-N|TN-N|tenasin W	1 H1-H2.1	1	NC_000067.6	160085029	160153692	minus	22
10090	Mus musculus	17836	0	live	Mug1		murinoglobulin 1	murinoglobulin-1	6 F1	6	NC_000072.6	121838496	121889057	plus	36
10090	Mus musculus	19281	0	live	Ptprt	R-PTP-T, RPTP-rfo, RPTP-rho, RPTPmam4, RPTPrho, mKIAA0283, mRPTPrho	protein tyrosine phosphatase, receptor type, T	receptor-type tyrosine-protein phosphatase T|receptor protein tyrosine phosphatase-rho|receptor-type tyrosine-protein phosphatase rho	2 81.91 cM	2	NC_000068.7	161521988	162661147	minus	34
10090	Mus musculus	12823	0	live	Col19a1		collagen, type XIX, alpha 1	collagen alpha-1(XIX) chain|col19a1|collagen alpha-1(Y) chain|procollagen, type XIX, alpha 1	1 A5	1	NC_000067.6	24257683	24587535	minus	52
10090	Mus musculus	110957	0	live	D1Pas1	Pl10	DNA segment, Chr 1, Pasteur Institute 1	putative ATP-dependent RNA helicase Pl10	1 90.09 cM	1	NC_000067.6	186967416	186970627	plus	1
10090	Mus musculus	320995	0	live	Rfx6	4930572O07Rik, Rfxdc1	regulatory factor X, 6	DNA-binding protein RFX6|regulatory factor X domain containing 1|regulatory factor X domain-containing protein 1	10 B3	10	NC_000076.6	51677760	51730429	plus	20
10090	Mus musculus	67133	0	live	Gp2	2310037I18Rik, AV060639	glycoprotein 2 (zymogen granule membrane)	pancreatic secretory granule membrane major glycoprotein GP2|pancreatic zymogen granule membrane protein GP-2	7 63.88 cM	7	NC_000073.6	119442542	119459272	minus	11
10090	Mus musculus	241263	0	live	Gpr158	5330427M13Rik, mKIAA1136	G protein-coupled receptor 158	probable G-protein coupled receptor 158	2 A3	2	NC_000068.7	21367567	21830544	plus	11
10090	Mus musculus	13417	0	live	Dnah8	ATPase, Dnahc8, Hst6.7b, P1-Loop	dynein, axonemal, heavy chain 8	dynein heavy chain 8, axonemal|axonemal beta dynein heavy chain 8|axonemal dynein heavy chain 8 Dnahc8|ciliary dynein heavy chain 8|dynein, axon, heavy chain 8	17 A3.3	17	NC_000083.6	30626936	30875762	plus	95
10090	Mus musculus	26438	0	live	Psg18	Cea-3, Cea3, mmCGM6	pregnancy specific glycoprotein 18	pregnancy specific glycoprotein 18|carcinoembryonic antigen 3|pregnancy specific glycoprotein 18; carcinoembryonic antigen 3	7 9.15 cM	7	NC_000073.6	18345744	18355039	minus	5
10090	Mus musculus	76376	0	live	Slc24a2	2810021B17Rik, 6330417K15Rik, AI847460, Nckx2	solute carrier family 24 (sodium/potassium/calcium exchanger), member 2	sodium/potassium/calcium exchanger 2	4 C4	4	NC_000070.6	86983124	87230550	minus	13
10090	Mus musculus	15493	0	live	Hsd3b2	3-beta-HSD II	hydroxy-delta-5-steroid dehydrogenase, 3 beta- and steroid delta-isomerase 2	3 beta-hydroxysteroid dehydrogenase/Delta 5-->4-isomerase type 2|3 beta-hydroxysteroid dehydrogenase 2|3 beta-hydroxysteroid dehydrogenase/Delta 5-->4-isomerase type II|hydroxysteroid dehydrogenase-2, delta<5>-3-beta	3 42.85 cM	3	NC_000069.6	98711107	98724595	minus	7
10090	Mus musculus	23964	0	live	Tenm2	Odz2, Odz3, Ten-2, Ten-m2	teneurin transmembrane protein 2	teneurin-2|odd Oz/ten-m homolog 2|protein Odd Oz/ten-m homolog 2|tenascin-M2	11 21.96 cM	11	NC_000077.6	36006656	37236806	minus	38
10090	Mus musculus	104183	0	live	Chil4	Chi3l4, Ym2	chitinase-like 4	chitinase-like protein 4|chitinase 3-like 4, Chil4|chitinase-3-like protein 4|secreted protein Ym2	3 F2.2	3	NC_000069.6	106201491	106219479	minus	11
10090	Mus musculus	94217	0	live	Lrp1b	9630004P12Rik, LRP-DIT	low density lipoprotein-related protein 1B	low-density lipoprotein receptor-related protein 1B|LRP-1B|low density lipoprotein-related protein 1B (deleted in tumors)|low-density lipoprotein receptor-related protein-deleted in tumor	2 B	2	NC_000068.7	40595290	42653631	minus	93
10090	Mus musculus	74100	0	live	Arpp21	0710001E13Rik, AI853636, ARPP-21, D9Bwg1012e, R3hdm3, Tarpp	cyclic AMP-regulated phosphoprotein, 21	cAMP-regulated phosphoprotein 21|protein phosphatase 1, regulatory (inhibitory) subunit 1C|regulator of calmodulin signaling|thymocyte ARPP|thymocyte cAMP-regulated phosphoprotein	9 62.46 cM	9	NC_000075.6	112065091	112236021	minus	32
10090	Mus musculus	241275	0	live	Noxa1	NY-CO-31, SDCCAG31	NADPH oxidase activator 1	NADPH oxidase activator 1	2 A3	2	NC_000068.7	25085667	25095205	minus	12
10090	Mus musculus	18488	0	live	Cntn3	Pang	contactin 3	contactin-3|BIG-1|brain-derived immunoglobulin superfamily protein 1|plasmacytoma-associated neuronal glycoprotein	6 47.52 cM	6	NC_000072.6	102163304	102564623	minus	27
10090	Mus musculus	330908	0	live	Opcml	2900075O15Rik, 3732419F12, AI844366, B930023M13Rik, C230027C17, Gm181, Obcam	opioid binding protein/cell adhesion molecule-like	opioid-binding protein/cell adhesion molecule	9 13.73 cM	9	NC_000075.6	27790735	28925410	plus	12
10090	Mus musculus	13109	0	live	Cyp2j5		cytochrome P450, family 2, subfamily j, polypeptide 5	cytochrome P450 2J5|CYPIIJ5|arachidonic acid epoxygenase|cytochrome P450, 2j5	4 44.71 cM	4	NC_000070.6	96627432	96664171	minus	9
10090	Mus musculus	13531	0	live	Usp17la	Dub1, USP17-A	ubiquitin specific peptidase 17-like A	ubiquitin carboxyl-terminal hydrolase 17-like protein A|deubiquitinating enzyme 1|ubiquitin carboxyl-terminal hydrolase DUB-1|ubiquitin thioesterase DUB-1|ubiquitin thiolesterase DUB-1|ubiquitin-specific-processing protease DUB-1	7 55.69 cM	7	NC_000073.6	104857016	104862667	plus	3
10090	Mus musculus	233651	0	live	Dchs1	3110041P15Rik, C130033F22Rik, CDH25, FIB1, Gm165, PCDH16	dachsous cadherin related 1	protocadherin-16|dachsous 1|protein Dchs1|protein dachsous homolog 1	7 E3	7	NC_000073.6	105752989	105788322	minus	22
10090	Mus musculus	17952	0	live	Naip6	Birc1f, Naip-rs4, Naip-rs4A	NLR family, apoptosis inhibitory protein 6	baculoviral IAP repeat-containing protein 1f|neuronal apoptosis inhibitory protein 6|neuronal apoptosis inhibitory protein, related sequence 4	13 53.09 cM	13	NC_000079.6	100281121	100316616	minus	14
10090	Mus musculus	330222	0	live	Sdk1	5330440E10, 6720466O15Rik	sidekick cell adhesion molecule 1	protein sidekick-1|sidekick homolog 1	5 G2	5	NC_000071.6	141241497	142215586	plus	45
10090	Mus musculus	16415	0	live	Itgb2l	5033406G21Rik, pactolus	integrin beta 2-like	integrin beta-2-like protein|itgb2l|protein pactolus	16 C4	16	NC_000082.6	96422295	96443626	minus	17
10090	Mus musculus	241159	0	live	Neu4	9330166I04	sialidase 4	sialidase-4|N-acetyl-alpha-neuraminidase 4|neuraminidase 4	1 D	1	NC_000067.6	94020493	94028334	plus	5
10090	Mus musculus	22635	0	live	Zan	Zan-test	zonadhesin	zonadhesin	5 76.4 cM	5	NC_000071.6	137378637	137477064	minus	89
10090	Mus musculus	237979	0	live	Sdk2	4632412F08Rik, 5330435L01Rik, Sdk-2, mKIAA1514	sidekick cell adhesion molecule 2	protein sidekick-2|sidekick 2|sidekick homolog 2	11 E2	11	NC_000077.6	113776374	114067135	minus	47
10090	Mus musculus	140765	0	live	Tmprss3		transmembrane protease, serine 3	transmembrane protease serine 3|transmembrane proteinase serine 3	17 A3.3	17	NC_000083.6	31179263	31200504	minus	12
10090	Mus musculus	18231	0	live	Nxph1	C130005L03Rik	neurexophilin 1	neurexophilin-1	6 A1	6	NC_000072.6	8947788	9259863	plus	3
10090	Mus musculus	239283	0	live	Oxgr1	Cysltr3, Gm299, Gpr80, Gpr99, P2Y15	oxoglutarate (alpha-ketoglutarate) receptor 1	2-oxoglutarate receptor 1|G protein-coupled receptor 80|G protein-coupled receptor 99|alpha-ketoglutarate receptor 1	14 E4	14	NC_000080.6	120019585	120042435	minus	4
10090	Mus musculus	52020	0	live	Umodl1	D17Ertd488e	uromodulin-like 1	uromodulin-like 1|olfactorin	17 15.8 cM	17	NC_000083.6	30954648	31010710	plus	23
10090	Mus musculus	328833	0	live	Treml2	AW049306, Gm750, Tlt2	triggering receptor expressed on myeloid cells-like 2	trem-like transcript 2 protein|TLT-2|triggering receptor expressed on myeloid cells-like 2a dominant|triggering receptor expressed on myeloid cells-like protein 2	17 C	17	NC_000083.6	48299390	48312534	plus	7
10090	Mus musculus	100470	0	live	Lao1	AW990848	L-amino acid oxidase 1	L-amino acid oxidase 1	4 D2.1	4	NC_000070.6	118961967	118968910	plus	7
10090	Mus musculus	20451	0	live	St8sia3	AI847333, ST8SiaIII, Siat8c	ST8 alpha-N-acetyl-neuraminide alpha-2,8-sialyltransferase 3	sia-alpha-2,3-Gal-beta-1,4-GlcNAc-R:alpha 2,8-sialyltransferase|SIAT8-C|alpha-2,8-sialyltransferase 8C|alpha-2,8-sialyltransferase III|sialyltransferase 8 (alpha-2, 8-sialyltransferase) C|sialyltransferase 8C|sialyltransferase St8Sia III|sialytransferase St8Sia III	18 E1	18	NC_000084.6	64254359	64276144	plus	6
10090	Mus musculus	207151	0	live	Slc22a19	D630043A20Rik, OAT-5, Oat5, Slc22a9	solute carrier family 22 (organic anion transporter), member 19	solute carrier family 22 member 19|solute carrier family 22 (organic anion transporter), member 9|organic anion transporter 5|solute carrier family 22 (organic cation transporter), member 19	19 A	19	NC_000085.6	7673075	7711310	minus	10
10090	Mus musculus	244579	0	live	Tox3	500-9, BC052044, C230068E13, CAGF9, Tnrc9	TOX high mobility group box family member 3	TOX high mobility group box family member 3|trinucleotide repeat containing 9|trinucleotide repeat-containing gene 9 protein	8 43.96 cM	8	NC_000074.6	90247110	90349073	minus	9
10090	Mus musculus	235379	0	live	Gldn	CRG-L2, Clom, Colm, Crgl2, Crlg2	gliomedin	gliomedin|cancer related gene - liver 2|cancer-related gene liver 2 protein|collomin|olfactomedin-related protein	9 A5.3	9	NC_000075.6	54286486	54341777	plus	10
10090	Mus musculus	114873	0	live	Dscaml1	4921507G06Rik, 4930435C18Rik, BB239540, mKIAA1132	DS cell adhesion molecule like 1	Down syndrome cell adhesion molecule-like protein 1 homolog|Down syndrome cell adhesion molecule like 1	9 A5.2	9	NC_000075.6	45427433	45753713	plus	34
10090	Mus musculus	19683	0	live	Rdh16	CRAD, CRAD1, Rdh6	retinol dehydrogenase 16	retinol dehydrogenase 16|cis-retinol/androgen dehydrogenase 1|retinol dehydrogenase 6|retinol dehydrogenase type 6	10 D3	10	NC_000076.6	127801090	127815839	plus	5
10090	Mus musculus	12937	0	live	Pcdha6	CNR, Cnr2, Crnr2	protocadherin alpha 6	protocadherin alpha-6|cadherin-related neuronal receptor 2	18 B2-B3	18	NC_000084.6	36967756	37187657	plus	4
10090	Mus musculus	66786	0	live	Olfr701	4932441H21Rik, 4933433E02Rik, MOR283-1	olfactory receptor 701	olfactory receptor 701|olfactory receptor MOR283-1	7 E3	7	NC_000073.6	106814144	106820709	plus	5
10090	Mus musculus	246728	0	live	Oas2	Oasl11	2'-5' oligoadenylate synthetase 2	2'-5'-oligoadenylate synthase 2|(2-5')oligo(A) synthase 2|2',5'-oligoadenylate synthetase-like 11|2,5-oligoadenylate synthetase-like 11|2-5A synthase 2	5 60.64 cM	5	NC_000071.6	120730333	120749874	minus	14
10090	Mus musculus	94109	0	live	Csmd1	B930082H09, mKIAA1890	CUB and Sushi multiple domains 1	CUB and sushi domain-containing protein 1|CUB and sushi multiple domains protein 1	8 A1.1-A1.3	8	NC_000074.6	15892538	17535385	minus	72
10090	Mus musculus	72345	0	live	Amer1	2810002O09Rik, AW492303, Fam123b, Wtx	APC membrane recruitment 1	APC membrane recruitment protein 1|family with sequence similarity 123, member B|protein Fam123b	X C3	X	NC_000086.7	95420313	95444840	minus	2
10090	Mus musculus	77771	0	live	Csrnp3	A330102K23Rik, CSRNP-3, Csnrp3, Mbu1, taip-2	cysteine-serine-rich nuclear protein 3	cysteine/serine-rich nuclear protein 3|TGF-beta induced apoptosis protein 2	2 C1.3	2	NC_000068.7	65845767	66031546	plus	10
10090	Mus musculus	20445	0	live	St6galnac1	Siat7a	ST6 (alpha-N-acetyl-neuraminyl-2,3-beta-galactosyl-1,3)-N-acetylgalactosaminide alpha-2,6-sialyltransferase 1	alpha-N-acetylgalactosaminide alpha-2,6-sialyltransferase 1|SIAT7-A|ST6GalNAc I|ST6GalNAcI|sialyltransferase 7 ((alpha-N-acetylneuraminyl 2,3-beta-galactosyl-1,3)-N-acetyl galactosaminde alpha-2,6-sialyltransferase) A|sialyltransferase 7A	11 E2	11	NC_000077.6	116765025	116775507	minus	9
10090	Mus musculus	54377	0	live	Cacng4	AI413107, AW491861	calcium channel, voltage-dependent, gamma subunit 4	voltage-dependent calcium channel gamma-4 subunit|TARP gamma-4|neuronal voltage-gated calcium channel gamma-4 subunit|transmembrane AMPAR regulatory protein gamma-4	11 E1	11	NC_000077.6	107734780	107794464	minus	4
10090	Mus musculus	22296	0	live	Vmn1r51	V1R, V1r1, V1ra1, VN12, mV1R1	vomeronasal 1 receptor 51	vomeronasal type-1 receptor 51|pheromone receptor 1|vomeronasal 1 receptor Vmn1r51|vomeronasal 1 receptor, A1|vomeronasal 1, receptor 1|vomeronasal organ family 1, receptor 1|vomeronasal receptor V1RA1|vomeronasal type 1 receptor A1|vomeronasal type-1 receptor A8	6 D1	6	NC_000072.6	90122643	90130645	plus	3
10090	Mus musculus	72413	0	live	Kcnmb2	2700049B16Rik, 3110031N04Rik	potassium large conductance calcium-activated channel, subfamily M, beta member 2	calcium-activated potassium channel subunit beta-2|BK channel subunit beta-2|BKbeta2|calcium-activated potassium channel, subfamily M subunit beta-2|charybdotoxin receptor subunit beta-2|k(VCA)beta-2|maxi K channel subunit beta-2|slo-beta-2	3 A3	3	NC_000069.6	31902132	32200180	plus	10
10090	Mus musculus	271209	0	live	Rp1l1	BC031365, BE983540, Dcdc4, Rp1hl1	retinitis pigmentosa 1 homolog like 1	retinitis pigmentosa 1-like 1 protein|retinitis pigmentosa 1-like protein 1	14 D1	14	NC_000080.6	63992431	64033506	plus	4
10090	Mus musculus	64918	0	live	Bhmt2	C81077, D13Ucla2	betaine-homocysteine methyltransferase 2	S-methylmethionine--homocysteine S-methyltransferase BHMT2|SMM-hcy methyltransferase|betaine--homocysteine S-methyltransferase 2	13 47.88 cM	13	NC_000079.6	93656097	93674302	minus	8
10090	Mus musculus	93961	0	live	B3galt5	1190002B21Rik, AU045265, b3Galt-V	UDP-Gal:betaGlcNAc beta 1,3-galactosyltransferase, polypeptide 5	beta-1,3-galactosyltransferase 5|SSEA-3 synthase|UDP-Gal:beta-GlcNAc beta-1,3-galactosyltransferase 5|UDP-galactose:beta-N-acetylglucosamine beta-1,3-galactosyltransferase 5|b3Gal-T5|beta-1,3-GalTase 5|beta-3-Gx-T5|beta3Gal-T5|beta3GalT5|stage-specific embryonic antigen 3 synthase	16 C4	16	NC_000082.6	96235801	96319859	plus	8
10090	Mus musculus	320478	0	live	Sox2ot	B230215L15Rik	SOX2 overlapping transcript (non-protein coding)		3 A3	3	NC_000069.6	34560381	34677993	plus	5
10090	Mus musculus	72555	0	live	Shisa9	2700045P11Rik, Ckamp44	shisa family member 9	protein shisa-9|cystine-knot AMPAR modulating protein of 44 kDa|shisa homolog 9	16	16	NC_000082.6	11984113	12270904	plus	8
10090	Mus musculus	240322	0	live	Adamts19	4831407I23Rik, AU015154, D230034E10Rik	a disintegrin-like and metallopeptidase (reprolysin type) with thrombospondin type 1 motif, 19	A disintegrin and metalloproteinase with thrombospondin motifs 19|a disintegrin-like and metalloprotease (reprolysin type) with thrombospondin type 1 motif, 19	18 D3	18	NC_000084.6	58836144	59053682	plus	26
10090	Mus musculus	77629	0	live	Sphkap	4930544G21Rik, A930009L15Rik, AI852220, SKIP, mKIAA1678	SPHK1 interactor, AKAP domain containing	A-kinase anchor protein SPHKAP|SPHK1-interactor and AKAP domain-containing protein	1 C5	1	NC_000067.6	83255442	83408393	minus	14
10090	Mus musculus	270120	0	live	Fat3	9430076A06Rik, D430038H04Rik, Gm1132, Gm510, MFAT3F	FAT atypical cadherin 3	protocadherin Fat 3|FAT tumor suppressor homolog 3|protocadherin Fat3	9 A2	9	NC_000075.6	15910189	16502879	minus	29
10090	Mus musculus	333605	0	live	Frmpd4	Gm196, PKAP1, Pdzd10, Pdzk10, Preso1, preso	FERM and PDZ domain containing 4	FERM and PDZ domain-containing protein 4|PDZ domain-containing protein 10|PSD-95-interacting regulator of spine morphogenesis	X F5	X	NC_000086.7	167471301	168577241	minus	24
10090	Mus musculus	68723	0	live	Hrnr	1110033K19Rik, A530063N20Rik, S100a18	hornerin	hornerin|S100 calcium binding protein A18	3	3	NC_000069.6	93319541	93333572	plus	3
10090	Mus musculus	243874	0	live	Nlrp9b	Nalp-delta, Nalp9b, Nlrp9	NLR family, pyrin domain containing 9B	NACHT, LRR and PYD domains-containing protein 9B|NACHT, LRR and PYD containing protein 9b|NLR family, pyrin domain containing 9	7 A3	7	NC_000073.6	19991393	20062942	plus	11
10090	Mus musculus	243621	0	live	Iqsec3	AK122446, BRAG3, mKIAA1110, synarfGEF	IQ motif and Sec7 domain 3	IQ motif and SEC7 domain-containing protein 3	6 F1	6	NC_000072.6	121372927	121473697	minus	15
10090	Mus musculus	20972	0	live	Syngr1	R75468b, p29, Syngr1	synaptogyrin 1	synaptogyrin-1	15 E1	15	NC_000081.6	80091334	80119501	plus	6
10090	Mus musculus	170571	0	live	Cntnap4	Caspr4, E130114F09Rik	contactin associated protein-like 4	contactin-associated protein-like 4|cell recognition molecule Caspr4|cell recognition protein CASPR4|contactin associated protein 4	8 E1	8	NC_000074.6	112569963	112882707	plus	24
10090	Mus musculus	243937	0	live	Zfp536	9630010P11Rik, Znf536, mKIAA0390	zinc finger protein 536	zinc finger protein 536	7 B2-B3	7	NC_000073.6	37318023	37774173	minus	16
10090	Mus musculus	243499	0	live	Lrrtm4	7530419J18Rik, A230052N11	leucine rich repeat transmembrane neuronal 4	leucine-rich repeat transmembrane neuronal protein 4	6 C3	6	NC_000072.6	80018858	80810162	plus	6
10090	Mus musculus	67596	0	live	Tespa1	5830405N20Rik, A430001F24Rik, AI450549, Itprid3	thymocyte expressed, positive selection associated 1	protein TESPA1|thymocyte-expressed positive selection-associated protein 1	10 D3	10	NC_000076.6	130322826	130363469	plus	10
10090	Mus musculus	72058	0	live	Igsf5	2010003D20Rik, JCAM, Jam4	immunoglobulin superfamily, member 5	immunoglobulin superfamily member 5|JAM-4|cell adhesion molecule JCAM|junction adhesion molecule 4|junctional adhesion molecule 4	16 C4	16	NC_000082.6	96360709	96465572	plus	12
10090	Mus musculus	244867	0	live	Arhgap20	6530403F17Rik, A530023E23Rik, RARhoGAP, mKIAA1391	Rho GTPase activating protein 20	rho GTPase-activating protein 20|RA and RhoGAP domain-containing protein|rho-type GTPase-activating protein 20	9 A5.3	9	NC_000075.6	51765352	51853059	plus	15
10090	Mus musculus	269437	0	live	Plch1	BC042549, PLC-eta-1, PLCeta1, Plcl3	phospholipase C, eta 1	1-phosphatidylinositol 4,5-bisphosphate phosphodiesterase eta-1|phosphoinositide phospholipase C-eta-1|phospholipase C-like protein 3	3 E1	3	NC_000069.6	63696199	63899725	minus	33
10090	Mus musculus	243979	0	live	Mrgprb2	4833406I20Rik, Mgrg14	MAS-related GPR, member B2	mas-related G-protein coupled receptor member B2|Mas-related G protein-coupled receptor g14	7 B4	7	NC_000073.6	48550965	48558086	minus	2
10090	Mus musculus	112422	0	live	Zfp979	2610305D13Rik, Ssm1b	zinc finger protein 979	uncharacterized protein LOC112422	4 E1	4	NC_000070.6	147611936	147642508	minus	5
10090	Mus musculus	68553	0	live	Col6a4	1110001D15Rik, AI413310, AU023415, Dvwa, EG235580, Vwa6	collagen, type VI, alpha 4	collagen alpha-4(VI) chain|double von Willebrand factor A domains|dual von Willebrand factor A domains	9 F1	9	NC_000075.6	105990109	106096828	minus	38
10090	Mus musculus	230735	0	live	Epha10	A330090H18	Eph receptor A10	ephrin type-A receptor 10	4 D2.2	4	NC_000070.6	124881785	124917800	plus	20
10090	Mus musculus	217843	0	live	Unc79	9030205A07Rik, Mlca3	unc-79 homolog	protein unc-79 homolog|modifier of locomotor activity 3	12 E	12	NC_000078.6	102948328	103184228	plus	54
10090	Mus musculus	243369	0	live	Sspo	C79529, Scospondin	SCO-spondin	SCO-spondin|subcommissural organ spondin	6 B2.3	6	NC_000072.6	48446230	48501262	plus	104
10090	Mus musculus	26439	0	live	Psg19	CGM7, Cea-4, Cea4	pregnancy specific glycoprotein 19	pregnancy specific glycoprotein 19|carcinoembryonic antigen 4	7 9.31 cM	7	NC_000073.6	18789125	18798542	minus	5
10090	Mus musculus	18766	0	live	Pkdrej		polycystin (PKD) family receptor for egg jelly	polycystic kidney disease and receptor for egg jelly-related protein|PKD and REJ homolog|polycystic kidney disease (polycystin) and REJ (sperm receptor for egg jelly homolog, sea urchin)|receptor for egg jelly-like protein	15 E2	15	NC_000081.6	85814676	85821733	minus	1
10090	Mus musculus	234329	0	live	Trim60	2czf45, Rnf33	tripartite motif-containing 60	tripartite motif-containing protein 60|ring finger protein 33	8 B3.1	8	NC_000074.6	64998448	65018688	minus	2
10090	Mus musculus	116731	0	live	Pcdha1	CNR	protocadherin alpha 1	protocadherin alpha-1|protocadherin alpha 2	18 B2-B3	18	NC_000084.6	36930285	37187657	plus	4
10090	Mus musculus	239739	0	live	Lamp3	1200002D17Rik, Cd208, DC-LAMP, DCLAMP, LAMP, TSC403	lysosomal-associated membrane protein 3	lysosome-associated membrane glycoprotein 3|DC LAMP|DC-lysosome-associated membrane glycoprotein|LAMP-3|dendritic cells-lysosome associated membrane glycoprotein	16 A3	16	NC_000082.6	19653381	19706365	minus	6
10090	Mus musculus	106763	0	live	Ttbk1	AU017937, AW048023, C330008L01Rik	tau tubulin kinase 1	tau-tubulin kinase 1	17 C	17	NC_000083.6	46442448	46487675	minus	16
10090	Mus musculus	239102	0	live	Zfhx2	ZFH-5	zinc finger homeobox 2	zinc finger homeobox protein 2|zinc finger homeodomain protein 5	14 C3	14	NC_000080.6	55060265	55092432	minus	10
10090	Mus musculus	52389	0	live	Adgra1	2900059M17Rik, D7Ertd680e, Gpr123	adhesion G protein-coupled receptor A1	adhesion G protein-coupled receptor A1|G protein coupled receptor Gpr123|G protein-coupled receptor 123|probable G-protein coupled receptor 123	7 84.89 cM	7	NC_000073.6	139834090	139878088	plus	8
10090	Mus musculus	266815	0	live	Mill1	5530400I18Rik	MHC I like leukocyte 1	MHC I like leukocyte 1	7 9.15 cM	7	NC_000073.6	18245232	18266092	plus	6
10090	Mus musculus	93887	0	live	Pcdhb16	Pcdhb8, PcdhbP	protocadherin beta 16	protocadherin beta 16|Protocadherin-betaP|cell-cell adhesion molecule	18 B3	18	NC_000084.6	37477768	37483038	plus	1
10090	Mus musculus	380702	0	live	Shisa6	Gm879, ckamp52	shisa family member 6	protein shisa-6|protein shisa-6 homolog|cysteine-knot AMPAR-modulating protein 52|cystine-knot AMPAR modulating protein of 52 kDa|shisa homolog 6	11 B3	11	NC_000077.6	66211725	66526126	minus	6
10090	Mus musculus	320360	0	live	Ric3	E130307J04Rik	RIC3 acetylcholine receptor chaperone	protein RIC-3|resistance to inhibitors of cholinesterase 3 homolog|resistant to inhibitor of cholinesterase 3	7 E3	7	NC_000073.6	109034268	109083374	minus	6
10090	Mus musculus	231760	0	live	Rimbp2	A930033C01Rik, mKIAA0318	RIMS binding protein 2	RIMS-binding protein 2	5 G1.3	5	NC_000071.6	128757788	128953647	minus	26
10090	Mus musculus	140723	0	live	Cacng5		calcium channel, voltage-dependent, gamma subunit 5	voltage-dependent calcium channel gamma-5 subunit|TARP gamma-5|neuronal voltage-gated calcium channel gamma-5 subunit|transmembrane AMPAR regulatory protein gamma-5	11 E1	11	NC_000077.6	107874604	107915055	minus	8
10090	Mus musculus	76161	0	live	Lamp5	3110035N03Rik, 6330527O06Rik, BAD-LAMP, LAMP-5	lysosomal-associated membrane protein family, member 5	lysosome-associated membrane glycoprotein 5|LAMP family protein C20orf103 homolog|Protein C20orf103|brain and dendritic cell-associated LAMP|brain-associated LAMP-like protein|lysosome-associated membrane protein 5	2 F3	2	NC_000068.7	136052023	136069917	plus	7
10090	Mus musculus	14525	0	live	Gcsam	Gcet, Gcet2, M17, M17-L	germinal center associated, signaling and motility	germinal center-associated signaling and motility protein|germinal center B-cell-expressed transcript 2 protein|germinal center expressed transcript 2	16 B5	16	NC_000082.6	45610440	45622867	plus	6
10090	Mus musculus	235582	0	live	Glyctk	6230410P16Rik, C430006L12	glycerate kinase	glycerate kinase	9 F1	9	NC_000075.6	106152857	106160158	minus	6
10090	Mus musculus	14291	0	live	Fpr-rs4		formyl peptide receptor, related sequence 4	formyl peptide receptor-related sequence 4|N-formylpeptide receptor-like 4	17 A3.2	17	NC_000083.6	18021733	18022704	plus	1
10090	Mus musculus	56388	0	live	Cyp3a25	AI327008	cytochrome P450, family 3, subfamily a, polypeptide 25	cytochrome P450 3A25|CYPIIIA25|cytochrome P450, 3a25	5 85.17 cM	5	NC_000071.6	145977194	146009644	minus	14
10090	Mus musculus	258923	0	live	Olfr1	I54, MOR135-13	olfactory receptor 1	olfactory receptor 1|GA_x6K02T2P1NL-3556334-3555390|odorant receptor I54|olfactory receptor 135-13|olfactory receptor MOR135-13|olfr1	11 45.33 cM	11	NC_000077.6	73395076	73399495	minus	3
10090	Mus musculus	103655	0	live	Sec14l4	AI256582, AW536553, SPF, TAP	SEC14-like lipid binding 4	SEC14-like protein 4|SEC14-like 2|SEC14-like 4|alpha-tocopherol associated protein|squalene transfer protein|supernatant protein factor	11 A1	11	NC_000077.6	4031378	4048426	plus	13
10090	Mus musculus	244310	0	live	Dlgap2	6430596N04Rik, Dap-2, Dap2, Sapap2	DLG associated protein 2	disks large-associated protein 2|PSD-95/SAP90-binding protein 2|SAP90/PSD-95 associated protein 2|discs, large homolog-associated protein 2	8 A1.1	8	NC_000074.6	14094614	14848626	plus	19
10090	Mus musculus	102436	0	live	Lars2	AI035546, Kiaa0028, LEURS	leucyl-tRNA synthetase, mitochondrial	probable leucine--tRNA ligase, mitochondrial	9 73.92 cM	9	NC_000075.6	123366916	123462666	plus	22
10090	Mus musculus	213262	0	live	Fstl5	9130207J01Rik	follistatin-like 5	follistatin-related protein 5|follistatin-like protein 5|m-D/Bsp120I 1-2|ollistatin-like 5	3 E3	3	NC_000069.6	76074275	76710010	plus	17
10090	Mus musculus	76858	0	live	Nlrp14	4921520L01Rik, GC-LRR, Nalp-iota, Nalp14, Nalp14l	NLR family, pyrin domain containing 14	NACHT, LRR and PYD domains-containing protein 14|NACHT, leucine rich repeat and PYD containing 14|RNI-like protein|germ-cell specific leucine rich repeat NTPase	7 E3	7	NC_000073.6	107127432	107198103	plus	12
10090	Mus musculus	330369	0	live	Fbxo41	9630017H13, D6Ertd538e	F-box protein 41	F-box only protein 41	6 37.48 cM	6	NC_000072.6	85469574	85502994	minus	14
10090	Mus musculus	192164	0	live	Pcdha12	Cnr5, Crnr5, Pcdha13	protocadherin alpha 12	protocadherin alpha-12|cadherin-related neuronal receptor 5|protocadherin alpha 13	18 B2-B3	18	NC_000084.6	37020230	37187657	plus	4
10090	Mus musculus	245424	0	live	Gpr101	GPCR6, Gm365	G protein-coupled receptor 101	probable G-protein coupled receptor 101|G protein-coupled receptor GPR101	X A6	X	NC_000086.7	57496668	57503757	minus	2
10090	Mus musculus	78887	0	live	Sfi1		Sfi1 homolog, spindle assembly associated (yeast)	protein SFI1 homolog	11 A1	11	NC_000077.6	3131850	3203346	minus	36
10090	Mus musculus	77018	0	live	Col25a1	2700062B08Rik, CLAC-P	collagen, type XXV, alpha 1	collagen alpha-1(XXV) chain|col25a1|collagen-like Alzheimer amyloid plaque component|procollagen, type XXV, alpha 1	3 G3	3	NC_000069.6	130180336	130599884	plus	41
10090	Mus musculus	13114	0	live	Cyp3a16		cytochrome P450, family 3, subfamily a, polypeptide 16	cytochrome P450 3A16|CYPIIIA16|cytochrome P450, 3a16	5 85.17 cM	5	NC_000071.6	145436309	145469743	minus	14
10090	Mus musculus	237806	0	live	Dnah9	9030022M04, A230091C01, C230051G16, D11Ertd686e, Dnahc9, mKIAA0357	dynein, axonemal, heavy chain 9	dynein heavy chain 9, axonemal|dynein, axonemal, heavy polypeptide 9	11 40.53 cM	11	NC_000077.6	65831324	66170605	minus	69
10090	Mus musculus	105418	0	live	E330034G19Rik	AA415275, Zpac	RIKEN cDNA E330034G19 gene	Protein E330034G19Rik|RIKEN cDNA E330034G19|zygote-specific proteasome assembly chaperone	14 A3	14	NC_000080.6	24293035	24309960	plus	8
10090	Mus musculus	353234	0	live	Pcdha2		protocadherin alpha 2	protocadherin alpha-2	18 B2-B3	18	NC_000084.6	36939205	37187661	plus	4
10090	Mus musculus	245827	0	live	Fat2	EMI2, Fath2, Gm523, mKIAA0811	FAT atypical cadherin 2	protocadherin Fat 2	11 B1.3	11	NC_000077.6	55250609	55336613	minus	26
10090	Mus musculus	55987	0	live	Cpxm2	4632435C11Rik, CPX-2, Cpx2	carboxypeptidase X 2 (M14 family)	inactive carboxypeptidase-like protein X2|carboxypeptidase X2|metallocarboxypeptidase 2	7 F3	7	NC_000073.6	132032687	132154763	minus	16
10090	Mus musculus	207839	0	live	Galnt6	4632410F13, AW047994, GalNAc-T6	polypeptide N-acetylgalactosaminyltransferase 6	polypeptide N-acetylgalactosaminyltransferase 6|N-acetylgalactosaminyltransferase T-6|Protein-UDP acetylgalactosaminyltransferase 6|UDP-GalNAc:polypeptide N-acetylgalactosaminyltransferase 6|UDP-N-acetyl-alpha-D-galactosamine:polypeptide N-acetylgalactosaminyltransferase 6|polypeptide GalNAc transferase 6|pp-GaNTase 6	15 F1	15	NC_000081.6	100689915	100729376	minus	13
10090	Mus musculus	93877	0	live	Pcdhb6	Pcdhb5B, PcdhbF	protocadherin beta 6	protocadherin beta-6|PCDH-beta-6	18 B3	18	NC_000084.6	37334028	37336346	plus	1
10090	Mus musculus	101320	0	live	Dyrk4	AW049118a, Dyrk4b, Dyrk4	dual-specificity tyrosine-(Y)-phosphorylation regulated kinase 4	dual specificity tyrosine-phosphorylation-regulated kinase 4|dyrk4	6 F3	6	NC_000072.6	126876020	126921864	minus	18
10090	Mus musculus	244233	0	live	Cd163l1	B430307C05, E430002D04Rik, Scart1	CD163 molecule-like 1	CD163 molecule-like 1|scavenger receptor cysteine-rich type 1 protein CD163c-alpha	7 F4	7	NC_000073.6	140197218	140231145	plus	15
10090	Mus musculus	230959	0	live	Ajap1	Gm573	adherens junction associated protein 1	adherens junction-associated protein 1|likely ortholog of H. sapiens transmembrane protein SHREW1	4 E2	4	NC_000070.6	153373221	153485578	minus	7
10090	Mus musculus	97895	0	live	Nlrp4f	C330026N02Rik, C86045, Nalp-kappa, Nalp4f	NLR family, pyrin domain containing 4F	NACHT, LRR and PYD domains-containing protein 4F|NACHT, leucine rich repeat and PYD containing 4F|NALP, kappa	13 B3	13	NC_000079.6	65177111	65205716	minus	10
10090	Mus musculus	332942	0	live	Ldc1	Gm853	leucine decarboxylase 1	ornithine decarboxylase-like	4 D2.2	4	NC_000070.6	130209025	130222428	minus	12
10090	Mus musculus	226438	0	live	Igfn1	9830123M21Rik	immunoglobulin-like and fibronectin type III domain containing 1	immunoglobulin-like and fibronectin type III domain-containing protein 1|eEF1A2 binding protein|immunoglobulin-like and fibronectin type 3 domain containing 1 protein	1 E4	1	NC_000067.6	135953205	136040925	minus	31
10090	Mus musculus	93874	0	live	Pcdhb3	PcdhbC	protocadherin beta 3	protocadherin beta-3	18 B3	18	NC_000084.6	37300799	37304585	plus	1
10090	Mus musculus	243978	0	live	Mrgprx2	G370024M05Rik, MrgB10, Mrgprb10	MAS-related GPR, member X2	mas-related G-protein coupled receptor member X2|MAS-related GPR, member B10|mas-related G-protein coupled receptor member B10	7 B4	7	NC_000073.6	48478619	48499270	minus	2
10090	Mus musculus	102022	0	live	Ces2a	9130231C15Rik, AI266984, Ces6	carboxylesterase 2A	pyrethroid hydrolase Ces2a|carboxylesterase 6	8 D3	8	NC_000074.6	104734003	104741634	plus	12
10090	Mus musculus	380683	0	live	Sec14l3	1110069O07Rik	SEC14-like lipid binding 3	SEC14-like protein 3	11 A1	11	NC_000077.6	4064853	4078990	plus	13
10090	Mus musculus	69504	0	live	Zfp932	2310001H12Rik, Znf431	zinc finger protein 932	zinc finger protein 431	5 F	5	NC_000071.6	109996502	110012266	plus	6
10090	Mus musculus	545192	0	live	Baiap3	Bap3, Gm937	BAI1-associated protein 3	BAI1-associated protein 3|brain-specific angiogenesis inhibitor I-associated protein 3	17 A3.3	17	NC_000083.6	25242659	25256364	minus	36
10090	Mus musculus	93879	0	live	Pcdhb8	Pcdhb5C, PcdhbH	protocadherin beta 8	protocadherin beta-8|PCDH-beta-8	18 B3	18	NC_000084.6	37355271	37357610	plus	1
10090	Mus musculus	77596	0	live	Adgrf1	5031409J19Rik, Gpr110, KPG_009	adhesion G protein-coupled receptor F1	adhesion G-protein coupled receptor F1|G protein coupled receptor Gpr110|G-protein coupled receptor 110|internal gene name of KIRIN laboratory:M5	17 B3	17	NC_000083.6	43270273	43325876	plus	16
10090	Mus musculus	233271	0	live	Luzp2	9330154K17Rik, D130073E01	leucine zipper protein 2	leucine zipper protein 2|leucine zipper motif 2	7 33.23 cM	7	NC_000073.6	54835194	55268888	plus	12
10090	Mus musculus	232813	0	live	Shisa7	ckamp59	shisa family member 7	protein shisa-7|cysteine-knot AMPAR-modulating protein 59|cystine-knot AMPAR modulating protein of 59 kDa|shisa homolog 7	7 A1	7	NC_000073.6	4825551	4844784	minus	8
10090	Mus musculus	238680	0	live	Cntnap3		contactin associated protein-like 3	contactin-associated protein-like 3|cell recognition molecule Caspr3	13 B3	13	NC_000079.6	64737591	64904029	minus	24
10090	Mus musculus	238076	0	live	Kcns3		potassium voltage-gated channel, delayed-rectifier, subfamily S, member 3	potassium voltage-gated channel subfamily S member 3|voltage-gated potassium channel subunit Kv9.3	12 5.58 cM	12	NC_000078.6	11090202	11154237	minus	10
10090	Mus musculus	170780	0	live	Cd209e	SIGNR4, mSIGNR4	CD209e antigen	CD209 antigen-like protein E|DC-SIGN-related protein 4|DC-SIGNR4	8 A1.1	8	NC_000074.6	3847973	3854286	minus	6
10090	Mus musculus	93876	0	live	Pcdhb5	Pcdhb4A, PcdhbE	protocadherin beta 5	protocadherin beta 5|Protocadherin-betaE|cell-cell adhesion molecule	18 B3	18	NC_000084.6	37320381	37323913	plus	1
10090	Mus musculus	56092	0	live	Cts7	CTS1, Epcs24, Epcs71	cathepsin 7	cathepsin 7|cathepsin 1	13 B2	13	NC_000079.6	61352461	61358290	minus	8
10090	Mus musculus	252974	0	live	Tspear	C330046G03Rik, ORF65, TSP-EAR, Tnep1	thrombospondin type laminin G domain and EAR repeats	thrombospondin-type laminin G domain and EAR repeat-containing protein|thrombospondin N-terminal domain/EPTP protein 1|thrombospondin-type laminin G domain and EAR repeats protein|tspear	10 C1	10	NC_000076.6	77686030	77886994	plus	13
10090	Mus musculus	230161	0	live	Acnat1	AI132189	acyl-coenzyme A amino acid N-acyltransferase 1	acyl-coenzyme A amino acid N-acyltransferase 1|acnat1	4 B1	4	NC_000070.6	49443532	49481318	minus	8
10090	Mus musculus	117147	0	live	Acsm1	Acas3, Bucs1, Macs	acyl-CoA synthetase medium-chain family member 1	acyl-coenzyme A synthetase ACSM1, mitochondrial|acetyl-Coenzyme A synthetase 3|butyrate--CoA ligase 1|butyryl Coenzyme A synthetase 1|butyryl-coenzyme A synthetase 1|lipoate-activating enzyme|middle-chain acyl-CoA synthetase 1	7 F2	7	NC_000073.6	119617763	119662515	plus	14
10090	Mus musculus	387616	0	live	Tas2r140	T2R40, T2r34, TRB3, TRB5, Tas2r13, Tas2r137, Tas2r40, Tas2r8, mTRB3, mt2r64	taste receptor, type 2, member 140	taste receptor type 2 member 140|T2R13|T2R140|T2R8|mTRB5|taste receptor family B member 3|taste receptor type 2 member 40	6 64.03 cM	6	NC_000072.6	133054855	133055793	minus	1
10090	Mus musculus	207393	0	live	Elfn2	6330514E13, AW048948, BC094219, Lrrc62, Ppp1r29	leucine rich repeat and fibronectin type III, extracellular 2	protein phosphatase 1 regulatory subunit 29|5leucine rich repeat containing 62|extracellular leucine-rich repeat and fibronectin type III domain-containing protein 2|leucine rich repeat containing 62|leucine-rich repeat and fibronectin type-III domain-containing protein 6|leucine-rich repeat-containing protein 62	15 E1	15	NC_000081.6	78667331	78718872	minus	5
10090	Mus musculus	78249	0	live	Adgrf4	4632435A09Rik, AV239010, Gpr115	adhesion G protein-coupled receptor F4	adhesion G protein-coupled receptor F4|G protein coupled receptor Gpr115|G protein-coupled receptor 115|probable G-protein coupled receptor 115	17 B3	17	NC_000083.6	42656887	42697569	minus	11
10090	Mus musculus	215384	0	live	Fcgbp	A430096B05Rik	Fc fragment of IgG binding protein	IgGFc-binding protein|IgG Fc binding protein	7 A3	7	NC_000073.6	28071236	28120864	plus	20
10090	Mus musculus	211961	0	live	Asxl3	C230079D11Rik, D430002O22Rik, D930044O18Rik, Gm329, Gm945	additional sex combs like 3, transcriptional regulator	putative Polycomb group protein ASXL3|additional sex combs like 3|additional sex combs-like protein 3|polycomb group protein	18 A2	18	NC_000084.6	22344197	22530227	plus	20
10090	Mus musculus	192163	0	live	Pcdha3	mKIAA0345	protocadherin alpha 3	protocadherin alpha-3	18 B2-B3	18	NC_000084.6	36946207	37187657	plus	4
10090	Mus musculus	93891	0	live	Pcdhb20	Pcdhb14, PcdhbT	protocadherin beta 20	protocadherin beta-14	18 B3	18	NC_000084.6	37504264	37507660	plus	1
10090	Mus musculus	74376	0	live	Myo18b	4932408L24Rik, 4933411E19Rik, Gm448	myosin XVIIIb	unconventional myosin-XVIIIb	5 F	5	NC_000071.6	112688876	112896461	minus	45
10090	Mus musculus	243274	0	live	Tmem132d	C630028F04Rik	transmembrane protein 132D	transmembrane protein 132D|mature OL transmembrane protein|mature oligodendrocytes transmembrane protein	5 G1.2-G1.3	5	NC_000071.6	127783491	128433077	minus	9
10090	Mus musculus	218165	0	live	Ofcc1	opo	orofacial cleft 1 candidate 1	orofacial cleft 1 candidate gene 1 protein homolog|ojoplano|orofacial clefting chromosomal breakpoint region candidate 1 protein homolog	13 A3.3	13	NC_000079.6	40001882	40288011	minus	19
10090	Mus musculus	93884	0	live	Pcdhb13	Pcdbh6, PcdhbM	protocadherin beta 13	protocadherin beta-6	18 B3	18	NC_000084.6	37442517	37446209	plus	1
10090	Mus musculus	330921	0	live	Pate2	Gm846, Pate-M, mANLP1	prostate and testis expressed 2	prostate and testis expressed protein 2|PATE-like protein M	9 A4	9	NC_000075.6	35611800	35672889	plus	5
10090	Mus musculus	241528	0	live	Lrrc55	A330097E02Rik, Gm351	leucine rich repeat containing 55	leucine-rich repeat-containing protein 55|BK channel auxiliary gamma subunit LRRC55|BK channel auxilliary gamma subunit LRRC55	2 D	2	NC_000068.7	85188067	85198926	minus	5
10090	Mus musculus	233001	0	live	Nlrp9a	D7Ertd565e, Nalp-theta, Nalp9a	NLR family, pyrin domain containing 9A	NACHT, LRR and PYD domains-containing protein 9A	7 15.08 cM	7	NC_000073.6	26535023	26574148	plus	10
10090	Mus musculus	93890	0	live	Pcdhb19	Pcdhb11, PcdhbS	protocadherin beta 19	protocadherin beta 19	18 B3	18	NC_000084.6	37496998	37501711	plus	1
10090	Mus musculus	78124	0	live	Spata31	4930458L03Rik, Aep1, Fam75aa, Vad1.3, Spata31	spermatogenesis associated 31	spermatogenesis-associated protein 31|acrosome expressed protein 1|acrosome-specific protein VAD1.3|family with sequence similarity 75, member A	13 B3	13	NC_000079.6	64917406	64923195	plus	3
10090	Mus musculus	232400	0	live	A2ml1	Ovos, Ovos2	alpha-2-macroglobulin like 1	ovostatin homolog	6 F3	6	NC_000072.6	128539822	128581606	minus	36
10090	Mus musculus	330490	0	live	Nlrp9c	AA636537, BB062542, Nalp-zeta, Nalp9c	NLR family, pyrin domain containing 9C	NACHT, LRR and PYD domains-containing protein 9C	7 A3	7	NC_000073.6	26364887	26403700	minus	10
10090	Mus musculus	385343	0	live	Rhox1		reproductive homeobox 1	reproductive homeobox 1|reproductive homeobox on X chromosome 1|reproductive homeobox on chromosome X, 1	X A3.3	X	NC_000086.7	37213804	37222258	minus	5
10090	Mus musculus	14380	0	live	G6pd2	G6pdx-ps1, Gpd-2, Gpd2	glucose-6-phosphate dehydrogenase 2	glucose-6-phosphate 1-dehydrogenase 2|G6PD|glucose-6-phosphate dehydrogenase X-linked, pseudogene 1	5 31.99 cM	5	NC_000071.6	61808843	61810477	plus	1
10090	Mus musculus	666060	0	live	Frmpd1	BC031840, mKIAA0967	FERM and PDZ domain containing 1	FERM and PDZ domain-containing protein 1	4 B1	4	NC_000070.6	45184416	45285936	plus	21
10090	Mus musculus	353236	0	live	Pcdhac1	CNRc1	protocadherin alpha subfamily C, 1	protocadherin alpha-C1|protocadherin alpha C1	18 B2-B3	18	NC_000084.6	37090136	37187657	plus	4
10090	Mus musculus	353235	0	live	Pcdha8		protocadherin alpha 8	protocadherin alpha-8	18 B2-B3	18	NC_000084.6	36992467	37187657	plus	4
10090	Mus musculus	93880	0	live	Pcdhb9	Pcdhb4C, PcdhbI	protocadherin beta 9	protocadherin beta 9	18 B3	18	NC_000084.6	37400855	37403909	plus	1
10090	Mus musculus	229357	0	live	Gpr149	9630018L10Rik, Ieda, PGR10, R35	G protein-coupled receptor 149	probable G-protein coupled receptor 149|G protein-coupled receptor PGR10	3 E1	3	NC_000069.6	62529430	62605442	minus	5
10090	Mus musculus	67315	0	live	Ceacam12	1600031J20Rik-C1, Ceacam12-C3, Ceacam12C1, Ceacam12C3, Ceacam12	carcinoembryonic antigen-related cell adhesion molecule 12	carcinoembryonic antigen-related cell adhesion molecule 12|CEA-related cell adhesion molecule 12	7 A2	7	NC_000073.6	18065929	18077986	plus	5
10090	Mus musculus	71078	0	live	Adam30	4933424D07Rik, svph4	a disintegrin and metallopeptidase domain 30	disintegrin and metalloproteinase domain-containing protein 30|a disintegrin and metalloproteinase domain 30	3 F2.2	3	NC_000069.6	98160634	98164169	plus	1
10090	Mus musculus	241919	0	live	Slc7a14	A930013N06, BC061928	solute carrier family 7 (cationic amino acid transporter, y+ system), member 14	probable cationic amino acid transporter|solute carrier family 7, member 14	3 A3	3	NC_000069.6	31202854	31310574	minus	9
10090	Mus musculus	218066	0	live	Olfr11	M49, MOR256-11, ORL121	olfactory receptor 11	olfactory receptor 11|GA_x6K02T2QHY8-11597382-11598323|odorant receptor M49|olfactory receptor 256-11	13 7.9 cM	13	NC_000079.6	21638580	21639521	minus	1
10090	Mus musculus	73250	0	live	Ceacam5	1600029H12Rik, Psg30	carcinoembryonic antigen-related cell adhesion molecule 5	carcinoembryonic antigen-related cell adhesion molecule 5|pregnancy-specific glycoprotein 30	7 A2	7	NC_000073.6	17713217	17761154	plus	9
10090	Mus musculus	70789	0	live	Kynu	4432411A05Rik	kynureninase	kynureninase|L-kynurenine hydrolase	2 B	2	NC_000068.7	43555257	43683048	plus	16
10090	Mus musculus	93882	0	live	Pcdhb11	Pcdhb5E, PcdhbK	protocadherin beta 11	protocadherin beta 11	18 B3	18	NC_000084.6	37421418	37425032	plus	1
10090	Mus musculus	74424	0	live	Tmc5	4932443L08Rik, AU016085	transmembrane channel-like gene family 5	transmembrane channel-like protein 5	7 F2	7	NC_000073.6	118597296	118675086	plus	23
10090	Mus musculus	69700	0	live	Col22a1	2310067L16Rik, C80743	collagen, type XXII, alpha 1	collagen alpha-1(XXII) chain	15 D3	15	NC_000081.6	71798476	72150978	minus	68
10090	Mus musculus	243377	0	live	Svs1	9530003A11	seminal vesicle secretory protein 1	seminal vesicle-secreted protein I|seminal vesicle secretion 1	6 B2.3	6	NC_000072.6	48986861	48991725	plus	5
10090	Mus musculus	243880	0	live	Nlrp4a	E330021B02, E330028A19Rik, NALP4, Nalp-eta, Nalp-ita, Nalp4a	NLR family, pyrin domain containing 4A	NACHT, LRR and PYD domains-containing protein 4A|NACHT, leucine rich repeat and PYD containing 4A|NACHT/LRR/pyrin domain-containing protein 4	7 A3	7	NC_000073.6	26435113	26476142	plus	14
10090	Mus musculus	237387	0	live	Lrrc3	1300011L04Rik, C21orf102	leucine rich repeat containing 3	leucine-rich repeat-containing protein 3	10 C1	10	NC_000076.6	77897575	77902536	minus	2
10090	Mus musculus	320265	0	live	Tafa1	C630007B19Rik, FAM19A1 TAFA-1, Fam19a1, Tafa-1	TAFA chemokine like family member 1	chemokine-like protein TAFA-1|protein FAM19A1|family with sequence similarity 19, member A1	6 D3	6	NC_000072.6	96113154	96657208	plus	6
10090	Mus musculus	242748	0	live	Disp3	G630052C06Rik, Ptchd2, RNDEu-2	dispatched RND transporter family member 3	protein dispatched homolog 3|RND-type protein RNDEu-2|patched domain-containing protein 2	4 E2	4	NC_000070.6	148236433	148287965	minus	22
10090	Mus musculus	233799	0	live	Acsm2	AI315615, BC031140	acyl-CoA synthetase medium-chain family member 2	acyl-coenzyme A synthetase ACSM2, mitochondrial|butyrate--CoA ligase 2|butyryl-coenzyme A synthetase 2|middle-chain acyl-CoA synthetase 2	7 F2	7	NC_000073.6	119554340	119600694	plus	15
10090	Mus musculus	258925	0	live	Olfr20	MOR135-11, MTPCR06, MTPCR55, Olfr21	olfactory receptor 20	olfactory receptor 20|GA_x6K02T2P1NL-3514066-3515010|olfactory receptor 21	11 B4	11	NC_000077.6	73350859	73354699	plus	2
10090	Mus musculus	224022	0	live	Slc7a4	AI853530	solute carrier family 7 (cationic amino acid transporter, y+ system), member 4	cationic amino acid transporter 4|CAT-4|CAT4|solute carrier family 7 member 4	16 A3	16	NC_000082.6	17572018	17576893	minus	7
10090	Mus musculus	210045	0	live	Nlrp4b	AU022726, E330024M09, Nalp-gamma, Nalp4b	NLR family, pyrin domain containing 4B	NACHT, LRR and PYD domains-containing protein 4B|NACHT, leucine rich repeat and PYD containing 4B|NACHT/LRR/pyrin domain-containing protein 4b	7 A1	7	NC_000073.6	10687793	10730168	plus	10
10090	Mus musculus	244178	0	live	Ubqln3	4933400K24Rik	ubiquilin 3	ubiquilin-3	7 E3	7	NC_000073.6	104140621	104143321	minus	2
10090	Mus musculus	98970	0	live	Fibcd1	AI448887	fibrinogen C domain containing 1	fibrinogen C domain-containing protein 1	2 B	2	NC_000068.7	31813290	31846647	minus	7
10090	Mus musculus	236798	0	live	Adgrg4	Gm367, Gpr112, PGR17	adhesion G protein-coupled receptor G4	adhesion G-protein coupled receptor G4|G protein coupled receptor Gpr112|probable G-protein coupled receptor 112	X A6	X	NC_000086.7	56894234	56980270	plus	22
10090	Mus musculus	381570	0	live	Oog2	C85069	oogenesin 2	oogenesin-2|oogenesin 2	4 E1	4	NC_000070.6	144190717	144196934	plus	5
10090	Mus musculus	27493	0	live	A230006K03Rik	CAG-3, CAG8, D0Kist2, Gm7414	RIKEN cDNA A230006K03 gene		7 C	7	NC_000073.6	61010264	61090414	minus	8
10090	Mus musculus	70853	0	live	Vwa3b	4921511C04Rik, A230074B11Rik, Gm555	von Willebrand factor A domain containing 3B	von Willebrand factor A domain-containing protein 3B	1 B	1	NC_000067.6	37028812	37187608	plus	34
10090	Mus musculus	225743	0	live	Rnf165	2900024M11Rik, AI427432, Akd2, Ark2c, G630064H08Rik, Gm96	ring finger protein 165	E3 ubiquitin-protein ligase RNF165|arkadia 2|arkadia-like protein 2C	18 E3	18	NC_000084.6	77456110	77565136	minus	8
10090	Mus musculus	211187	0	live	Lrtm2	A230084J22, AI841794	leucine-rich repeats and transmembrane domains 2	leucine-rich repeat and transmembrane domain-containing protein 2	6 F1	6	NC_000072.6	119315133	119332273	minus	8
10090	Mus musculus	211383	0	live	Amer3	9430069J07Rik, Fam123c	APC membrane recruitment 3	APC membrane recruitment protein 3|family with sequence similarity 123, member C|protein FAM123C	1 B	1	NC_000067.6	34578932	34590944	plus	4
10090	Mus musculus	244757	0	live	Glb1l2		galactosidase, beta 1-like 2	beta-galactosidase-1-like protein 2	9 A4	9	NC_000075.6	26763042	26806473	minus	26
10090	Mus musculus	50540	0	live	Igbp1b	alpha4-b	immunoglobulin (CD79A) binding protein 1b	immunoglobulin-binding protein 1b|CD79a-binding protein 1b	6 G1	6	NC_000072.6	138657089	138658444	minus	1
10090	Mus musculus	238405	0	live	Adam6b	4930523C11Rik	a disintegrin and metallopeptidase domain 6B	a disintegrin and metalloproteinase domain 6-like	12 F1	12	NC_000078.6	113489565	113491835	plus	1
10090	Mus musculus	83564	0	live	Nlrp4c	Nalp-alpha, Nalp4c, Rnh2	NLR family, pyrin domain containing 4C	NACHT, LRR and PYD domains-containing protein 4C|NACHT, leucine rich repeat and PYD containing 4C|VNACHT, leucine rich repeat and PYD containing 4C|ribonuclease/angiogenin inhibitor 2	7 A1	7	NC_000073.6	6045161	6105149	plus	10
10090	Mus musculus	434008	0	live	Tmem178b	A930009E05Rik, EG434008, Gm5567	transmembrane protein 178B	transmembrane protein 178B	6	6	NC_000072.6	39870678	40255150	plus	6
10090	Mus musculus	353204	0	live	Aldoart1	4921524E03Rik, Aldo1-ps, Aldo1-ps2, Aldoa-ps2	aldolase 1 A, retrogene 1	aldolase 1 A retrogene 1|aldolase 1, A isoform, pseudogene 2|aldolase 1, A isoform, retrogene 1|aldolase A retroprotein 1	4 C3	4	NC_000070.6	72850583	72852634	minus	1
10090	Mus musculus	77432	0	live	9530002B09Rik	Aump, Vpp1, Vppl	RIKEN cDNA 9530002B09 gene	palmitoyl-protein thioesterase-like protein|palmitoyl protein thioesterase-like protein|ventral prostrate predominant 1	4 D2.2	4	NC_000070.6	122689259	122705135	plus	5
10090	Mus musculus	320631	0	live	Abca15	4930500I12Rik	ATP-binding cassette, sub-family A (ABC1), member 15	ATP-binding cassette transporter sub-family A member 15	7 F2	7	NC_000073.6	120328486	120407687	plus	31
10090	Mus musculus	244234	0	live	5830411N06Rik	Scart2	RIKEN cDNA 5830411N06 gene	scavenger receptor protein family member|mFLJ00268 protein	7 F4	7	NC_000073.6	140247279	140300734	plus	17
10090	Mus musculus	665378	0	live	Gm7609	EG665378	predicted pseudogene 7609	component of Sp100-rs-like	1 C5	1	NC_000067.6	85199592	85215398	plus	6
10090	Mus musculus	317652	0	live	Klk15		kallikrein related-peptidase 15	kallikrein-15|kallikrein 15	7 28.41 cM	7	NC_000073.6	43929405	43939852	plus	7
10090	Mus musculus	239652	0	live	Zfp641	9930016F01Rik, Znf641	zinc finger protein 641	zinc finger protein 641	15 F1	15	NC_000081.6	98285585	98296511	minus	7
10090	Mus musculus	114872	0	live	Psg29	AA102956, AA409969, cea17	pregnancy-specific glycoprotein 29	pregnancy-specific glycoprotein 29	7 A2	7	NC_000073.6	17203477	17215756	plus	5
10090	Mus musculus	636808	0	live	Cntnap5a	Caspr5-1, EG636808	contactin associated protein-like 5A	contactin-associated protein like 5-1|cell recognition molecule Caspr5-1|cell recognition molecule Caspr5a|contactin-associated protein-like 5a	1 E2.3	1	NC_000067.6	115684502	116587323	plus	25
10090	Mus musculus	237553	0	live	Trhde	9330155P21Rik	TRH-degrading enzyme	thyrotropin-releasing hormone-degrading ectoenzyme|PAP-II|TRH-DE|TRH-degrading ectoenzyme|TRH-specific aminopeptidase|pyroglutamyl-peptidase II|thyroliberinase	10 D2	10	NC_000076.6	114398821	114801370	minus	19
10090	Mus musculus	77674	0	live	Defb12	9230103N16Rik, BD-12	defensin beta 12	beta-defensin 12	8 A1.3	8	NC_000074.6	19111931	19114833	minus	3
10090	Mus musculus	76718	0	live	Catsperg2	1700067C01Rik, CATSPERG	cation channel sperm associated auxiliary subunit gamma 2	cation channel sperm-associated protein subunit gamma 2|CATSPER gamma subunit protein|cation channel, sperm-associated, gamma 2|catsper channel auxiliary subunit gamma 2	7 B1	7	NC_000073.6	29697217	29727049	minus	30
10090	Mus musculus	259104	0	live	Olfr613	MOR20-1-ps1, Olfr614, Olfr613	olfactory receptor 613	olfactory receptor 614|GA_x6K02T2PBJ9-6271959-6272393|GA_x6K02T2PBJ9-6275524-6276477|olfactory receptor 613, pseudogene 1|olfactory receptor MOR20-1	7 E3	7	NC_000073.6	103550368	103555504	plus	1
10090	Mus musculus	209743	0	live	Minar1	DD1, Kiaa1024	membrane integral NOTCH2 associated receptor 1	major intrinsically disordered Notch2-binding receptor 1|UPF0258 protein KIAA1024|ubiquitination and mTOR signaling protein	9 E3.1	9	NC_000075.6	89587208	89623583	minus	6
10090	Mus musculus	69761	0	live	Doxl1	1600015I10Rik, AI429442	diamine oxidase-like protein 1	diamine oxidase-like protein 1	6 B2.3	6	NC_000072.6	48929896	48933687	plus	4
10090	Mus musculus	238406	0	live	Adam6a	Adam6, tMDCIV	a disintegrin and metallopeptidase domain 6A	a disintegrin and metalloprotease domain 6|a disintegrin and metallopeptidase domain 6|disintegrin and metalloproteinase domain 6	12 F1	12	NC_000078.6	113543908	113546414	plus	1
10090	Mus musculus	233231	0	live	Mrgprb1	MrgB1	MAS-related GPR, member B1	mas-related G-protein coupled receptor member B1|MrgB1 G protein-coupled receptor	7 B4	7	NC_000073.6	48444113	48456342	minus	2
10090	Mus musculus	624681	0	live	Btnl6	EG624681, Gm6519, NG13	butyrophilin-like 6	butyrophilin-like 6	17 18.1 cM	17	NC_000083.6	34507935	34517352	minus	9
10090	Mus musculus	229574	0	live	Flg2	EG229574	filaggrin family member 2	filaggrin-2|intermediate filament-associated protein	3 F2.1	3	NC_000069.6	93197273	93221377	plus	6
10090	Mus musculus	72301	0	live	Shisal1	1810041L15Rik, Kiaa1644	shisa like 1	protein shisa-like-1|uncharacterized protein KIAA1644	15 E2	15	NC_000081.6	84379203	84482839	minus	11
10090	Mus musculus	270893	0	live	Tmem132e	Gm644	transmembrane protein 132E	transmembrane protein 132E	11 C	11	NC_000077.6	82388430	82447621	plus	10
10090	Mus musculus	69439	0	live	Mroh4	1700016M24Rik	maestro heat-like repeat family member 4	uncharacterized protein LOC69439	15 D3	15	NC_000081.6	74606026	74636875	minus	32
10090	Mus musculus	230622	0	live	Skint6		selection and upkeep of intraepithelial T cells 6	selection and upkeep of intraepithelial T-cells protein 6	4 D1	4	NC_000070.6	112804503	113286973	minus	49
10090	Mus musculus	319807	0	live	Nwd2	3110047P20Rik, B830017A01Rik, Hn1-ps2, mKIAA1239	NACHT and WD repeat domain containing 2	NACHT and WD repeat domain-containing protein 2|hematological and neurological expressed 1	5 C3.1	5	NC_000071.6	63649103	63810546	plus	7
10090	Mus musculus	70980	0	live	Ubqln5	4931431F19Rik	ubiquilin 5	ubiquilin-3	7 E3	7	NC_000073.6	104127913	104129823	minus	1
10090	Mus musculus	387344	0	live	Tas2r110	T2R10, Tas2r10, mt2r57	taste receptor, type 2, member 110	taste receptor type 2 member 110|T2R110|tas2r110	6 64.03 cM	6	NC_000072.6	132868008	132869009	plus	1
10090	Mus musculus	18365	0	live	Olfr65	5'[b]3, 5'beta3, MOR1-1, MOR1-2, ORL670, Olfr64	olfactory receptor 65	olfactory receptor 65|GA_x6K02T2PBJ9-6634906-6633983	7 E3	7	NC_000073.6	103906342	103907447	plus	1
10090	Mus musculus	230558	0	live	C8a		complement component 8, alpha polypeptide	complement component C8 alpha chain|complement component 8 alpha subunit	4 C6	4	NC_000070.6	104815679	104876487	minus	13
10090	Mus musculus	233810	0	live	Abca16	AY243472	ATP-binding cassette, sub-family A (ABC1), member 16	ATP-binding cassette transporter sub-family A member 16	7 F2	7	NC_000073.6	120409647	120544892	plus	31
10090	Mus musculus	13909	0	live	Ces3b	Ces31L, Ces3L, EG13909, ES31L, Es31, Gm4738	carboxylesterase 3B	carboxylesterase 3B	8 D3	8	NC_000074.6	105083723	105093929	plus	17
10090	Mus musculus	330941	0	live	AI593442	E130102D23	expressed sequence AI593442	uncharacterized protein C11orf87 homolog	9 A5.3	9	NC_000075.6	52673032	52680348	minus	5
10090	Mus musculus	240411	0	live	Loxhd1	1700096C21Rik, 4932417K07, sba	lipoxygenase homology domains 1	lipoxygenase homology domain-containing protein 1	18 E3	18	NC_000084.6	77281949	77442932	plus	41
10090	Mus musculus	545662	0	live	B020004J07Rik		RIKEN cDNA B020004J07 gene	uncharacterized protein LOC545662	4 C6	4	NC_000070.6	101834969	101844022	minus	4
10090	Mus musculus	270028	0	live	Fam155a	6430500D16, AW121567, Tmem28	family with sequence similarity 155, member A	transmembrane protein FAM155A|transmembrane protein 28	8 A1.1	8	NC_000074.6	9205972	9773322	minus	5
10090	Mus musculus	73968	0	live	4930444F02Rik	1700010L24Rik, mpiR	RIKEN cDNA 4930444F02 gene		10 A3	10	NC_000076.6	18797299	18831930	minus	7
10090	Mus musculus	66557	0	live	Bpifb2	2310034L21Rik, 2310069A01Rik, AV089125, Bpil1, LPLUNC2, RYSR	BPI fold containing family B, member 2	BPI fold-containing family B member 2|bactericidal/permeability-increasing protein-like 1	2 H1	2	NC_000068.7	153875045	153895270	plus	16
10090	Mus musculus	194227	0	live	Gm13023	BC084594, MGC:91194	predicted gene 13023	oogenesin-like|uncharacterized protein LOC194227	4	4	NC_000070.6	143789334	143795585	plus	4
10090	Mus musculus	320454	0	live	Tmprss11g	9930032O22Rik, Desc4	transmembrane protease, serine 11g	transmembrane protease serine 11G|serine protease Desc4	5 E1	5	NC_000071.6	86485877	86518600	minus	10
10090	Mus musculus	93881	0	live	Pcdhb10	Pcdhb5D, PcdhbJ	protocadherin beta 10	protocadherin beta 10	18 B3	18	NC_000084.6	37411674	37414514	plus	1
10090	Mus musculus	258364	0	live	Olfr976	MOR224-10	olfactory receptor 976	olfactory receptor 976|GA_x6K02T2PVTD-33657378-33656440|olfactory receptor MOR224-10	9 A5.1	9	NC_000075.6	39954257	39961044	minus	2
10090	Mus musculus	78911	0	live	Trim42	4930486B16Rik	tripartite motif-containing 42	tripartite motif-containing protein 42	9 E3.3	9	NC_000075.6	97349562	97369958	minus	5
10090	Mus musculus	433619	0	live	Kprp	1110001M24Rik, AA589586	keratinocyte expressed, proline-rich	keratinocyte proline-rich protein|kprp	3 F1	3	NC_000069.6	92823074	92827247	minus	2
10090	Mus musculus	70638	0	live	Fam189a1	5730507A09Rik, AW047451	family with sequence similarity 189, member A1	protein FAM189A1	7 C	7	NC_000073.6	64756091	65156564	minus	10
10090	Mus musculus	100041449	0	live	Cyp3a59		cytochrome P450, family 3, subfamily a, polypeptide 59	cytochrome P450, family 3, subfamily a, polypeptide 59|cytochrome P450, subfamily 3A, polypeptide 59	5	5	NC_000071.6	146079209	146113791	plus	14
10090	Mus musculus	384806	0	live	Adam20	4930529F22Rik, Adam38	a disintegrin and metallopeptidase domain 20	testase-8	8 A4	8	NC_000074.6	40793273	40797342	plus	3
10090	Mus musculus	74042	0	live	Phf8-ps	4921501E09Rik, PHF8	PHD finger protein 8, pseudogene	Histone lysine demethylase PHF8|KIAA1111-like protein|PHD finger protein 8	17 B1	17	NC_000083.6	33064143	33068058	minus	1
10090	Mus musculus	67543	0	live	Pabpc6	4932702K14Rik, AI428050, Pabpc3	poly(A) binding protein, cytoplasmic 6	poly(A) binding protein, cytoplasmic 3|poly A binding protein, cytoplasmic 1 pseudogene	17 A1	17	NC_000083.6	9666497	9669704	minus	1
10090	Mus musculus	73495	0	live	Samt3	1700072E05Rik	spermatogenesis associated multipass transmembrane protein 3	uncharacterized protein LOC73495	X C1	X	NC_000086.7	86044199	86047313	plus	3
10090	Mus musculus	619697	0	live	Vmn2r116	EG619697, V2Rp5	vomeronasal 2, receptor 116	vomeronasal type-2 receptor 116|vmn2r116|vomeronasal 2 receptor p5|vomeronasal receptor Vmn2r116|vomeronasal type-2 receptor P5	17 A3.3	17	NC_000083.6	23384803	23401864	plus	6
10090	Mus musculus	633640	0	live	Tmem267	EG633640, Gm7120	transmembrane protein 267	transmembrane protein 267|transmembrane protein C5orf28 homolog	13 D2.3	13	NC_000079.6	119488039	119610459	plus	5
10090	Mus musculus	242285	0	live	Sdr16c5	Rdhe2, Scdr9	short chain dehydrogenase/reductase family 16C, member 5	epidermal retinol dehydrogenase 2|EPHD-2|RDH-E2|epidermal retinal dehydrogenase 2|retSDR2|retinal short chain dehydrogenase reductase (Rdhe2)|retinal short chain dehydrogenase reductase 2|short chain dehydrogenase reductase 9	4 A1	4	NC_000070.6	3995942	4019663	minus	7
10090	Mus musculus	78785	0	live	Clip4	1700024K14Rik, 1700074B05Rik, 4833417L20Rik, 5830409B12Rik, Rsnl2	CAP-GLY domain containing linker protein family, member 4	CAP-Gly domain-containing linker protein 4|restin-like protein 2	17 E1.3	17	NC_000083.6	71769672	71864210	plus	21
10090	Mus musculus	77627	0	live	Efcab6	4931407K02Rik, 4932408N08Rik, bM150J22.2, mKIAA1672	EF-hand calcium binding domain 6	EF-hand calcium-binding domain-containing protein 6|DJ-1-binding protein|DJBP|bM150J22.2 (novel protein (4931407K02RIK, 4932408N08RIK))	15 E1-E2	15	NC_000081.6	83866712	84075025	minus	37
10090	Mus musculus	100504518	0	live	3425401B19Rik	Cefip	RIKEN cDNA 3425401B19 gene	cardiac-enriched FHL2-interacting protein|uncharacterized protein C10orf71 homolog|cardiac enriched FHL2-interacting protein	14 B	14	NC_000080.6	32659118	32707825	minus	8
10090	Mus musculus	433247	0	live	Cyp2c68	9030012A22Rik	cytochrome P450, family 2, subfamily c, polypeptide 68	cytochrome P450, family 2, subfamily c, polypeptide 68|cytochrome P450 2C40 family	19 C3	19	NC_000085.6	39688836	39741101	minus	10
10090	Mus musculus	328505	0	live	Skint7	C130057D23Rik	selection and upkeep of intraepithelial T cells 7	selection and upkeep of intraepithelial T-cells protein 7|novel immunoglobulin V-set and CD80-like C2-set immunoglobulin domain containing protein|skint 7	4 D1	4	NC_000070.6	111972924	111988260	plus	9
10090	Mus musculus	252910	0	live	Vmn1r71	V1re13	vomeronasal 1 receptor 71	vomeronasal 1 receptor, E13|vomernasal 1 receptor Vmn1r71	7 A1	7	NC_000073.6	10747502	10749538	minus	1
10090	Mus musculus	237397	0	live	C2cd4c	4932409I22Rik, Fam148c, Gm238	C2 calcium-dependent domain containing 4C	C2 calcium-dependent domain-containing protein 4C|C2cd4cC2CD4 family|family with sequence similarity 148, member C|nuclear-localized factor 3	10 C1	10	NC_000076.6	79606854	79614025	minus	2
10090	Mus musculus	666528	0	live	Zfp541	EG666528, Znf541	zinc finger protein 541	zinc finger protein 541|spermatogenic cell HDAC-interacting protein 1	7 A2	7	NC_000073.6	16061775	16096340	plus	21
10090	Mus musculus	100040766	0	live	Mroh2a	Heatr7b1	maestro heat-like repeat family member 2A	maestro heat-like repeat-containing protein family member 2A|HEAT repeat containing 7B1|HEAT repeat-containing protein 7B1	1	1	NC_000067.6	88226991	88262289	plus	47
10090	Mus musculus	69888	0	live	Cyp2c66	2010301M18Rik	cytochrome P450, family 2, subfamily c, polypeptide 66	cytochrome P450, family 2, subfamily c, polypeptide 66|cytochrome P450, 2c66	19 C3	19	NC_000085.6	39113898	39186756	plus	9
10090	Mus musculus	258498	0	live	Olfr148	M30, MOR224-4	olfactory receptor 148	olfactory receptor 148|GA_x6K02T2PVTD-33310486-33311418|odorant receptor M30|olfactory receptor 224-4|olfactory receptor 7F|olfactory receptor MOR224-4	9 A5.1	9	NC_000075.6	39613569	39614501	plus	1
10090	Mus musculus	75718	0	live	Vwa5b1	4931403E03Rik	von Willebrand factor A domain containing 5B1	von Willebrand factor A domain-containing protein 5B1	4 D3	4	NC_000070.6	138564229	138635938	minus	27
10090	Mus musculus	81013	0	live	Vmn1r65	V1rd6, V3R6	vomeronasal 1 receptor 65	vomeronasal 1 receptor, D6|pheromone receptor V3R6|vomeronasal 1 receptor Vmn1r65|vomeronasal type 1 receptor D6	7 A1	7	NC_000073.6	6007750	6011010	minus	3
10090	Mus musculus	230459	0	live	Cyp2j13		cytochrome P450, family 2, subfamily j, polypeptide 13	cytochrome P450, family 2, subfamily j, polypeptide 13|cytochrome P450, 2j13	4 C5	4	NC_000070.6	96042660	96077566	minus	9
10090	Mus musculus	330998	0	live	Ankrd34c	B230218L05Rik, BB276295, Gm771	ankyrin repeat domain 34C	ankyrin repeat domain-containing protein 34C	9 E3.1	9	NC_000075.6	89723933	89738868	minus	2
10090	Mus musculus	243881	0	live	Cyp2b23	EG243881	cytochrome P450, family 2, subfamily b, polypeptide 23	cytochrome P450, family 2, subfamily b, polypeptide 23	7 A3	7	NC_000073.6	26665227	26686430	minus	9
10090	Mus musculus	272428	0	live	Acsm5	C730019D22, C730027J19Rik	acyl-CoA synthetase medium-chain family member 5	acyl-coenzyme A synthetase ACSM5, mitochondrial	7 F2	7	NC_000073.6	119526131	119543360	plus	16
10090	Mus musculus	232016	0	live	Itprid1	Ccdc129, D530004J12Rik, Gm458	ITPR interacting domain containing 1	protein ITPRID1|coiled-coil domain-containing protein 129|ITPR-interacting domain-containing protein 1|coiled-coil domain containing 129	6 B3	6	NC_000072.6	55804632	55978743	plus	16
10090	Mus musculus	237958	0	live	Sppl2c	4933407P14Rik, IMP5	signal peptide peptidase 2C	signal peptide peptidase-like 2C|IMP-5|SPP-like 2C|intramembrane protease 5|ortholog of human intramembrane protease 5 IMP5|protein SPP-like 2C|protein SPPL2c	11 E1	11	NC_000077.6	104186327	104191166	plus	2
10090	Mus musculus	240894	0	live	Fmo9	4831428F09Rik	flavin containing monooxygenase 9	flavin containing monooxygenase 9	1 H2.3	1	NC_000067.6	166662055	166681845	minus	10
10090	Mus musculus	70363	0	live	Fam135b	1700010C24Rik, A830008O07Rik	family with sequence similarity 135, member B	protein FAM135B	15 D3	15	NC_000081.6	71438951	71728434	minus	21
10090	Mus musculus	18349	0	live	Olfr5	MOR103-8, ORL120	olfactory receptor 5	olfactory receptor 5|GA_x6K02T2QGBW-3210997-3210059|odorant receptor M41|olfactory receptor 103-8	7 A1	7	NC_000073.6	6480216	6487115	minus	3
10090	Mus musculus	320864	0	live	Krt26	4732407F15Rik, Krt25b	keratin 26	keratin, type I cytoskeletal 26|CK-26|K26|cytokeratin-26|keratin 25B|krt26|type I inner root sheath-specific keratin-K25irs2	11 D	11	NC_000077.6	99328484	99337965	minus	8
10090	Mus musculus	257889	0	live	Olfr132	MOR256-49	olfactory receptor 132	olfactory receptor 132|GA_x6K02T2PSCP-2579687-2578746|olfactory receptor MOR256-49	17 B1	17	NC_000083.6	38130249	38131190	minus	1
10090	Mus musculus	258327	0	live	Olfr958	MOR224-9	olfactory receptor 958	olfactory receptor 958|GA_x6K02T2PVTD-33247839-33246901|olfactory receptor 224-9|olfactory receptor MOR224-9	9 A5.1	9	NC_000075.6	39549931	39550869	minus	1
10090	Mus musculus	546157	0	live	7420426K07Rik		RIKEN cDNA 7420426K07 gene	uncharacterized protein LOC546157	9 E3.3	9	NC_000075.6	98903119	98904622	plus	1
10090	Mus musculus	382111	0	live	Susd5	Gm1126	sushi domain containing 5	sushi domain-containing protein 5	9 F3	9	NC_000075.6	114057354	114098733	plus	5
10090	Mus musculus	76390	0	live	Zfp735	1700012C15Rik	zinc finger protein 735	zinc finger protein 735	11 B4	11	NC_000077.6	73688778	73713808	plus	4
10090	Mus musculus	22307	0	live	Vmn2r10	V2r16, VR16	vomeronasal 2, receptor 10	vomeronasal 2, receptor, 16|vomeronasal organ family 2, receptor, 16|vomeronasal receptor Vmn2r10	5 F	5	NC_000071.6	108995539	109006436	minus	6
10090	Mus musculus	329942	0	live	Csmd2	Gm139	CUB and Sushi multiple domains 2	CUB and sushi domain-containing protein 2	4 D2.2	4	NC_000070.6	127987775	128567660	plus	70
10090	Mus musculus	100066	0	live	Cyp2j11	AI314783-ps, Cyp2j11	cytochrome P450, family 2, subfamily j, polypeptide 11	cytochrome P450, family 2, subfamily j, polypeptide 11|cytochrome P450, 2j11|cytochrome P450, family 2, subfamily j, polypeptide 11, pseudogene	4 C5	4	NC_000070.6	96294508	96348698	minus	11
10090	Mus musculus	93673	0	live	Nat8f2	Cml2	N-acetyltransferase 8 (GCN5-related) family member 2	N-acetyltransferase family 8 member 2|N-acetyltransferase-like protein CML2|camello-like 2|camello-like protein 2|probable N-acetyltransferase CML2	6 C3	6	NC_000072.6	85865422	85869137	minus	3
10090	Mus musculus	259009	0	live	Olfr394	MOR135-8	olfactory receptor 394	olfactory receptor 394|GA_x6K02T2P1NL-4043306-4042374|olfactory receptor MOR135-8	11 B4	11	NC_000077.6	73887438	73888370	minus	1
10090	Mus musculus	433804	0	live	Zfp985	Gm13154	zinc finger protein 985	uncharacterized protein LOC433804	4 E1	4	NC_000070.6	147553277	147585201	plus	7
10090	Mus musculus	329641	0	live	Sertm1	6030405A18Rik	serine rich and transmembrane domain containing 1	serine-rich and transmembrane domain-containing protein 1	3 C	3	NC_000069.6	54897068	54915887	minus	3
10090	Mus musculus	434440	0	live	Fbxw20	Fbxw12	F-box and WD-40 domain protein 20	F-box and WD-40 domain protein 20|F-box and WD-40 domain protein 12	9 F2	9	NC_000075.6	109217432	109234754	minus	10
10090	Mus musculus	258513	0	live	Olfr536	MOR252-1, MOR252-4	olfactory receptor 536	olfactory receptor 536|GA_x6K02T2PBJ9-42653501-42652578|olfactory receptor MOR252-1	7 F4	7	NC_000073.6	140500853	140507318	minus	4
10090	Mus musculus	637873	0	live	Vmn2r61	Casr-rs2, EG637873, Gprc2a-rs2	vomeronasal 2, receptor 61	vomeronasal receptor Vmn2r61|G protein-coupled receptor, family C, group 2, member A, related sequence 2|calcium sensing receptor, related sequence 2	7 B3	7	NC_000073.6	42260053	42300755	plus	6
10090	Mus musculus	384077	0	live	Pramel5		preferentially expressed antigen in melanoma like 5	preferentially expressed antigen in melanoma like 5	4	4	NC_000070.6	144270633	144280466	minus	4
10090	Mus musculus	258355	0	live	Olfr677	MOR32-11	olfactory receptor 677	olfactory receptor 677|GA_x6K02T2PBJ9-7685262-7686200|olfactory receptor MOR32-11	7 E3	7	NC_000073.6	105056248	105057186	plus	1
10090	Mus musculus	328250	0	live	Nutm2	Fam22, Gm806	NUT family member 2	NUT family member 2|NUT family member Gm806|protein FAM22	13 A5	13	NC_000079.6	50467307	50475355	plus	7
10090	Mus musculus	75835	0	live	Vmn2r-ps54	1700108E19Rik, 4930562N12Rik, Casr-rs5, Gm10948, Gprc2a-rs5	vomeronasal 2, receptor, pseudogene 54	G protein-coupled receptor, family C, group 2, member A, related sequence 5|calcium sensing receptor, related sequence 5|vomeronasal 2, receptor 57 pseudogene	7	7	NC_000073.6	41668014	41727193	plus	7
10090	Mus musculus	545874	0	live	Vmn2r25	EG545874	vomeronasal 2, receptor 25	vomeronasal receptor Vmn2r25	6 F2	6	NC_000072.6	123822814	123853190	minus	6
10090	Mus musculus	434223	0	live	Gm1966		predicted gene 1966	predicted gene 1966	7 E3	7	NC_000073.6	106595549	106644646	minus	6
10090	Mus musculus	233437	0	live	Vmn2r66	F830104D24Rik	vomeronasal 2, receptor 66	vomeronasal 2, receptor 66|vomeronasal receptor Vmn2r66	7 D3	7	NC_000073.6	84994645	85012020	minus	6
10090	Mus musculus	243822	0	live	Fam71e2	4930401F20Rik	family with sequence similarity 71, member E2	protein FAM71E2	7 A1	7	NC_000073.6	4753226	4771365	minus	12
10090	Mus musculus	208213	0	live	Tmem132c	2810482M11Rik, 3230401P16, 4632425D07Rik	transmembrane protein 132C	transmembrane protein 132C	5 G1.2	5	NC_000071.6	127241826	127565790	plus	9
10090	Mus musculus	321021	0	live	Fpr-rs7		formyl peptide receptor, related sequence 7		17 A3.2	17	NC_000083.6	20113210	20114226	minus	1
10090	Mus musculus	620292	0	live	Cntnap5c	Caspr5-3, EG620292, Gm325	contactin associated protein-like 5C	contactin-associated protein like 5-3|cell recognition molecule Caspr5-3|cell recognition molecule Caspr5c|contactin-associated protein-like 5c	17 D	17	NC_000083.6	57769074	58412572	plus	28
10090	Mus musculus	319832	0	live	Tmem229a	6332401O19Rik	transmembrane protein 229A	transmembrane protein 229A	6 A3.1	6	NC_000072.6	24951141	24956125	minus	1
10090	Mus musculus	243944	0	live	4930433I11Rik	Gm481	RIKEN cDNA 4930433I11 gene	uncharacterized protein LOC243944	7 B3	7	NC_000073.6	40987609	40994833	plus	2
10090	Mus musculus	108803	0	live	Spem2	4933402P03Rik	SPEM family member 2	uncharacterized protein SPEM2|uncharacterized protein C17orf74 homolog	11 B3	11	NC_000077.6	69816560	69818487	minus	3
10090	Mus musculus	244486	0	live	Adam29		a disintegrin and metallopeptidase domain 29	disintegrin and metalloproteinase domain-containing protein 29|a disintegrin and metalloprotease domain 29|a disintegrin and metalloproteinase domain 29	8 B2	8	NC_000074.6	55870912	55906964	minus	2
10090	Mus musculus	233005	0	live	Cyp2a22	EG233005	cytochrome P450, family 2, subfamily a, polypeptide 22	cytochrome P450, family 2, subfamily a, polypeptide 22	7 A3	7	NC_000073.6	26931631	26939413	minus	10
10090	Mus musculus	100039706	0	live	Gm2381		predicted gene 2381		7	7	NC_000073.6	42816827	42867234	minus	4
10090	Mus musculus	404291	0	live	Vmn1r174	V1rd22	vomeronasal 1 receptor 174	vomeronasal 1 receptor, D22|vomernasal 1 receptor Vmn1r174	7 A3	7	NC_000073.6	23753911	23754852	plus	1
10090	Mus musculus	81014	0	live	Vmn1r58	V1rd4, V3R4	vomeronasal 1 receptor 58	vomeronasal 1 receptor 58|pheromone receptor V3R4|vomeronasal 1 receptor Vmn1r58|vomeronasal 1 receptor, D4	7 A1	7	NC_000073.6	5408887	5413145	minus	2
10090	Mus musculus	113864	0	live	Vmn1r14	V1rc7	vomeronasal 1 receptor 14	vomeronasal 1 receptor, C7|vomernasal 1 receptor Vmn1r14	6 B3	6	NC_000072.6	57226155	57234350	plus	2
10090	Mus musculus	667772	0	live	Myh15	EG667772	myosin, heavy chain 15	myosin-15	16 B5	16	NC_000082.6	49057486	49199563	plus	42
10090	Mus musculus	100043757	0	live	Zfp831		zinc finger protein 831	zinc finger protein 831	2 H4	2	NC_000068.7	174598682	174710832	plus	9
10090	Mus musculus	258987	0	live	Olfr1270	MOR227-1	olfactory receptor 1270	olfactory receptor 1270|GA_x6K02T2Q125-51584440-51583526|olfactory receptor MOR227-1	2 E1	2	NC_000068.7	90149019	90150036	minus	1
10090	Mus musculus	258374	0	live	Olfr127	MOR218-7	olfactory receptor 127	olfactory receptor 127|GA_x6K02T2PSCP-2354126-2355093|olfactory receptor MOR218-7	17 B1	17	NC_000083.6	37903548	37904519	plus	1
10090	Mus musculus	74987	0	live	Cldn34d	4930468A15Rik	claudin 34D	uncharacterized protein LOC74987	X A7.3	X	NC_000086.7	76582610	76602924	minus	2
10090	Mus musculus	381634	0	live	Gm1043		predicted gene 1043	uncharacterized protein C4orf50 homolog|uncharacterized protein LOC381634	5 B3	5	NC_000071.6	37153129	37234484	plus	16
10090	Mus musculus	210940	0	live	4931408C20Rik		RIKEN cDNA 4931408C20 gene	uncharacterized protein LOC210940	1 A5	1	NC_000067.6	26681801	26687460	minus	2
10090	Mus musculus	620078	0	live	C130026I21Rik	4930565N07Rik	RIKEN cDNA C130026I21 gene	SP140 nuclear body protein family member	1 C5	1	NC_000067.6	85241286	85270866	minus	10
10090	Mus musculus	434172	0	live	Gm5592	EG434172	predicted gene 5592	uncharacterized protein C2orf78 homolog	7	7	NC_000073.6	41284327	41290183	plus	3
10090	Mus musculus	258977	0	live	Olfr1273-ps	MOR227-4, Olfr1273	olfactory receptor 1273, pseudogene	olfactory receptor 1273|GA_x6K02T2Q125-51650793-51649870|olfactory receptor MOR227-4	2 E1	2	NC_000068.7	90295936	90296859	minus	1
10090	Mus musculus	240328	0	live	F830016B08Rik	Ifgga4	RIKEN cDNA F830016B08 gene	interferon-inducible GTPase-like|interferon-gamma-inducible GTPase Ifgga4 protein	18 D3	18	NC_000084.6	60288739	60303016	plus	3
10090	Mus musculus	404335	0	live	Olfr1535	MOR256-36, MOR256-63, Olfr1365	olfactory receptor 1535	olfactory receptor 1535|GA_x6K02T2QHY8-11688984-11689964|olfactory receptor 1365|olfactory receptor MOR256-36	13 A3.1	13	NC_000079.6	21555040	21556020	minus	1
10090	Mus musculus	258350	0	live	Olfr706	MOR283-11	olfactory receptor 706	olfactory receptor 706|GA_x6K02T2PBJ9-9271198-9270248|T1 olfactory receptor|olfactory receptor MOR283-11	7 E3	7	NC_000073.6	106885865	106886815	minus	1
10090	Mus musculus	257902	0	live	Olfr704	MOR283-12P	olfactory receptor 704	olfactory receptor 704|GA_x6K02T2PBJ9-9247095-9248042|T3 olfactory receptor|olfactory receptor MOR283-12P	7 E3	7	NC_000073.6	106864982	106865929	plus	1
10090	Mus musculus	242737	0	live	Oog4	E330017M15	oogenesin 4	oogenesin 4	4 E1	4	NC_000070.6	143437164	143450308	minus	5
10090	Mus musculus	258420	0	live	Olfr221	MOR205-1, MOR205-2, Olfr1514-ps1, Olfr221	olfactory receptor 221	olfactory receptor 221|GA_x6K02SYYB8M-929-258|GA_x6K02T2RJGY-959918-960853|olfactory receptor 1514|olfactory receptor 221, pseudogene 1|olfactory receptor MOR205-1	14 C2	14	NC_000080.6	52035174	52036109	minus	1
10090	Mus musculus	258156	0	live	Olfr605	GA_x5J8B7TSRWK-430-5, MOR202-22P, MOR24-5	olfactory receptor 605	olfactory receptor 605|GA_x6K02T2PBJ9-6164792-6163848|olfactory receptor GA_x5J8B7TSRWK-430-5|olfactory receptor MOR202-22P	7 E3	7	NC_000073.6	103442140	103443150	minus	1
10090	Mus musculus	258829	0	live	Olfr134	MOR256-5	olfactory receptor 134	olfactory receptor 134|GA_x6K02T2PSCP-2623613-2624551|olfactory receptor MOR256-5	17 B1	17	NC_000083.6	38175086	38176024	plus	1
10090	Mus musculus	258203	0	live	Olfr1178	MOR225-6P	olfactory receptor 1178	olfactory receptor 1178|GA_x6K02T2Q125-49870417-49871388|olfactory receptor MOR225-6P	2 D	2	NC_000068.7	88391249	88392220	plus	1
10090	Mus musculus	113865	0	live	Vmn1r25	V1rc8	vomeronasal 1 receptor 25	vomeronasal 1 receptor, C8|vomernasal 1 receptor Vmn1r25	6 B3	6	NC_000072.6	57978394	57979302	minus	1
10090	Mus musculus	666806	0	live	Gm8300	EG666806	predicted gene 8300	eukaryotic translation initiation factor 1A-like 2	12 D2	12	NC_000078.6	87514316	87518265	plus	2
10090	Mus musculus	258950	0	live	Olfr342	MOR136-4	olfactory receptor 342	olfactory receptor 342|GA_x6K02T2NLDC-33222024-33222962|olfactory receptor MOR136-4	2 B	2	NC_000068.7	36527414	36528352	plus	1
10090	Mus musculus	258659	0	live	Olfr732	MOR241-1	olfactory receptor 732	olfactory receptor 732|GA_x6K02T2PMLR-5975274-5974348|olfactory receptor MOR241-1	14 C1	14	NC_000080.6	50281228	50282271	minus	1
10090	Mus musculus	258487	0	live	Olfr722	MOR241-3	olfactory receptor 722	olfactory receptor 722|GA_x6K02T2PMLR-5566715-5565789|olfactory receptor MOR241-3	14 C1	14	NC_000080.6	49894258	49901941	minus	2
10090	Mus musculus	75861	0	live	4930571K23Rik	AI428146	RIKEN cDNA 4930571K23 gene	uncharacterized protein LOC75861	7 F3	7	NC_000073.6	125368861	125371013	plus	1
10090	Mus musculus	75820	0	live	Wdr64	4930415O10Rik, 4930511H01Rik	WD repeat domain 64	WD repeat-containing protein 64	1 H3	1	NC_000067.6	175698569	175815734	plus	28
10090	Mus musculus	259093	0	live	Olfr572	MOR10-2	olfactory receptor 572	olfactory receptor 572|GA_x6K02T2PBJ9-5638785-5639741|olfactory receptor MOR10-2	7 E3	7	NC_000073.6	102927630	102928586	plus	1
10090	Mus musculus	259088	0	live	Olfr639	MOR12-1	olfactory receptor 639	olfactory receptor 639|GA_x6K02T2PBJ9-6747143-6746193|olfactory receptor MOR12-1	7 E3	7	NC_000073.6	104011750	104012700	minus	1
10090	Mus musculus	259058	0	live	Olfr646	MOR33-2	olfactory receptor 646	olfactory receptor 646|GA_x6K02T2PBJ9-6841330-6842268|olfactory receptor MOR33-2	7 E3	7	NC_000073.6	104097316	104107219	plus	2
10090	Mus musculus	258818	0	live	Olfr629	MOR26-2	olfactory receptor 629	olfactory receptor 629|GA_x6K02T2PBJ9-6466772-6465828|olfactory receptor MOR26-2	7 E3	7	NC_000073.6	103740201	103741322	minus	1
10090	Mus musculus	258387	0	live	Olfr720	MOR274-2	olfactory receptor 720	olfactory receptor 720|GA_x6K02T2PLTE-6544896-6543946|olfactory receptor MOR274-2	14 A1	14	NC_000080.6	14175130	14176080	minus	1
10090	Mus musculus	258074	0	live	Olfr834	MOR153-2, MOR153-4_p	olfactory receptor 834	olfactory receptor 834|GA_x6K02T2PVTD-12724921-12725859|olfactory receptor MOR153-2	9 A2	9	NC_000075.6	18987990	18988928	plus	1
10090	Mus musculus	434280	0	live	Sox1ot	EG434280, Gm5607	Sox1 overlapping transcript		8	8	NC_000074.6	12385771	12436732	plus	8
10090	Mus musculus	100038941	0	live	Vmn2r121	EG625699	vomeronasal 2, receptor 121	vomeronasal 2, receptor 121|vomeronasal receptor Vmn2r121	X E3	X	NC_000086.7	124127339	124135910	minus	6
10090	Mus musculus	241794	0	live	Kcng1	AW536275	potassium voltage-gated channel, subfamily G, member 1	potassium voltage-gated channel subfamily G member 1|orthologue of H. sapiens potassium voltage-gated channel, subfamily G, member 1 (KCNG1)|voltage-gated potassium channel subunit Kv6.1	2 H3	2	NC_000068.7	168260110	168281802	minus	4
10090	Mus musculus	552899	0	live	Ugt2a2		UDP glucuronosyltransferase 2 family, polypeptide A2	UDP-glucuronosyltransferase 2A2|UDPGT 2A2	5 E1	5	NC_000071.6	87459493	87482258	minus	7
10090	Mus musculus	100041433	0	live	Zfp981	Gm13247	zinc finger protein 981	uncharacterized protein LOC100041433	4	4	NC_000070.6	146502000	146539395	plus	6
10090	Mus musculus	574403	0	live	Insyn2b	EG574403, Fam196b, Gm6041	inhibitory synaptic factor family member 2B	INSYN2B protein|protein FAM196B|family with sequence similarity 196, member B	11	11	NC_000077.6	34314822	34422642	plus	5
10090	Mus musculus	258985	0	live	Olfr1256	MOR231-1	olfactory receptor 1256	olfactory receptor 1256|GA_x6K02T2Q125-51276848-51275928|olfactory receptor MOR231-1	2 E1	2	NC_000068.7	89835023	89841133	minus	3
10090	Mus musculus	258918	0	live	Olfr1346	MOR103-6	olfactory receptor 1346	olfactory receptor 1346|GA_x6K02T2QGBW-3203957-3204898|olfactory receptor MOR103-6	7 A1	7	NC_000073.6	6474112	6475053	plus	1
10090	Mus musculus	258701	0	live	Olfr401	MOR255-6	olfactory receptor 401	olfactory receptor 401|GA_x6K02T2P1NL-4278037-4278984|olfactory receptor MOR255-6	11 B5	11	NC_000077.6	74121291	74122238	plus	1
10090	Mus musculus	259070	0	live	Olfr829	MOR147-1	olfactory receptor 829	olfactory receptor 829|GA_x6K02T2PVTD-12599710-12600648|olfactory receptor MOR147-1	9 A2	9	NC_000075.6	18856627	18857592	plus	1
10090	Mus musculus	216453	0	live	Rdh19	RDH-S, RDH-S2, Rdhs	retinol dehydrogenase 19	retinol dehydrogenase similar protein 2	10 76.27 cM	10	NC_000076.6	127849928	127861176	plus	4
10090	Mus musculus	17835	0	live	Mug-ps1	Mug3	murinoglobulin, pseudogene 1	murinoglobulin 3	6 F1	6	NC_000072.6	122176053	122248566	plus	36
10090	Mus musculus	259081	0	live	Olfr643	MOR13-2	olfactory receptor 643	olfactory receptor 643|GA_x6K02T2PBJ9-6793628-6792684|olfactory receptor MOR13-2	7 E3	7	NC_000073.6	104058656	104059600	minus	1
10090	Mus musculus	259069	0	live	Olfr1389	MOR256-1	olfactory receptor 1389	olfactory receptor 1389|GA_x6K02T2QP88-6004387-6003452|olfactory receptor MOR256-1	11 B1.2	11	NC_000077.6	49430427	49431499	plus	1
10090	Mus musculus	259039	0	live	Olfr1413	MOR208-1	olfactory receptor 1413	olfactory receptor 1413|GA_x6K02T2R7CC-81180849-81179878|olfactory receptor MOR208-1	1 D	1	NC_000067.6	92573125	92574206	plus	1
10090	Mus musculus	258888	0	live	Olfr1298	MOR248-6	olfactory receptor 1298	olfactory receptor 1298|GA_x6K02T2Q125-72697413-72696475|olfactory receptor MOR248-6	2 E3	2	NC_000068.7	111645057	111645995	minus	1
10090	Mus musculus	258873	0	live	Olfr911-ps1	MOR165-1, MOR166-1, Olfr909	olfactory receptor 911, pseudogene 1	olfactory receptor 909|GA_x6K02T2PVTD-32223906-32224841|GA_x6K02T2PVTD-32247224-32248163|olfactory receptor MOR165-1|olfactory receptor MOR166-1	9 A5.1	9	NC_000075.6	38523730	38524669	plus	1
10090	Mus musculus	258809	0	live	Olfr651	MOR31-11	olfactory receptor 651	olfactory receptor 651|GA_x6K02T2PBJ9-7179540-7180481|olfactory receptor MOR31-11	7 E3	7	NC_000073.6	104552884	104553952	plus	1
10090	Mus musculus	258784	0	live	Olfr1245	MOR23112	olfactory receptor 1245	olfactory receptor 1245	2 E1	2	NC_000068.7	89574712	89575773	minus	1
10090	Mus musculus	258745	0	live	Olfr689	MOR40-3	olfactory receptor 689	olfactory receptor 689|GA_x6K02T2PBJ9-7942985-7943947|olfactory receptor MOR40-3	7 E3	7	NC_000073.6	105314006	105314968	plus	1
10090	Mus musculus	258684	0	live	Olfr1459	MOR202-17	olfactory receptor 1459	olfactory receptor 1459|GA_x6K02T2RE5P-3473421-3472498|olfactory receptor MOR202-17	19 A	19	NC_000085.6	13145734	13146657	minus	1
10090	Mus musculus	258657	0	live	Olfr733	MOR241-2	olfactory receptor 733	olfactory receptor 733|GA_x6K02T2PMLR-5992342-5991416|olfactory receptor MOR241-2	14 C1	14	NC_000080.6	50298337	50299330	minus	1
10090	Mus musculus	258645	0	live	Olfr418	MOR267-12P, MOR267-8, Olfr1403-ps1, Olfr418	olfactory receptor 418	olfactory receptor 1403|GA_x6K02T2P20D-20826777-20827719|GA_x6K02T2R7CC-581296-580364|olfactory receptor 418, pseudogene 1|olfactory receptor MOR267-12P|olfactory receptor MOR267-8	1 H3	1	NC_000067.6	173270147	173271137	plus	1
10090	Mus musculus	258537	0	live	Olfr777	MOR114-9	olfactory receptor 777	olfactory receptor 777|GA_x6K02T2PULF-10955551-10954616|olfactory receptor MOR114-9	10 D3	10	NC_000076.6	129268386	129270550	minus	2
10090	Mus musculus	258523	0	live	Olfr1186	MOR230-5	olfactory receptor 1186	olfactory receptor 1186|GA_x6K02T2Q125-50012960-50013871|olfactory receptor MOR230-5	2 D	2	NC_000068.7	88525501	88526590	plus	1
10090	Mus musculus	258492	0	live	Olfr484	MOR204-16	olfactory receptor 484	olfactory receptor 484|GA_x6K02T2PBJ9-10454128-10453163|olfactory receptor 204-16|olfactory receptor MOR204-16	7 E3	7	NC_000073.6	108124296	108125261	minus	1
10090	Mus musculus	258341	0	live	Olfr1495	MOR266-9	olfactory receptor 1495	olfactory receptor 1495|GA_x6K02T2RE5P-4101369-4102328|olfactory receptor MOR266-9	19 A	19	NC_000085.6	13768344	13769303	plus	1
10090	Mus musculus	258022	0	live	Olfr1318	MOR245-16	olfactory receptor 1318	olfactory receptor 1318|GA_x6K02T2Q125-73202172-73203134|olfactory receptor MOR245-16	2 E3	2	NC_000068.7	112155898	112157007	plus	1
10090	Mus musculus	257939	0	live	Olfr527	MOR251-5	olfactory receptor 527	olfactory receptor 527|GA_x6K02T2PBJ9-42486061-42486978|olfactory receptor MOR251-5	7 F4	7	NC_000073.6	140335864	140336781	plus	1
10090	Mus musculus	219019	0	live	Olfr743	GA_x6K02T2PMLR-6243196-6244132, MOR106-14, MOR106-8P, Olfr264, Olfr264-ps1, Olfr265, Olfr265-ps1-ps1, Olfr743	olfactory receptor 743	olfactory receptor 743|GA_x6K02T2N6FY-2320-2039|GA_x6K02T2N6FY-3870-3385|olfactory receptor 264, pseudogene 1|olfactory receptor 265, pseudogene 1|olfactory receptor 743, pseudogene 1|olfactory receptor MOR106-8P|olfactory receptor Olfr265	14 C1	14	NC_000080.6	50533414	50534349	plus	1
10090	Mus musculus	171258	0	live	Vmn1r202	V1ri7	vomeronasal 1 receptor 202	vomeronasal 1 receptor 202|vomernasal 1 receptor Vmn1r202|vomeronasal 1 receptor, I7|vomeronasal type 1 receptor I7	13 A3.1	13	NC_000079.6	22501337	22502245	minus	1
10090	Mus musculus	236574	0	live	Smok2b	Gm1847, Smok+129	sperm motility kinase 2B	sperm motility kinase 2B	17 A1	17	NC_000083.6	13230263	13237189	plus	3
10090	Mus musculus	433502	0	live	Wfdc6b	WAP6b, Wfdc6	WAP four-disulfide core domain 6B	WAP four-disulfide core domain protein 6B|WAP four-disulfide core 6-like 1|putative protease inhibitor WAP6B	2 H3	2	NC_000068.7	164613578	164618213	plus	5
10090	Mus musculus	22313	0	live	Vmn2r104	V2r7	vomeronasal 2, receptor 104	vomeronasal 2, receptor 104|vomeronasal 2, receptor, 7|vomeronasal organ family 2, receptor, 7|vomeronasal receptor Vmn2r104	17 A3.2	17	NC_000083.6	20029425	20048205	minus	6
10090	Mus musculus	233578	0	live	Olfr553	MOR25-2	olfactory receptor 553	olfactory receptor 553|GA_x5J8B7W5P47-604988-605242|GA_x6K02T2PBJ9-5333671-5332712	7 E3	7	NC_000073.6	102614007	102614987	minus	1
10090	Mus musculus	258942	0	live	Olfr352	MOR136-10	olfactory receptor 352	olfactory receptor 352|GA_x6K02T2NLDC-33564136-33565083|olfactory receptor MOR136-10	2 B	2	NC_000068.7	36869568	36870515	plus	1
10090	Mus musculus	258889	0	live	Olfr1301	MOR248-5	olfactory receptor 1301	olfactory receptor 1301|GA_x6K02T2Q125-72805651-72806589|olfactory receptor MOR248-5	2 E3	2	NC_000068.7	111754251	111755189	plus	1
10090	Mus musculus	258733	0	live	Olfr497	MOR204-9	olfactory receptor 497	olfactory receptor 497|GA_x6K02T2PBJ9-10752603-10753547|olfactory receptor 204-9|olfactory receptor MOR204-9	7 E3	7	NC_000073.6	108422573	108423517	plus	1
10090	Mus musculus	258724	0	live	Olfr784	MOR110-3	olfactory receptor 784	olfactory receptor 784|GA_x6K02T2PULF-11068246-11069205|olfactory receptor MOR110-3	10 D3	10	NC_000076.6	129387635	129388822	plus	2
10090	Mus musculus	258643	0	live	Olfr1160	MOR173-1	olfactory receptor 1160	olfactory receptor 1160|GA_x6K02T2Q125-49498697-49497765|olfactory receptor MOR173-1	2 D	2	NC_000068.7	88005817	88006776	minus	1
10090	Mus musculus	258414	0	live	Olfr883	MOR162-6	olfactory receptor 883	olfactory receptor 883|GA_x6K02T2PVTD-31705144-31706073|olfactory receptor MOR162-6	9 A4	9	NC_000075.6	38025808	38026737	plus	1
10090	Mus musculus	258344	0	live	Olfr390	MOR135-26	olfactory receptor 390	olfactory receptor 390|GA_x6K02T2P1NL-3938806-3939741|olfactory receptor MOR135-26	11 B4	11	NC_000077.6	73786940	73787875	plus	1
10090	Mus musculus	258180	0	live	Olfr699	MOR283-10P	olfactory receptor 699	olfactory receptor 699|GA_x6K02T2PBJ9-9168355-9167405|olfactory receptor MOR283-10P	7 E3	7	NC_000073.6	106790049	106790999	minus	1
10090	Mus musculus	258139	0	live	Olfr591	MOR24-1P	olfactory receptor 591	olfactory receptor 591|GA_x6K02T2PBJ9-5889409-5888465|olfactory receptor MOR24-1P	7 E3	7	NC_000073.6	103172691	103173635	minus	1
10090	Mus musculus	258089	0	live	Olfr304	MOR219-3P	olfactory receptor 304	olfactory receptor 304|GA_x6K02T2NHDJ-9721756-9722757|olfactory receptor MOR219-3P	7 D3	7	NC_000073.6	86385657	86386658	minus	1
10090	Mus musculus	100101919	0	live	Dnah7c	Dnahc7c	dynein, axonemal, heavy chain 7C	dynein, axonemal, heavy chain 7C	1 C1.1	1	NC_000067.6	46424245	46807477	plus	67
10090	Mus musculus	216781	0	live	Trim58	Gm16, Gm1783	tripartite motif-containing 58	E3 ubiquitin-protein ligase TRIM58|RING-type E3 ubiquitin transferase TRIM58|tripartite motif-containing protein 58	11 B1.3	11	NC_000077.6	58640465	58652404	plus	6
10090	Mus musculus	433791	0	live	Zfp992	Gm13251	zinc finger protein 992	uncharacterized protein LOC433791|novel KRAB box containing protein	4 E1	4	NC_000070.6	146449030	146469440	plus	4
10090	Mus musculus	320640	0	live	Skint4	9530098N22Rik	selection and upkeep of intraepithelial T cells 4	selection and upkeep of intraepithelial T-cells protein 4|skint 4	4 D1	4	NC_000070.6	112072016	112168076	plus	13
10090	Mus musculus	258096	0	live	Olfr112	4930580F03Rik, MOR218-4	olfactory receptor 112	olfactory receptor 112|GA_x6K02T2PSCP-2023769-2022807	17 B1	17	NC_000083.6	37563140	37569697	minus	5
10090	Mus musculus	208151	0	live	Tmem132b	AK220418, mKIAA1786	transmembrane protein 132B	transmembrane protein 132B	5 G1.1	5	NC_000071.6	125532418	125792583	plus	9
10090	Mus musculus	277666	0	live	Gm13078		predicted gene 13078	novel protein similar to preferentially expressed antigen in melanoma-like family (Pramel)	4 E1	4	NC_000070.6	143719451	143729158	plus	4
10090	Mus musculus	622032	0	live	Vmn1r167	EG622032, Gm6279	vomeronasal 1 receptor 167	vomeronasal 1 receptor 167|vomernasal 1 receptor Vmn1r167 pseudogene	7 A3	7	NC_000073.6	23504642	23505589	minus	1
10090	Mus musculus	329217	0	live	Panct2	9530060I07, EG329217, Gm5101	pluripotency-associated noncoding transcript 2		1 D	1	NC_000067.6	96871126	96881234	plus	4
10090	Mus musculus	100504183	0	live	Krtap16-1	Gm11570	keratin associated protein 16-1	keratin-associated protein 16-1|putative keratin-associated protein 10-like ENSP00000375147 homolog	11 D	11	NC_000077.6	99984703	99986593	minus	1
10090	Mus musculus	436059	0	live	Ces2h	Ces2, Gm5744	carboxylesterase 2H	cocaine esterase|carboxylesterase 2	8 D3	8	NC_000074.6	105000853	105020410	plus	12
10090	Mus musculus	100271882	0	live	Gm14139		predicted gene 14139	zinc finger protein RP23-11F9.3-001	2 G3	2	NC_000068.7	150181755	150193279	plus	4
10090	Mus musculus	433779	0	live	Gm13119		predicted gene 13119	pramel family member	4 E1	4	NC_000070.6	144357964	144364419	plus	4
10090	Mus musculus	675969	0	live	Vmn2r76		vomeronasal 2, receptor 76	vomeronasal 2, receptor 76|vomeronasal receptor Vmn2r76	7 D3	7	NC_000073.6	86225206	86246201	minus	6
10090	Mus musculus	665376	0	live	Vmn2r99	EG665376	vomeronasal 2, receptor 99	vomeronasal 2, receptor 99|vomeronasal receptor Vmn2r99	17 A3.2	17	NC_000083.6	19362135	19394590	plus	6
10090	Mus musculus	665227	0	live	Vmn2r94	EG665227	vomeronasal 2, receptor 94	vomeronasal receptor Vmn2r94	17 A3.2	17	NC_000083.6	18243570	18277566	minus	6
10090	Mus musculus	629079	0	live	Vmn2r56	EG629079	vomeronasal 2, receptor 56	vomeronasal receptor Vmn2r56|vomeronasal type-2 receptor 56	7	7	NC_000073.6	12693860	12733320	minus	6
10090	Mus musculus	627814	0	live	Vmn2r109	EG627814	vomeronasal 2, receptor 109	vomeronasal 2, receptor 109|vomeronasal receptor Vmn2r109	17 A3.2	17	NC_000083.6	20540517	20564756	minus	6
10090	Mus musculus	627805	0	live	Vmn2r108	EG627805	vomeronasal 2, receptor 108	vomeronasal receptor Vmn2r108	17 A3.2	17	NC_000083.6	20462373	20481236	minus	6
10090	Mus musculus	627636	0	live	Vmn2r103	EG627636, Vmn103	vomeronasal 2, receptor 103	vomeronasal receptor Vmn2r103	17 A3.2	17	NC_000083.6	19773363	19812536	plus	6
10090	Mus musculus	627569	0	live	Vmn2r12	EG627569, Gm6769	vomeronasal 2, receptor 12	vomeronasal 2, receptor 12|vomeronasal receptor Vmn2r12	5 F	5	NC_000071.6	109085849	109097864	minus	6
10090	Mus musculus	627537	0	live	Vmn2r100	EG627537	vomeronasal 2, receptor 100	vomeronasal receptor Vmn2r100	17 A3.2	17	NC_000083.6	19504811	19532060	plus	6
10090	Mus musculus	623734	0	live	Vmn2r85	EG623734	vomeronasal 2, receptor 85	vomeronasal 2, receptor 85|vomeronasal 2 receptor Vmn2r85	10 D3	10	NC_000076.6	130418261	130429612	minus	6
10090	Mus musculus	435975	0	live	Vmn2r63	EG435975	vomeronasal 2, receptor 63	vomeronasal 2, receptor 63|vomeronasal receptor Vmn2r63	7 B3	7	NC_000073.6	42903251	42933789	minus	6
10090	Mus musculus	384221	0	live	Vmn2r17	EG384221	vomeronasal 2, receptor 17	vomeronasal receptor Vmn2r17	5 F	5	NC_000071.6	109420013	109453387	plus	6
10090	Mus musculus	384220	0	live	Vmn2r16	EG384220	vomeronasal 2, receptor 16	vomeronasal 2, receptor 16|vomeronasal receptor Vmn2r16	5 F	5	NC_000071.6	109330381	109364481	plus	6
10090	Mus musculus	383258	0	live	Vmn2r118	EG383258, EG668547, Vmn2r119	vomeronasal 2, receptor 118	vomeronasal 2, receptor 118	17 C	17	NC_000083.6	55592329	55626360	minus	6
10090	Mus musculus	231591	0	live	Vmn2r14	EG231591	vomeronasal 2, receptor 14	vomeronasal 2, receptor 14|vomeronasal receptor Vmn2r14	5 F	5	NC_000071.6	109214956	109224622	minus	7
10090	Mus musculus	231589	0	live	Vmn2r13	EG231589, Gm4867	vomeronasal 2, receptor 13	vomeronasal 2, receptor 13|vomeronasal receptor Vmn2r13	5 F	5	NC_000071.6	109156068	109192107	minus	6
10090	Mus musculus	211223	0	live	Vmn2r15	EG211223	vomeronasal 2, receptor 15	vomeronasal 2, receptor 15|vomeronasal receptor Vmn2r15	5 F	5	NC_000071.6	109286269	109297556	minus	6
10090	Mus musculus	100041979	0	live	Gm3604		predicted gene 3604	uncharacterized protein LOC100041979	13	13	NC_000079.6	62367716	62413623	minus	8
10090	Mus musculus	230883	0	live	Aadacl3	Gm435	arylacetamide deacetylase like 3	arylacetamide deacetylase-like 3	4 E1	4	NC_000070.6	144453771	144463756	minus	4
10090	Mus musculus	626615	0	live	Apol11a	EG626615	apolipoprotein L 11a	apolipoprotein L 11a	15 E1	15	NC_000081.6	77508129	77517874	plus	6
10090	Mus musculus	329986	0	live	BC080695		cDNA sequence BC080695	pramel family member	4 E1	4	NC_000070.6	143567467	143573798	plus	4
10090	Mus musculus	68690	0	live	1110028F11Rik		RIKEN cDNA 1110028F11 gene		11 C	11	NC_000077.6	87699524	87705327	plus	2
10090	Mus musculus	668620	0	live	Zfp936	EG435970, EG668620, Gm9272, I1C0022H11Rik	zinc finger protein 936	zinc finger protein 936	7 B3	7	NC_000073.6	43177588	43192109	plus	4
10090	Mus musculus	414067	0	live	AY512915		cDNA sequence AY512915		6 D2	6	NC_000072.6	95290574	95333993	minus	4
10090	Mus musculus	195564	0	live	Skint3	A430090E18Rik, Skint-3	selection and upkeep of intraepithelial T cells 3	selection and upkeep of intraepithelial T-cells protein 3	4 D1	4	NC_000070.6	112232245	112300468	plus	10
10090	Mus musculus	627085	0	live	Gm13124		predicted gene 13124	uncharacterized protein LOC627085	4 E1	4	NC_000070.6	144555000	144565134	minus	4
10090	Mus musculus	624224	0	live	Clrn2	EG624224	clarin 2	clarin-2	5 B3	5	NC_000071.6	45453751	45464149	plus	3
10090	Mus musculus	279185	0	live	Gm13083		predicted gene 13083	novel protein similar to the preferentially expressed antigen in melanoma like (Pramel) family	4 E1	4	NC_000070.6	143615003	143618738	plus	4
10090	Mus musculus	114868	0	live	Psg25	cea13	pregnancy-specific glycoprotein 25	pregnancy-specific glycoprotein 25	7 A3	7	NC_000073.6	18519702	18532268	minus	6
10090	Mus musculus	237029	0	live	4932411N23Rik		RIKEN cDNA 4932411N23 gene	Myb-like DNA-binding domain containing protein|novel Myb-like DNA-binding domain containing protein	X E3	X	NC_000086.7	126812462	126834004	minus	3
10090	Mus musculus	619677	0	live	4930529C04Rik		RIKEN cDNA 4930529C04 gene		3 F1	3	NC_000069.6	91071662	91075192	plus	1
10090	Mus musculus	69311	0	live	1700008K24Rik		RIKEN cDNA 1700008K24 gene		17 C	17	NC_000083.6	49112264	49113533	minus	3
10090	Mus musculus	71208	0	live	4933440M02Rik		RIKEN cDNA 4933440M02 gene		7 F3	7	NC_000073.6	125331782	125349786	minus	4
10090	Mus musculus	100039899	0	live	Tex13d	Gm2483	TEX13 family member D	testis-expressed sequence 13C protein-like	X	X	NC_000086.7	42489361	42491953	plus	2
10090	Mus musculus	671878	0	live	Sms-ps	Gm14680, SPMSY, Sms	spermine synthase, pseudogene	spermine synthase|Spermidine aminopropyltransferase	X	X	NC_000086.7	62775128	62776738	minus	1
10090	Mus musculus	667507	0	live	Gm8674	EG667507	predicted gene 8674	predicted gene, EG667507|uncharacterized protein Gm8674	13 A5	13	NC_000079.6	49898842	49902468	minus	1
10090	Mus musculus	635668	0	live	Fbxw23	Gm7163	F-box and WD-40 domain protein 23	F-box/WD repeat-containing protein 12	9	9	NC_000075.6	109516398	109543189	minus	10
10090	Mus musculus	627975	0	live	Gm6818	EG627975	predicted gene 6818	uncharacterized protein C2orf78 homolog	7 B3	7	NC_000073.6	38398169	38408045	minus	3
10090	Mus musculus	231736	0	live	Gm4868	EG231736	predicted gene 4868	Y-linked testis-specific protein 1-like|predicted gene 4868	5 G1.1	5	NC_000071.6	125847097	125849937	minus	2
10090	Mus musculus	791423	0	live	Gm11190		predicted gene 11190		11	11	NC_000077.6	77912127	77929288	minus	3
10090	Mus musculus	319626	0	live	9530059O14Rik		RIKEN cDNA 9530059O14 gene		9 F4	9	NC_000075.6	122572501	122580647	plus	2
10090	Mus musculus	620760	0	live	2900079G21Rik	C130083B14, Gm6179	RIKEN cDNA 2900079G21 gene		9	9	NC_000075.6	112234277	112348925	plus	9
10090	Mus musculus	99169	0	live	AU015228		expressed sequence AU015228	uncharacterized protein LOC99169	2 F1	2	NC_000068.7	130100394	130103375	plus	1
10090	Mus musculus	238662	0	live	Spata31d1b	EG238662, Fam75d1b, Gm4934	spermatogenesis associated 31 subfamily D, member 1B	uncharacterized protein LOC238662|family with sequence similarity 75, member D1B	13 B2	13	NC_000079.6	59712284	59719289	plus	4
10090	Mus musculus	432649	0	live	Gm5434	EG432649	predicted gene 5434		12	12	NC_000078.6	36090379	36091829	plus	1
10090	Mus musculus	67550	0	live	4933416O17Rik		RIKEN cDNA 4933416O17 gene		13 C1	13	NC_000079.6	69957962	69962084	plus	3
10090	Mus musculus	66785	0	live	4933433G08Rik		RIKEN cDNA 4933433G08 gene		9 B	9	NC_000075.6	61103012	61105386	minus	2
10090	Mus musculus	102688	0	live	AU023762		expressed sequence AU023762		9	9	NC_000075.6	113496746	113587152	minus	5
10090	Mus musculus	433287	0	live	Gm15455	AA692849	predicted gene 15455	RNA binding motif protein 10-like	1	1	NC_000067.6	33835899	33838914	minus	1
10090	Mus musculus	74399	0	live	Duxf3	4933403O03Rik	double homeobox family member 3		10 B4	10	NC_000076.6	58229505	58233517	minus	1
10090	Mus musculus	320210	0	live	A230077H06Rik		RIKEN cDNA A230077H06 gene		7 B3	7	NC_000073.6	40849153	40898324	minus	5
10090	Mus musculus	319819	0	live	4932435O22Rik		RIKEN cDNA 4932435O22 gene		11 E2	11	NC_000077.6	114413405	114448860	minus	3
10090	Mus musculus	320354	0	live	Grin1os	E130003G02Rik	glutamate receptor, ionotropic, NMDA1 (zeta 1), opposite strand	uncharacterized protein LOC320354|Grin1 opposite strand transcript	2 A3	2	NC_000068.7	25291220	25298928	plus	4
10090	Mus musculus	636260	0	live	Ighv9-4	EG636260, Gm7175, MRP5	immunoglobulin heavy variable 9-4	anti-poly(dC) monoclonal antibody heavy chain|immunoglobulin heavy variable V9-4	12 F1	12	NC_000078.6	114299961	114300254	minus	0
10090	Mus musculus	245598	0	live	4921511C20Rik	Gm383	RIKEN cDNA 4921511C20 gene		X E3	X	NC_000086.7	127394293	127395898	plus	1
10090	Mus musculus	676369	0	live	Gm14340		predicted gene 14340		2	2
10090	Mus musculus	619299	0	live	9230020A06Rik		RIKEN cDNA 9230020A06 gene		11 B4	11	NC_000077.6	71516034	71573888	plus	10
10090	Mus musculus	329371	0	live	Dbhos	6430548G04, Gm13399	dopamine beta hydroxylase, opposite strand		2 A3	2	NC_000068.7	27144898	27162703	minus	7
10090	Mus musculus	74709	0	live	4930505O20Rik		RIKEN cDNA 4930505O20 gene	uncharacterized protein LOC74709	8 C2	8	NC_000074.6	80512489	80514490	minus	3
10090	Mus musculus	74161	0	live	Ctcflos	1300015D01Rik, A530094K13	CCCTC-binding factor (zinc finger protein)-like, opposite strand		2 H3	2	NC_000068.7	173124749	173133204	plus	3
10090	Mus musculus	73567	0	live	Gldnos	1700104A03Rik	gliomedin, opposite strand	Gldn opposite strand transcript	9 A5.3	9	NC_000075.6	54268580	54301570	minus	3
10090	Mus musculus	71033	0	live	4933406K04Rik	4930426M03Rik, 4930485I22Rik, 4933427G14Rik	RIKEN cDNA 4933406K04 gene		12 F1	12	NC_000078.6	106685607	106716324	minus	8
10090	Mus musculus	67524	0	live	1700095A21Rik		RIKEN cDNA 1700095A21 gene		4	4	NC_000070.6	146519039	146546873	minus	3
10090	Mus musculus	239410	0	live	A930017M01Rik	Gm305	RIKEN cDNA A930017M01 gene		15 B3.2	15	NC_000081.6	44881394	44884743	plus	1
10090	Mus musculus	100503582	0	live	Gm19784		predicted gene, 19784		18 39.77 cM	18	NC_000084.6	66924762	66949961	minus	5
10090	Mus musculus	320671	0	live	D130079A08Rik		RIKEN cDNA D130079A08 gene		14 E2.3	14	NC_000080.6	104285845	104460120	minus	11
10090	Mus musculus	243900	0	live	4930432E11Rik		RIKEN cDNA 4930432E11 gene		7 B1	7	NC_000073.6	29556615	29576779	plus	7
10090	Mus musculus	209380	0	live	Gm4759	EG209380	predicted gene 4759		7 E3	7	NC_000073.6	106421550	106441073	minus	3
10090	Mus musculus	114675	0	live	4932431P20Rik		RIKEN cDNA 4932431P20 gene		7 B1	7	NC_000073.6	29519065	29537864	plus	6
10090	Mus musculus	74947	0	live	Kif4-ps	4930463M05Rik, Kif4b	kinesin family member 4, pseudogene	kinesin family member 4B	12 E	12	NC_000078.6	101145609	101149273	plus	1
10090	Mus musculus	70494	0	live	5730409K12Rik		RIKEN cDNA 5730409K12 gene		19 A	19	NC_000085.6	7084710	7090741	plus	1
10090	Mus musculus	381417	0	live	Gm14085		predicted gene 14085	solute carrier family 28 (sodium-coupled nucleoside transporter), member 2-like	2 E5	2	NC_000068.7	122484941	122528040	plus	18
10090	Mus musculus	207157	0	live	Gm9871	0610005I04, EG207157	predicted gene 9871		6	6	NC_000072.6	101774249	101801982	plus	6
10090	Mus musculus	258399	0	live	Olfr1289	MOR245-6	olfactory receptor 1289	olfactory receptor 1289|GA_x6K02T2Q125-72534883-72535821|olfactory receptor MOR245-6	2 E3	2	NC_000068.7	111483432	111484328	plus	1
10090	Mus musculus	100504645	0	live	Gm20328		predicted gene, 20328		16 19.64 cM	16
10090	Mus musculus	100504643	0	live	Gm20326		predicted gene, 20326		9 62.46 cM	9
10090	Mus musculus	100503674	0	live	Gm19825		predicted gene, 19825		18 45.8 cM	18
10090	Mus musculus	100503580	0	live	Gm19782		predicted gene, 19782		15 32.17 cM	15	NC_000081.6	69924233	70078204	plus	6
10090	Mus musculus	100040339	0	live	Gm2721		predicted gene 2721		12	12	NC_000078.6	105394856	105403760	minus	3
10090	Mus musculus	100038724	0	live	Gm10304		predicted gene 10304		4	4
10090	Mus musculus	100038537	0	live	Gm16503		predicted gene 16503			4
10090	Mus musculus	100038399	0	live	Gm10579		predicted gene 10579			7
10090	Mus musculus	100038349	0	live	Gm10862		predicted gene 10862			2
10090	Mus musculus	791408	0	live	Gm16496		predicted gene 16496			7
10090	Mus musculus	791396	0	live	Gm16485		predicted gene 16485			9
10090	Mus musculus	791389	0	live	Gm9867		predicted gene 9867		4	4
10090	Mus musculus	791356	0	live	Gm9944		predicted gene 9944			4
10090	Mus musculus	791297	0	live	Gm9966		predicted gene 9966			7
10090	Mus musculus	791278	0	live	Gm16495		predicted gene 16495			2
10090	Mus musculus	791267	0	live	Gm16488		predicted gene 16488		2	2
10090	Mus musculus	624759	0	live	Gm20752		predicted gene, 20752		3 H4	3	NC_000069.6	159076364	159308080	plus	5
10090	Mus musculus	619314	0	live	B020014A21Rik		RIKEN cDNA B020014A21 gene		10	10	NC_000076.6	3125091	3133193	minus	3
10090	Mus musculus	378776	0	live	Pcsk2os1	C630020P19Rik	proprotein convertase subtilisin/kexin type 2, opposite strand 1		2 G1	2	NC_000068.7	143535476	143547837	minus	3
10090	Mus musculus	330108	0	live	Gm20558	4732457N14	predicted gene, 20558		5 C3.3	5
10090	Mus musculus	328579	0	live	B230214G05Rik	B230214G05	RIKEN cDNA B230214G05 gene		15 E3	15	NC_000081.6	88314874	88372651	plus	3
10090	Mus musculus	319981	0	live	C530044C16Rik		RIKEN cDNA C530044C16 gene		6 B2.3	6	NC_000072.6	50776115	50814894	plus	5
10090	Mus musculus	102402	0	live	AA414992		expressed sequence AA414992		13 B3	13	NC_000079.6	68181300	68183102	plus	1
10090	Mus musculus	78058	0	live	4930578E11Rik		RIKEN cDNA 4930578E11 gene		18 A2	18	NC_000084.6	29396716	29496416	minus	8
10090	Mus musculus	75655	0	live	1700028P15Rik		RIKEN cDNA 1700028P15 gene		2 H3	2	NC_000068.7	171956879	171962799	minus	6
10090	Mus musculus	73160	0	live	3110018I06Rik		RIKEN cDNA 3110018I06 gene		12 F1	12
10090	Mus musculus	72224	0	live	1700001J11Rik		RIKEN cDNA 1700001J11 gene		9 A5.1	9	NC_000075.6	40050558	40053025	plus	1
10090	Mus musculus	70594	0	live	5730460C07Rik		RIKEN cDNA 5730460C07 gene		3 H3	3	NC_000069.6	153789305	153792087	minus	3
10090	Mus musculus	67585	0	live	4930455J16Rik		RIKEN cDNA 4930455J16 gene		13 B1	13	NC_000079.6	58741074	58762311	minus	3
10090	Mus musculus	622509	0	live	Gm6327	EG622509	predicted gene 6327		16 A1	16
10090	Mus musculus	258493	0	live	Olfr319	MOR285-2	olfactory receptor 319	olfactory receptor 319|GA_x6K02T2NKPP-708319-707399|olfactory receptor MOR285-2	11 B1.3	11	NC_000077.6	58701703	58702623	plus	1
10090	Mus musculus	258348	0	live	Olfr1133	MOR176-2	olfactory receptor 1133	olfactory receptor 1133|GA_x6K02T2Q125-49151278-49150337|olfactory receptor MOR176-2	2 D	2	NC_000068.7	87645180	87646121	minus	1
10090	Mus musculus	224916	0	live	Vmn2r120	EG224916	vomeronasal 2, receptor 120	vomeronasal receptor Vmn2r120	17 D	17	NC_000083.6	57508783	57545314	minus	7
10090	Mus musculus	258866	0	live	Olfr1008	MOR187-3	olfactory receptor 1008	olfactory receptor 1008|GA_x6K02T2Q125-47170431-47171372|olfactory receptor MOR187-3	2 D	2	NC_000068.7	85689431	85690372	plus	1
10090	Mus musculus	258308	0	live	Olfr510	GA_x6K02T2PBJ9-10997715-10998659, MOR204-34	olfactory receptor 510	olfactory receptor 510|olfactory receptor 204-34|olfactory receptor MOR204-34	7 E3	7	NC_000073.6	108666424	108668362	plus	2
10090	Mus musculus	100861531	0	live	Rn45s		45S pre-ribosomal RNA			17
10090	Mus musculus	100045125	0	live	Gm17768		predicted gene, 17768	zinc finger protein 120-like|zinc finger protein 700-like	7 B3	7	NC_000073.6	43078044	43099377	plus	4
10090	Mus musculus	116911	0	live	Cts8-ps	Cts2-ps	cathepsin 8, pseudogene	cathepsin 2, pseudogene	13 B2	13	NC_000079.6	61281380	61288850	minus	5
10090	Mus musculus	791422	0	live	Gm11426		predicted gene 11426		11	11	NC_000077.6	82633353	82636309	plus	3
10090	Mus musculus	277667	0	live	Gm13089		predicted gene 13089	predicted gene 13089	4	4	NC_000070.6	143696487	143702705	minus	4
10090	Mus musculus	100775175	0	live	Ighv1-82	Gm16747	immunoglobulin heavy variable 1-82	immunoglobulin heavy variable V1-82	12 62.59 cM	12	NC_000078.6	115952538	115952831	minus	0
10090	Mus musculus	628422	0	live	Vmn2r58	EG628422	vomeronasal 2, receptor 58	vomeronasal receptor Vmn2r58	7	7	NC_000073.6	41836881	41872670	minus	6
10090	Mus musculus	627110	0	live	Tubb2a-ps2	C79445	tubulin, beta 2a, pseudogene 2		12 A1.1	12	NC_000078.6	11882196	11882899	minus	1
10090	Mus musculus	433070	0	live	Vmn2r96	EG433070	vomeronasal 2, receptor 96	vomeronasal 2, receptor 96|vomeronasal receptor Vmn2r96	17 A3.2	17	NC_000083.6	18573255	18598157	plus	6
10090	Mus musculus	384752	0	live	Nlrp4d	Nalp-beta, Nalp4d	NLR family, pyrin domain containing 4D	LOW QUALITY PROTEIN: NACHT, LRR and PYD domains-containing protein 4A|NACHT, leucine rich repeat and PYD containing 4D|NALP, beta	7 A1	7	NC_000073.6	10358841	10388935	minus	11
10090	Mus musculus	791378	0	live	Gm10280		predicted gene 10280		8	8	NC_000074.6	113067262	113093334	plus	4
10090	Mus musculus	667441	0	live	Trav3-1	EG667441, Gm8635	T cell receptor alpha variable 3-1	T-cell receptor alpha chain variable region 3-1	14 C2	14	NC_000080.6	52580762	52581213	plus	0
10090	Mus musculus	433224	0	live	Gm5512	EG433224	predicted gene 5512		19	19	NC_000085.6	12905231	12906993	plus	1
10090	Mus musculus	100316870	0	live	Gm17821		predicted gene, 17821		12 C2	12	NC_000078.6	67657107	67668997	minus	0
10090	Mus musculus	667929	0	live	Gm8882	EG667929	predicted gene 8882	proline-rich protein BstNI subfamily 1-like	6 G1	6	NC_000072.6	132361105	132364134	minus	4
10090	Mus musculus	666661	0	live	Gm8221		predicted gene 8221		15	15	NC_000081.6	77618968	77627398	plus	0
10090	Mus musculus	381806	0	live	Gm10319	EG381806	predicted pseudogene 10319		6	6	NC_000072.6	122136628	122150958	plus	6
10090	Mus musculus	266459	0	live	Gm5039	EG266459	predicted gene 5039		12 D2	12	NC_000078.6	88320122	88321762	minus	1
10090	Mus musculus	100504484	0	live	Gm17695		predicted gene, 17695		5 13.8 cM	5
10090	Mus musculus	100504180	0	live	LOC100504180		double homeobox protein 4-like	double homeobox protein 4-like	10 B4	10	NC_000076.6	58222403	58226783	minus	1
10090	Mus musculus	100043158	0	live	Gm4271		predicted gene 4271	class I histocompatibility antigen, A-1 alpha chain-like	17 B1	17	NC_000083.6	36732642	36734751	plus	0
10090	Mus musculus	100038982	0	live	Gm1995		predicted gene 1995		12	12	NC_000078.6	87861350	87865690	plus	1
10090	Mus musculus	675947	0	live	LOC675947		multiple epidermal growth factor-like domains protein 6	multiple epidermal growth factor-like domains protein 6	14 D2	14	NC_000080.6	72431660	72461654	minus	29
10090	Mus musculus	675363	0	live	Gm9640		predicted gene 9640		5	5	NC_000071.6	105157840	105182283	minus	0
10090	Mus musculus	669780	0	live	Gm16527		predicted gene, 16527	arylacetamide deacetylase-like 2|uncharacterized protein LOC669780	3 D	3	NC_000069.6	59838374	59846817	plus	4
10090	Mus musculus	434782	0	live	Gm5637	EG434782	predicted pseudogene 5637		X A6	X	NC_000086.7	60045096	60046265	minus	0
10090	Mus musculus	434094	0	live	Gm5581	EG434094	predicted gene 5581		6 F3	6
10090	Mus musculus	218244	0	live	Gm272		predicted gene 272		13 A5	13
