# Supplementary material for: A novel Cbx1, PurB, and Sp3 complex mediates long-term silencing of tissue- and lineage-specific genes
Source: J Biol Chem. 2022 May 20;298(6):102053. doi: 10.1016/j.jbc.2022.102053 (PMC9190063; doi:10.1016/j.jbc.2022.102053)
Supplement: Supplemental Table S4 [file mmc5.xlsx]

## Sheet: Gene ontology
Sp3 Antibody ChIP-seq
Analysis Type:	PANTHER Overrepresentation Test (Released 20190711)
Annotation Version and Release Date:	GO Ontology database Released 2019-02-02
Analyzed List:	upload_1 (Mus musculus)
Reference List:	Mus musculus (all genes in database)
Test Type:	FISHER
Correction:	FDR
GO biological process	Genes in GO term	Present in Data Set	Expected in Data Set	Fold Enrichment	Raw P-value	FDR	Over/under
neuronal action potential (GO:0019228)	35	10	0.82	12.2	5.6e-08	6.76e-05	+
startle response (GO:0001964)	32	9	0.75	12.01	2.93e-07	0.000191	+
membrane depolarization during action potential (GO:0086010)	25	7	0.59	11.96	6.45e-06	0.00175	+
transmission of nerve impulse (GO:0019226)	66	15	1.55	9.71	4.1e-10	1.07e-06	+
action potential (GO:0001508)	89	16	2.08	7.68	2.15e-09	3.75e-06	+
multicellular organismal signaling (GO:0035637)	109	19	2.55	7.45	1.07e-10	4.18e-07	+
membrane depolarization (GO:0051899)	46	7	1.08	6.5	0.000195	0.0245	+
detection of mechanical stimulus (GO:0050982)	59	8	1.38	5.79	0.000142	0.0192	+
retina morphogenesis in camera-type eye (GO:0060042)	60	8	1.4	5.7	0.000158	0.0204	+
homophilic cell adhesion via plasma membrane adhesion molecules (GO:0007156)	109	14	2.55	5.49	8.92e-07	0.000451	+
actin filament-based movement (GO:0030048)	75	9	1.76	5.13	0.000129	0.0176	+
neuromuscular process (GO:0050905)	133	14	3.11	4.5	7.47e-06	0.0018	+
cell-cell adhesion via plasma-membrane adhesion molecules (GO:0098742)	183	19	4.28	4.43	2.21e-07	0.000173	+
sensory perception of pain (GO:0019233)	102	10	2.39	4.19	0.000253	0.031	+
detection of abiotic stimulus (GO:0009582)	123	12	2.88	4.17	6.55e-05	0.0101	+
detection of external stimulus (GO:0009581)	124	12	2.9	4.13	7.04e-05	0.0106	+
detection of stimulus involved in sensory perception (GO:0050906)	131	12	3.07	3.91	0.000114	0.0158	+
visual perception (GO:0007601)	142	13	3.32	3.91	6.02e-05	0.00935	+
response to mechanical stimulus (GO:0009612)	144	13	3.37	3.86	6.87e-05	0.0105	+
retina development in camera-type eye (GO:0060041)	145	13	3.39	3.83	7.33e-05	0.0107	+
sensory perception of light stimulus (GO:0050953)	146	13	3.42	3.8	7.82e-05	0.0114	+
potassium ion transmembrane transport (GO:0071805)	135	12	3.16	3.8	0.000148	0.0197	+
regulation of cation channel activity (GO:2001257)	161	13	3.77	3.45	0.000194	0.0245	+
calcium ion transmembrane transport (GO:0070588)	153	12	3.58	3.35	0.000432	0.0487	+
muscle contraction (GO:0006936)	179	14	4.19	3.34	0.000152	0.02	+
calcium ion transport (GO:0006816)	221	17	5.17	3.29	3.75e-05	0.00646	+
detection of stimulus (GO:0051606)	225	17	5.27	3.23	4.62e-05	0.00755	+
inorganic cation transmembrane transport (GO:0098662)	402	30	9.41	3.19	8.25e-08	8.09e-05	+
inorganic ion transmembrane transport (GO:0098660)	444	32	10.4	3.08	6.44e-08	6.73e-05	+
metal ion transport (GO:0030001)	558	39	13.06	2.99	5.02e-09	7.87e-06	+
cation transmembrane transport (GO:0098655)	432	30	10.11	2.97	3.5e-07	0.000204	+
monovalent inorganic cation transport (GO:0015672)	321	22	7.52	2.93	1.55e-05	0.00334	+
locomotory behavior (GO:0007626)	239	16	5.6	2.86	0.000281	0.0339	+
chemical synaptic transmission (GO:0007268)	341	22	7.98	2.76	3.68e-05	0.00649	+
anterograde trans-synaptic signaling (GO:0098916)	341	22	7.98	2.76	3.68e-05	0.00642	+
regulation of ion transmembrane transport (GO:0034765)	465	30	10.89	2.76	1.47e-06	0.000592	+
trans-synaptic signaling (GO:0099537)	359	23	8.41	2.74	2.73e-05	0.00516	+
divalent metal ion transport (GO:0070838)	266	17	6.23	2.73	0.000306	0.0358	+
divalent inorganic cation transport (GO:0072511)	269	17	6.3	2.7	0.000345	0.0398	+
synaptic signaling (GO:0099536)	374	23	8.76	2.63	4.95e-05	0.00784	+
positive regulation of ion transport (GO:0043270)	317	19	7.42	2.56	0.000298	0.0351	+
ion transmembrane transport (GO:0034220)	584	35	13.67	2.56	1.48e-06	0.000579	+
axon development (GO:0061564)	355	21	8.31	2.53	0.000173	0.022	+
axonogenesis (GO:0007409)	328	19	7.68	2.47	0.000444	0.0497	+
sensory perception (GO:0007600)	1606	93	37.6	2.47	2.28e-15	1.19e-11	+
nervous system process (GO:0050877)	2040	116	47.76	2.43	1.6e-18	2.51e-14	+
regulation of transmembrane transport (GO:0034762)	557	31	13.04	2.38	1.75e-05	0.00362	+
cation transport (GO:0006812)	729	40	17.07	2.34	1.63e-06	0.000623	+
cell adhesion (GO:0007155)	788	43	18.45	2.33	6.85e-07	0.000371	+
biological adhesion (GO:0022610)	798	43	18.68	2.3	1.41e-06	0.000597	+
sensory perception of smell (GO:0007608)	1121	60	26.25	2.29	9.18e-09	1.2e-05	+
sensory perception of chemical stimulus (GO:0007606)	1219	65	28.54	2.28	1.87e-09	3.67e-06	+
regulation of membrane potential (GO:0042391)	434	23	10.16	2.26	0.000411	0.0467	+
regulation of ion transport (GO:0043269)	720	38	16.86	2.25	9.26e-06	0.0021	+
system process (GO:0003008)	2526	130	59.14	2.2	1.81e-17	1.42e-13	+
neuron differentiation (GO:0030182)	1008	49	23.6	2.08	3.94e-06	0.00126	+
G protein-coupled receptor signaling pathway (GO:0007186)	1842	89	43.13	2.06	1.58e-10	4.96e-07	+
neuron development (GO:0048666)	816	39	19.1	2.04	5.4e-05	0.00847	+
transmembrane transport (GO:0055085)	893	41	20.91	1.96	7.27e-05	0.0108	+
ion transport (GO:0006811)	1147	51	26.85	1.9	2.36e-05	0.00457	+
multicellular organismal process (GO:0032501)	7128	234	166.88	1.4	1.46e-09	3.27e-06	+
signaling (GO:0023052)	5039	165	117.97	1.4	3.11e-06	0.00106	+
cell communication (GO:0007154)	5167	168	120.97	1.39	3.79e-06	0.00124	+
organic substance metabolic process (GO:0071704)	6644	109	155.55	0.7	6.08e-06	0.00173	-
positive regulation of cellular process (GO:0048522)	5244	86	122.77	0.7	0.000128	0.0176	-
metabolic process (GO:0008152)	7166	116	167.77	0.69	9.06e-07	0.000444	-
regulation of cellular metabolic process (GO:0031323)	5288	83	123.8	0.67	1.76e-05	0.00359	-
primary metabolic process (GO:0044238)	6235	97	145.98	0.66	1.14e-06	0.000511	-
regulation of metabolic process (GO:0019222)	5688	87	133.17	0.65	2e-06	0.000729	-
regulation of gene expression (GO:0010468)	3616	55	84.66	0.65	0.00029	0.0345	-
regulation of primary metabolic process (GO:0080090)	5098	77	119.36	0.65	6.4e-06	0.00176	-
nitrogen compound metabolic process (GO:0006807)	5669	84	132.72	0.63	5.15e-07	0.000289	-
macromolecule metabolic process (GO:0043170)	5049	73	118.21	0.62	9.58e-07	0.000455	-
regulation of nitrogen compound metabolic process (GO:0051171)	4952	71	115.94	0.61	1.03e-06	0.000475	-
cellular metabolic process (GO:0044237)	6280	89	147.03	0.61	6.25e-09	8.91e-06	-
regulation of macromolecule metabolic process (GO:0060255)	5232	74	122.49	0.6	2.42e-07	0.000181	-
regulation of nucleobase-containing compound metabolic process (GO:0019219)	3220	45	75.39	0.6	8.36e-05	0.0119	-
positive regulation of metabolic process (GO:0009893)	3419	47	80.05	0.59	3.28e-05	0.00592	-
regulation of cellular protein metabolic process (GO:0032268)	2445	32	57.24	0.56	0.000205	0.0256	-
positive regulation of cellular metabolic process (GO:0031325)	3144	41	73.61	0.56	1.71e-05	0.00361	-
regulation of biosynthetic process (GO:0009889)	3453	45	80.84	0.56	4.98e-06	0.00147	-
regulation of macromolecule biosynthetic process (GO:0010556)	3246	42	76	0.55	9.26e-06	0.00208	-
regulation of protein metabolic process (GO:0051246)	2635	34	61.69	0.55	8.05e-05	0.0116	-
regulation of cellular biosynthetic process (GO:0031326)	3383	43	79.2	0.54	3.94e-06	0.00124	-
positive regulation of macromolecule metabolic process (GO:0010604)	3147	40	73.68	0.54	9.32e-06	0.00203	-
regulation of cellular macromolecule biosynthetic process (GO:2000112)	3159	40	73.96	0.54	7.23e-06	0.0018	-
cellular macromolecule metabolic process (GO:0044260)	3963	50	92.78	0.54	2.61e-07	0.000186	-
response to stress (GO:0006950)	3064	38	71.74	0.53	5.56e-06	0.00162	-
organic cyclic compound metabolic process (GO:1901360)	2545	31	59.58	0.52	3.32e-05	0.00591	-
positive regulation of nitrogen compound metabolic process (GO:0051173)	2986	36	69.91	0.51	4.2e-06	0.00129	-
negative regulation of cellular metabolic process (GO:0031324)	2386	28	55.86	0.5	2.72e-05	0.00519	-
negative regulation of metabolic process (GO:0009892)	2663	31	62.35	0.5	7.17e-06	0.00181	-
cellular aromatic compound metabolic process (GO:0006725)	2344	27	54.88	0.49	2.31e-05	0.00453	-
organelle organization (GO:0006996)	2957	34	69.23	0.49	1.41e-06	0.000582	-
positive regulation of nucleobase-containing compound metabolic process (GO:0045935)	1770	20	41.44	0.48	0.000264	0.0321	-
positive regulation of biosynthetic process (GO:0009891)	1903	21	44.55	0.47	8.53e-05	0.0121	-
positive regulation of cellular biosynthetic process (GO:0031328)	1862	20	43.59	0.46	7.11e-05	0.0106	-
biosynthetic process (GO:0009058)	2134	22	49.96	0.44	6.95e-06	0.00182	-
positive regulation of macromolecule biosynthetic process (GO:0010557)	1768	18	41.39	0.43	4.71e-05	0.00762	-
organic substance biosynthetic process (GO:1901576)	2070	21	48.46	0.43	7.41e-06	0.00182	-
negative regulation of macromolecule metabolic process (GO:0010605)	2404	24	56.28	0.43	8.45e-07	0.000442	-
cellular nitrogen compound metabolic process (GO:0034641)	2720	27	63.68	0.42	1.23e-07	0.000114	-
cellular response to organic substance (GO:0071310)	1745	17	40.85	0.42	2.88e-05	0.00537	-
cellular biosynthetic process (GO:0044249)	1962	19	45.93	0.41	6.25e-06	0.00175	-
negative regulation of nitrogen compound metabolic process (GO:0051172)	2181	21	51.06	0.41	1.34e-06	0.000584	-
regulation of immune system process (GO:0002682)	1479	14	34.63	0.4	0.000102	0.0143	-
heterocycle metabolic process (GO:0046483)	2278	21	53.33	0.39	3.07e-07	0.000192	-
nucleobase-containing compound metabolic process (GO:0006139)	2141	18	50.13	0.36	1.34e-07	0.000116	-
regulation of response to stress (GO:0080134)	1281	10	29.99	0.33	3.19e-05	0.00589	-
gene expression (GO:0010467)	1585	12	37.11	0.32	2.11e-06	0.000752	-
negative regulation of cellular macromolecule biosynthetic process (GO:2000113)	1325	10	31.02	0.32	1.75e-05	0.00365	-
cellular macromolecule biosynthetic process (GO:0034645)	1197	9	28.02	0.32	4.2e-05	0.00693	-
regulation of cell cycle (GO:0051726)	942	7	22.05	0.32	0.000335	0.0389	-
negative regulation of macromolecule biosynthetic process (GO:0010558)	1360	10	31.84	0.31	9.32e-06	0.00206	-
macromolecule biosynthetic process (GO:0009059)	1229	9	28.77	0.31	3.2e-05	0.00584	-
negative regulation of cellular biosynthetic process (GO:0031327)	1409	10	32.99	0.3	3.58e-06	0.00119	-
negative regulation of transcription, DNA-templated (GO:0045892)	1133	8	26.53	0.3	3.99e-05	0.0068	-
negative regulation of nucleic acid-templated transcription (GO:1903507)	1137	8	26.62	0.3	4.02e-05	0.00678	-
negative regulation of RNA biosynthetic process (GO:1902679)	1138	8	26.64	0.3	4.03e-05	0.00673	-
negative regulation of biosynthetic process (GO:0009890)	1446	10	33.85	0.3	1.89e-06	0.000704	-
negative regulation of nucleobase-containing compound metabolic process (GO:0045934)	1323	9	30.97	0.29	4.6e-06	0.00139	-
chromosome organization (GO:0051276)	905	6	21.19	0.28	0.000167	0.0214	-
negative regulation of RNA metabolic process (GO:0051253)	1224	8	28.66	0.28	8.07e-06	0.00192	-
regulation of organelle organization (GO:0033043)	1227	8	28.73	0.28	8.13e-06	0.0019	-
nucleic acid metabolic process (GO:0090304)	1725	11	40.39	0.27	5.75e-08	6.44e-05	-
negative regulation of gene expression (GO:0010629)	1570	10	36.76	0.27	1.91e-07	0.000157	-
cellular nitrogen compound biosynthetic process (GO:0044271)	1108	7	25.94	0.27	1.96e-05	0.00394	-
regulation of catabolic process (GO:0009894)	804	5	18.82	0.27	0.000286	0.0343	-
RNA metabolic process (GO:0016070)	1211	7	28.35	0.25	2.67e-06	0.000932	-
cellular response to stress (GO:0033554)	1398	8	32.73	0.24	2.92e-07	0.000199	-
RNA processing (GO:0006396)	734	4	17.18	0.23	0.000366	0.0419	-
negative regulation of transcription by RNA polymerase II (GO:0000122)	839	4	19.64	0.2	4.83e-05	0.00773	-
cell cycle (GO:0007049)	1170	5	27.39	0.18	3.27e-07	0.000197	-
regulation of cell cycle process (GO:0010564)	586	2	13.72	0.15	0.000218	0.0269	-
cell cycle process (GO:0022402)	742	2	17.37	0.12	8.36e-06	0.00193	-
regulation of cellular response to stress (GO:0080135)	649	1	15.19	0.07	6.88e-06	0.00183	-
cellular response to DNA damage stimulus (GO:0006974)	656	1	15.36	0.07	7.1e-06	0.00183	-
mitotic cell cycle process (GO:1903047)	413	0	9.67	< 0.01	0.000155	0.0202	-
mitotic cell cycle (GO:0000278)	495	0	11.59	< 0.01	2.13e-05	0.00423	-
ncRNA metabolic process (GO:0034660)	407	0	9.53	< 0.01	0.000147	0.0197	-

## Sheet: Gene IDs
tax_id	Org_name	GeneID	CurrentID	Status	Symbol	Aliases	description	other_designations	map_location	chromosome	genomic_nucleotide_accession.version	start_position_on_the_genomic_accession	end_position_on_the_genomic_accession	orientation	exon_count	OMIM
10090	Mus musculus	19373	0	live	Rag1	Rag-1	recombination activating 1	V(D)J recombination-activating protein 1|recombinase activating gene 1|recombination activating gene 1|recombination activating protein 1	2 53.88 cM	2	NC_000068.7	101638252	101649532	minus	3
10090	Mus musculus	19699	0	live	Reln	reeler, rl	reelin	reelin|extracellular matrix serine protease	5 9.98 cM	5	NC_000071.6	21884454	22344705	minus	65
10090	Mus musculus	18212	0	live	Ntrk2	GP145-TrkB/GP95-TrkB, Tkrb, trk-B, trkB	neurotrophic tyrosine kinase, receptor, type 2	BDNF/NT-3 growth factors receptor|neurotrophic tyrosine receptor kinase type 2|trkB tyrosine kinase	13 31.2 cM	13	NC_000079.6	58806569	59133970	plus	23
10090	Mus musculus	13489	0	live	Drd2	D2R, Drd-2	dopamine receptor D2	D(2) dopamine receptor|dopamine receptor 2	9 26.72 cM	9	NC_000075.6	49340428	49408177	plus	8
10090	Mus musculus	16522	0	live	Kcnj6	BIR1, GIRK2, KATP2, KCNJ7, Kir3.2, weaver, wv	potassium inwardly-rectifying channel, subfamily J, member 6	G protein-activated inward rectifier potassium channel 2|G-protein-coupled inward rectifier K+ channel 2-1|G-protein-coupled inward rectifier K+ channel 2-A|G-protein-coupled inward rectifier K+ channel 2-B|G-protein-coupled inward rectifier K+ channel 2-C|GIRK-2|inward rectifier K(+) channel Kir3.2|potassium channel, inwardly rectifying subfamily J member 6|potassium inwardly-rectifying channel …	16 55.44 cM	16	NC_000082.6	94748683	94997696	minus	7
10090	Mus musculus	52897	0	live	Rbfox3	Fox-3, Hrnbp3, NeuN, Neuna60	RNA binding protein, fox-1 homolog (C. elegans) 3	RNA binding protein fox-1 homolog 3|fox-1 homolog C|hexaribonucleotide binding protein 3|neuN antigen|neuronal nuclear antigen A60|neuronal nuclei antigen	11 83.22 cM	11	NC_000077.6	118489760	118911597	minus	21
10090	Mus musculus	14812	0	live	Grin2b	AW490526, GluN2B, GluRepsilon2, NR2B, Nmdar2b	glutamate receptor, ionotropic, NMDA2B (epsilon 2)	glutamate receptor ionotropic, NMDA 2B|N-methyl D-aspartate receptor subtype 2B|glutamate [NMDA] receptor subunit epsilon-2	6 66.38 cM	6	NC_000072.6	135729795	136173822	minus	18
10090	Mus musculus	71950	0	live	Nanog	2410002E02Rik, ENK, ecat4	Nanog homeobox	homeobox protein NANOG|ES cell-associated protein 4|early embryo specific expression NK family|early embryo specific expression NK-type homeobox protein|homeobox transcription factor Nanog	6 F1	6	NC_000072.6	122706483	122714633	plus	7
10090	Mus musculus	15378	0	live	Hnf4a	HNF-4, Hnf4lpha, MODY1, Nr2a1, TCF-14, Tcf14, Hnf4a	hepatic nuclear factor 4, alpha	hepatocyte nuclear factor 4-alpha|HNF4 alpha|Nuclear receptor 2A1|nuclear receptor subfamily 2 group A member 1|transcription factor 14|transcription factor HNF-4	2 84.32 cM	2	NC_000068.7	163506809	163572907	plus	12
10090	Mus musculus	15550	0	live	Htr1a	Gpcr18	5-hydroxytryptamine (serotonin) receptor 1A	5-hydroxytryptamine receptor 1A|5-HT-1A|5-HT1A receptor|G-protein coupled receptor 18|serotonin receptor 1A	13 56.92 cM	13	NC_000079.6	105443693	105448133	plus	1
10090	Mus musculus	20191	0	live	Ryr2	9330127I20Rik, RYR-2	ryanodine receptor 2, cardiac	ryanodine receptor 2|calcium release channel|cardiac muscle ryanodine receptor|cardiac muscle ryanodine receptor-calcium release channel|ryanodine receptor type 2|type 2 ryanodine receptor	13 4.38 cM	13	NC_000079.6	11553099	12106945	minus	109
10090	Mus musculus	16531	0	live	Kcnma1	5730414M22Rik, BKCa, MaxiK, Slo, Slo1, mSlo, mSlo1	potassium large conductance calcium-activated channel, subfamily M, alpha member 1	calcium-activated potassium channel subunit alpha-1|BK channel alpha subunit|BKCA alpha|KCa1.1|calcium-activated potassium channel, subfamily M subunit alpha-1|k(VCA)alpha|maxi K channel|slo homolog|slo-alpha|slowpoke homolog	14 A3	14	NC_000080.6	23292291	24004952	minus	36
10090	Mus musculus	13193	0	live	Dcx	Dbct	doublecortin	neuronal migration protein doublecortin|doublecortex|doublin|lis-X|lissencephalin-X|lissencephaly, X-linked (doublecortin)	X F2	X	NC_000086.7	143855842	143933275	minus	7
10090	Mus musculus	18039	0	live	Nefl	AI847934, CMT2E, NF-L, NF68, Nfl	neurofilament, light polypeptide	neurofilament light polypeptide|68 kDa neurofilament protein|neurofilament triplet L protein	14 D1	14	NC_000080.6	68083884	68087745	plus	4
10090	Mus musculus	238055	0	live	Apob	AI315052, Apo B-100, apob-100, apob-48	apolipoprotein B	apolipoprotein B-100	12 3.53 cM	12	NC_000078.6	7977634	8016839	plus	30
10090	Mus musculus	16485	0	live	Kcna1	AI840627, Kca1-1, Kv1.1, MBK1, Mk-1, Shak, mceph	potassium voltage-gated channel, shaker-related subfamily, member 1	potassium voltage-gated channel subfamily A member 1|MKI|brain potassium channel protein-1|megencephaly|voltage-gated potassium channel subunit Kv1.1	6 61.57 cM	6	NC_000072.6	126636463	126645801	minus	2
10090	Mus musculus	13176	0	live	Dcc	C030036D22Rik, Igdcc1	deleted in colorectal carcinoma	netrin receptor DCC|tumor suppressor protein DCC	18 45.24 cM	18	NC_000084.6	71253613	72351240	minus	29
10090	Mus musculus	16428	0	live	Itk	Emt, Tcsk, Tsk	IL2 inducible T cell kinase	tyrosine-protein kinase ITK/TSK|T-cell-specific kinase|interleukin-2-inducible T cell kinase|kinase TLK	11 27.75 cM	11	NC_000077.6	46325148	46389515	minus	18
10090	Mus musculus	16017	0	live	Ighg1	IgG1, Igh-4, VH7183	immunoglobulin heavy constant gamma 1 (G1m marker)	immunoglobulin heavy chain 4 (serum IgG1)|immunoglobulin heavy chain V region	12 62.1 cM	12	NC_000078.6	113326544	113330523	minus	0
10090	Mus musculus	18478	0	live	Pah	AW106920	phenylalanine hydroxylase	phenylalanine-4-hydroxylase|phe-4-monooxygenase	10 43.64 cM	10	NC_000076.6	87521795	87584137	plus	13
10090	Mus musculus	22138	0	live	Ttn	1100001C23Rik, 2310036G12Rik, 2310057K23Rik, 2310074I15Rik, AF006999, AV006427, D330041I19Rik, D830007G01Rik, L56, mdm, shru	titin	titin|connectin|ttn	2 45.13 cM	2	NC_000068.7	76703980	76982557	minus	342
10090	Mus musculus	19126	0	live	Prom1	4932416E19Rik, AC133, CD133, Prom, Prom-1, Proml1	prominin 1	prominin-1|antigen AC133 homolog|prominin-like 1|prominin-like protein 1	5 B3	5	NC_000071.6	43993621	44102250	minus	32
10090	Mus musculus	52463	0	live	Tet1	2510010B09Rik, AA517754, BB001228, Cxxc6, D10Ertd17e, LCX, mKIAA1676	tet methylcytosine dioxygenase 1	methylcytosine dioxygenase TET1|CXXC finger 6|CXXC-type zinc finger protein 6|ten-eleven translocation 1 gene protein homolog|tet oncogene 1	10 32.48 cM	10	NC_000076.6	62804570	62887581	minus	15
10090	Mus musculus	12326	0	live	Camk4	A430110E23Rik, AI666733, CaMKIV, CaMKIV/Gr, D18Bwg0362e	calcium/calmodulin-dependent protein kinase IV	calcium/calmodulin-dependent protein kinase type IV|CAM kinase-GR|Ca2+/calmodulin-dependent protein kinase type IV/Gr|caMK IV	18 18.15 cM	18	NC_000084.6	32934961	33195767	plus	16
10090	Mus musculus	13733	0	live	Adgre1	DD7A5-7, EGF-TM7, Emr1, F4/80, Gpf480, Ly71, TM7LN3	adhesion G protein-coupled receptor E1	adhesion G protein-coupled receptor E1|EGF-like module containing, mucin-like, hormone receptor-like sequence 1|EGF-like module receptor 1|EGF-like module-containing mucin-like hormone receptor-like 1|EMR1 hormone receptor|cell surface glycoprotein F4/80	17 29.8 cM	17	NC_000083.6	57358651	57483529	plus	23
10090	Mus musculus	14402	0	live	Gabrb3	A230092K12Rik, AW049585, Cp1, Gabrb-3, beta3	gamma-aminobutyric acid (GABA) A receptor, subunit beta 3	gamma-aminobutyric acid receptor subunit beta-3|GABA(A) receptor subunit beta-3|cleft palate 1	7 33.53 cM	7	NC_000073.6	57590518	57828802	plus	10
10090	Mus musculus	12951	0	live	Crx	Crx1	cone-rod homeobox	cone-rod homeobox protein|cone-rod homeobox containing	7 8.6 cM	7	NC_000073.6	15865947	15879955	minus	5
10090	Mus musculus	14403	0	live	Gabrd	AI853201	gamma-aminobutyric acid (GABA) A receptor, subunit delta	gamma-aminobutyric acid receptor subunit delta|GABA(A) receptor subunit delta	4 E2	4	NC_000070.6	155384979	155398069	minus	10
10090	Mus musculus	13617	0	live	Ednra	AEA001, ET-AR, ETa, Gpcr10, Mhdaaea1	endothelin receptor type A	endothelin-1 receptor|ET-A|G-protein coupled receptor 10|endothelin A receptor	8 C1	8	NC_000074.6	77663029	77724452	minus	8
10090	Mus musculus	11941	0	live	Atp2b2	D6Abb2e, Gena300, PMCA2, Tmy, dfw, jog, wms, wri	ATPase, Ca++ transporting, plasma membrane 2	plasma membrane calcium-transporting ATPase 2|deaf waddler|plasma membrane calcium ATPase|plasma membrane calcium pump|wriggle	6 52.85 cM	6	NC_000072.6	113743842	114042613	minus	30
10090	Mus musculus	666279	0	live	Dspp	Dmp2, Dmp3, Dpp, Dsp	dentin sialophosphoprotein	dentin sialophosphoprotein|DMP-3|dentin matrix protein 3	5 50.59 cM	5	NC_000071.6	104170703	104180127	plus	5
10090	Mus musculus	20265	0	live	Scn1a	B230332M13, Nav1.1	sodium channel, voltage-gated, type I, alpha	sodium channel protein type 1 subunit alpha|sodium channel protein brain I subunit alpha|sodium channel protein type I subunit alpha|voltage-gated sodium channel subunit alpha Nav1.1	2 39.13 cM	2	NC_000068.7	66270782	66440837	minus	29
10090	Mus musculus	20192	0	live	Ryr3	AI851294, C230090H21, RYR-3	ryanodine receptor 3	ryanodine receptor 3|brain ryanodine receptor-calcium release channel|brain-type ryanodine receptor|calcium release channel|type 3 ryanodine receptor	2 E3-E4	2	NC_000068.7	112631363	113217542	minus	108
10090	Mus musculus	27421	0	live	Abcc6	Abcc1b, DCC, Dyscalc1, Mrp6, dyscalc	ATP-binding cassette, sub-family C (CFTR/MRP), member 6	multidrug resistance-associated protein 6|ATP-binding cassette, sub-family C, member 6	7 B3	7	NC_000073.6	45974110	46030489	minus	33
10090	Mus musculus	11979	0	live	Atp7b	Atp7a, WND, tx	ATPase, Cu++ transporting, beta polypeptide	copper-transporting ATPase 2|Wilson protein|copper pump 2|toxic milk|wilson disease-associated protein homolog	8 10.78 cM	8	NC_000074.6	21992783	22060074	minus	24
10090	Mus musculus	79235	0	live	Lrat	1300010A18Rik, AI449251	lecithin-retinol acyltransferase (phosphatidylcholine-retinol-O-acyltransferase)	lecithin retinol acyltransferase|phosphatidylcholine--retinol O-acyltransferase	3 E3	3	NC_000069.6	82892582	82903974	minus	2
10090	Mus musculus	18619	0	live	Penk	AI326464, ENK, PPA1, Penk	preproenkephalin	proenkephalin-A|preproenkephalin 1|spermatogenic-specific proenkephalin	4 2.31 cM	4	NC_000070.6	4133530	4138964	minus	3
10090	Mus musculus	15562	0	live	Htr4	5-HT-4, 5-HT4, 5-HT<4L>, 5HTR4	5 hydroxytryptamine (serotonin) receptor 4	5-hydroxytryptamine receptor 4	18 E1	18	NC_000084.6	62322158	62498026	plus	13
10090	Mus musculus	13616	0	live	Edn3	ET-3, PPET3, ls, tmgc48	endothelin 3	endothelin-3|preproendothelin-3	2 98.1 cM	2	NC_000068.7	174760619	174784042	plus	5
10090	Mus musculus	21846	0	live	Tie1	D430008P04Rik, TIE, tie-1	tyrosine kinase with immunoglobulin-like and EGF-like domains 1	tyrosine-protein kinase receptor Tie-1|tyrosine kinase receptor 1	4 54.67 cM	4	NC_000070.6	118471191	118489849	minus	23
10090	Mus musculus	19739	0	live	Rgs9	RGS9-1-2, Rgs9	regulator of G-protein signaling 9	regulator of G-protein signaling 9|ROS GAP	11 71.86 cM	11	NC_000077.6	109225348	109298181	minus	20
10090	Mus musculus	17882	0	live	Myh2	MHC2A, MyHC-IIaa, Myhs-f, Myhs-f1, Myhsf1, Myh2	myosin, heavy polypeptide 2, skeletal muscle, adult	myosin-2|myosin heavy chain 2A|skeletal muscle myosin heavy chain II-a	11 40.59 cM	11	NC_000077.6	67171027	67197517	plus	40
10090	Mus musculus	12290	0	live	Cacna1e	A430040I15, BII, Cach6, Cacnl1a6, Cav2.3, Cchra1, alpha1E	calcium channel, voltage-dependent, R type, alpha 1E subunit	voltage-dependent R-type calcium channel subunit alpha-1E|brain calcium channel II|calcium channel, L type, alpha-1 polypeptide|calcium channel, voltage-dependent, L type, alpha 1E subunit|voltage-gated calcium channel subunit alpha Cav2.3	1 66.14 cM	1	NC_000067.6	154390806	154884786	minus	55
10090	Mus musculus	17833	0	live	Muc5ac	2210005L13Rik, MGM	mucin 5, subtypes A and C, tracheobronchial/gastric	mucin-5AC|gastric mucin	7 87.23 cM	7	NC_000073.6	141788958	141819217	plus	49
10090	Mus musculus	12165	0	live	Gdf2	Bmp9	growth differentiation factor 2	growth/differentiation factor 2|bone morphogenetic protein 9	14 B	14	NC_000080.6	33941039	33947198	plus	2
10090	Mus musculus	11994	0	live	Pcdh15	BB078305, Gm9815, Ush1f, av, nmf19, roda	protocadherin 15	protocadherin-15|Ames waltzer|protocadherin 15 CD2|protocadherin 15 CD3 isoform	10 37.43 cM	10	NC_000076.6	73096266	74649831	plus	52
10090	Mus musculus	12661	0	live	Chl1	A530023M13Rik, AI465420, CALL, LICAM2	cell adhesion molecule L1-like	neural cell adhesion molecule L1-like protein|cell adhesion molecule with homology to L1CAM|chl1-like protein|close homolog of L1	6 E1	6	NC_000072.6	103510581	103733038	plus	30
10090	Mus musculus	16502	0	live	Kcnc1	C230009H10Rik, KShIIIB, KV4, Kcr2-1, Kv3.1, NGK2, Shaw	potassium voltage gated channel, Shaw-related subfamily, member 1	potassium voltage-gated channel subfamily C member 1|voltage-gated potassium channel subunit Kv3.1|voltage-gated potassium channel subunit Kv4	7 30.1 cM	7	NC_000073.6	46396457	46438706	plus	4
10090	Mus musculus	225998	0	live	Rorb	Nr1f2, RZR-beta, RZRBeta, hstp, Rorb	RAR-related orphan receptor beta	nuclear receptor ROR-beta|nuclear receptor RZR-beta|nuclear receptor subfamily 1 group F member 2|retinoid-related orphan receptor-beta	19 B	19	NC_000085.6	18930609	19111196	minus	12
10090	Mus musculus	59289	0	live	Ackr2	AI464239, CCR10, CCR9, Ccbp2, Cmkbr9, D6	atypical chemokine receptor 2	atypical chemokine receptor 2|C-C chemokine receptor D6|D6 beta-chemokine receptor|chemokine decoy receptor D6|chemokine-binding protein 2|chemokine-binding protein D6	9 F4	9	NC_000075.6	121898355	121911075	plus	6
10090	Mus musculus	12805	0	live	Cntn1	AW495098, CNTN, F3cam, usl	contactin 1	contactin-1|neural cell surface protein F3	15 46.39 cM	15	NC_000081.6	92051165	92341967	plus	27
10090	Mus musculus	26414	0	live	Mapk10	C230008H04Rik, JNK3, JNK3B1, JNK3B2, SAPK(beta), Serk2, p493F12, p54bSAPK	mitogen-activated protein kinase 10	mitogen-activated protein kinase 10|JNK3 beta1 protein kinase|JNK3 beta2 protein kinase|MAP kinase 10|MAP kinase p49 3F12|SAPK/Erk/kinase 2|c-Jun N-terminal kinase 3|stress-activated protein kinase JNK3	5 E5	5	NC_000071.6	102908547	103211430	minus	17
10090	Mus musculus	17167	0	live	Marco	AI323439, Ly112, Scara2	macrophage receptor with collagenous structure	macrophage receptor MARCO	1 E2.3	1	NC_000067.6	120474538	120505084	minus	17
10090	Mus musculus	110532	0	live	Adarb1	1700057H01Rik, AW124433, AW558573, Adar2, BB220382, D10Bwg0447e, Red1	adenosine deaminase, RNA-specific, B1	double-stranded RNA-specific editase 1|RNA-editing deaminase 1|RNA-editing enzyme 1|dsRNA adenosine deaminase	10 39.72 cM	10	NC_000076.6	77290727	77418273	minus	13
10090	Mus musculus	19661	0	live	Rbp3	Irbp, Rbp-3	retinol binding protein 3, interstitial	retinol-binding protein 3|interphotoreceptor retinoid-binding protein	14 20.8 cM	14	NC_000080.6	33954022	33964216	plus	4
10090	Mus musculus	13839	0	live	Epha5	AI854630, AW125296, Cek7, Ehk1, Els1, Hek7, Rek7, bsk	Eph receptor A5	ephrin type-A receptor 5|EPH homology kinase 1|brain-specific kinase|eck-like sequence 1	5 43.0 cM	5	NC_000071.6	84054761	84417818	minus	19
10090	Mus musculus	24046	0	live	Scn11a	NSS2, NaN, NaT, NaV1.9, SNS2	sodium channel, voltage-gated, type XI, alpha	sodium channel protein type 11 subunit alpha|sensory neuron sodium channel 2|sodium channel protein type XI subunit alpha|sodium channel, voltage-gated, type XI, alpha polypeptide|voltage-gated sodium channel NAV1.9b|voltage-gated sodium channel Nav1.9 variant a|voltage-gated sodium channel Nav1.9 variant b|voltage-gated sodium channel Nav1.9 variant c|voltage-gated sodium channel subunit alpha N…	9 71.33 cM	9	NC_000075.6	119753730	119825456	minus	28
10090	Mus musculus	17951	0	live	Naip5	Birc1e, Lgn1, Naip-rs3	NLR family, apoptosis inhibitory protein 5	baculoviral IAP repeat-containing protein 1e|Legionella, susceptiblility 1|baculoviral IAP repeat-containing 1e|neuronal apoptosis inhibitory protein 5|neuronal apoptosis inhibitory protein, related sequence 3	13 53.05 cM	13	NC_000079.6	100211739	100250927	minus	16
10090	Mus musculus	16790	0	live	Anpep	AP-M, AP-N, Apn, Cd13, P150	alanyl (membrane) aminopeptidase	aminopeptidase N|alanyl aminopeptidase|aminopeptidase M|aminopeptidase N/CD13|membrane protein p161|microsomal aminopeptidase	7 D2	7	NC_000073.6	79821803	79848189	minus	21
10090	Mus musculus	13508	0	live	Dscam	4932410A21Rik	DS cell adhesion molecule	Down syndrome cell adhesion molecule homolog	16 57.02 cM	16	NC_000082.6	96587452	97170735	minus	34
10090	Mus musculus	15245	0	live	Hhip	Hhip1	Hedgehog-interacting protein	hedgehog-interacting protein	8 37.95 cM	8	NC_000074.6	79965850	80058069	minus	14
10090	Mus musculus	18216	0	live	Ntsr1	NT-1R, NTR-1, NTR1	neurotensin receptor 1	neurotensin receptor type 1|NT-R-1	2 103.04 cM	2	NC_000068.7	180499976	180544979	plus	4
10090	Mus musculus	54652	0	live	Cacna1f	A930034B14, Cav1.4, Sfc17, nerg1, nob2	calcium channel, voltage-dependent, alpha 1F subunit	voltage-dependent L-type calcium channel subunit alpha-1F|L-type dihydropyridine-sensitive calcium channel alpha-1f subunit|voltage-gated calcium channel subunit alpha Cav1.4	X 3.42 cM	X	NC_000086.7	7607070	7635196	plus	48
10090	Mus musculus	11923	0	live	Neurod4	AI846749, ATH-3, Atoh3, MATH-3, Math3, bHLHa4	neurogenic differentiation 4	neurogenic differentiation factor 4|atonal homolog 3|helix-loop-helix protein mATH-3	10 77.81 cM	10	NC_000076.6	130268152	130280240	minus	3
10090	Mus musculus	16536	0	live	Kcnq2	HNSPC, KQT2, Nmf134	potassium voltage-gated channel, subfamily Q, member 2	potassium voltage-gated channel subfamily KQT member 2|KQT-like 2|potassium channel subunit alpha KvLQT2|voltage-gated potassium channel subunit Kv7.2	2 103.57 cM	2	NC_000068.7	181075579	181135289	minus	19
10090	Mus musculus	18314	0	live	Olfr17	MOR263-5, P2	olfactory receptor 17	olfactory receptor 17|GA_x6K02T2PBJ9-9470146-9471093|P2 olfactory receptor|olfactory receptor MOR263-5	7 E3	7	NC_000073.6	107097467	107098414	plus	1
10090	Mus musculus	16511	0	live	Kcnh2	AI326795, ERG1, LQT, Lqt2, M-erg, Merg1, merg1a, merg1b	potassium voltage-gated channel, subfamily H (eag-related), member 2	potassium voltage-gated channel subfamily H member 2|eag-related protein 1|ether-a-go-go-related gene potassium channel 1|ether-a-go-go-related protein 1|voltage-gated potassium channel subunit Kv11.1	5 10.94 cM	5	NC_000071.6	24319585	24351681	minus	20
10090	Mus musculus	69165	0	live	Cd209b	1810030I22Rik, DC-SIGNR1, OtB7, SIGNR1, mSIGNR1	CD209b antigen	CD209 antigen-like protein B|DC-SIGN-related protein 1	8 A1.1	8	NC_000074.6	3917655	3926841	minus	11
10090	Mus musculus	16490	0	live	Kcna2	Akr6a4, Gm10672, Kca1-2, Kv1.2, Mk-2	potassium voltage-gated channel, shaker-related subfamily, member 2	potassium voltage-gated channel subfamily A member 2|MK2|voltage-gated potassium channel subunit Kv1.2	3 46.61 cM	3	NC_000069.6	107090852	107115005	plus	9
10090	Mus musculus	242443	0	live	Grin3a	6430537F04, A830097C19Rik, NMDAR-L, NR3A, mKIAA1973	glutamate receptor ionotropic, NMDA3A	glutamate receptor ionotropic, NMDA 3A	4 B1	4	NC_000070.6	49661611	49845769	minus	10
10090	Mus musculus	19886	0	live	Ros1	Ros-1, c-ros	Ros1 proto-oncogene	proto-oncogene tyrosine-protein kinase ROS|c-Ros receptor tyrosine kinase|c-ros-1|proto-oncogene c-Ros|proto-oncogene c-Ros-1|receptor tyrosine kinase c-ros oncogene 1	10 26.18 cM	10	NC_000076.6	52044863	52195398	minus	44
10090	Mus musculus	20274	0	live	Scn9a	Nav1.7, PN1, mKIAA4197	sodium channel, voltage-gated, type IX, alpha	sodium channel protein type 9 subunit alpha|peripheral sodium channel 1|sodium channel 25|sodium channel, voltage-gated, type IX, alpha polypeptide|voltage-gated sodium channel Nav1.7 variant a|voltage-gated sodium channel Nav1.7 variant b|voltage-gated sodium channel alpha subunit Nav1.7	2 39.13 cM	2	NC_000068.7	66480080	66635533	minus	29
10090	Mus musculus	114875	0	live	Plcz1	1700041H07Rik, PLCzeta	phospholipase C, zeta 1	1-phosphatidylinositol 4,5-bisphosphate phosphodiesterase zeta-1|PLC-zeta-1|phosphoinositide phospholipase C-zeta-1|phospholipase C zeta|plcz1	6 G2	6	NC_000072.6	139988272	140041419	minus	16
10090	Mus musculus	20605	0	live	Sstr1	SRIF-2, SS-1-R, SS1-R, SS1R, Smstr-1, Smstr1, sst1	somatostatin receptor 1	somatostatin receptor type 1	12 25.61 cM	12	NC_000078.6	58211392	58216037	plus	2
10090	Mus musculus	107889	0	live	Gcm2	Gcm-rs1, Gcm1, Gcm1-rs2	glial cells missing homolog 2	chorion-specific transcription factor GCMb|GCM motif protein 2|mGCMb	13 A3.3	13	NC_000079.6	41101427	41111035	minus	6
10090	Mus musculus	13483	0	live	Dpp6	B930011P16Rik, D5Buc3, D5Buc4, D5Buc5, DPP VI, Dpp-6, Gm1377, In(5)6H-p, Peplb, Rw	dipeptidylpeptidase 6	dipeptidyl aminopeptidase-like protein 6|DPPX|dipeptidyl aminopeptidase-related protein|dipeptidyl peptidase IV-like protein|dipeptidyl peptidase VI|dipeptidylpeptidase VI|inversion, Chr 5, Harwell 6, proximal	5 12.92 cM	5	NC_000071.6	26817357	27727500	plus	29
10090	Mus musculus	269116	0	live	Nfasc	AA387016, D430023G06Rik, NF, mKIAA0756	neurofascin	neurofascin	1 57.42 cM	1	NC_000067.6	132564690	132741833	minus	38
10090	Mus musculus	20450	0	live	St8sia2	AI323367, ST8SiaII, STX, Siat8b	ST8 alpha-N-acetyl-neuraminide alpha-2,8-sialyltransferase 2	alpha-2,8-sialyltransferase 8B|SIAT8-B|polysialic acid synthase|sialyltransferase 8 (alpha-2, 8-sialyltransferase) B|sialyltransferase 8B|sialyltransferase St8Sia II|sialyltransferase X|sialytransferase St8Sia II	7 D1	7	NC_000073.6	73939119	74013727	minus	6
10090	Mus musculus	24013	0	live	Grk1	Gprk1, Rhok, Rk	G protein-coupled receptor kinase 1	rhodopsin kinase|G-protein receptor kinase 1	8 A1.1	8	NC_000074.6	13405081	13421951	plus	7
10090	Mus musculus	246787	0	live	Slc5a2	Sglt2	solute carrier family 5 (sodium/glucose cotransporter), member 2	sodium/glucose cotransporter 2|Na(+)/glucose cotransporter 2|low affinity sodium-dependent glucose cotransporter	7 F3	7	NC_000073.6	128265697	128272433	plus	14
10090	Mus musculus	243634	0	live	Ano2	BC033409, Tmem16b	anoctamin 2	anoctamin-2|ano2|anoctamin 2 isoform Adelta4|anoctamin 2 isoform Bdelta4	6 F3	6	NC_000072.6	125690387	126040133	plus	28
10090	Mus musculus	246133	0	live	Kcne2	2200002I16Rik, AW048273, MiRP1	potassium voltage-gated channel, Isk-related subfamily, gene 2	potassium voltage-gated channel subfamily E member 2|minK-related peptide 1|minimum potassium ion channel related peptide 1|potassium channel subunit beta MiRP1	16 C4	16	NC_000082.6	92292389	92298133	plus	3
10090	Mus musculus	16483	0	live	Kap	AW146435, FKSG22	kidney androgen regulated protein	kidney androgen-regulated protein|ARP	6 64.03 cM	6	NC_000072.6	133849855	133853667	minus	4
10090	Mus musculus	27062	0	live	Cadps	AU067781, CAPS, CAPS1, mKIAA1121	Ca2+-dependent secretion activator	calcium-dependent secretion activator 1|Ca2+-dependent activator protein for secretion|Ca<2+>dependent activator protein for secretion|calcium-dependent activator protein for secretion 1	14 A1	14	NC_000080.6	12372560	12823339	minus	37
10090	Mus musculus	12319	0	live	Car8	AW546993, Ca8, Cals, Cals1, Carp, wdl	carbonic anhydrase 8	carbonic anhydrase-related protein|CA-RP VIII|CA-VIII|carbonic anhydrase VIII|carbonic anhydrase-like sequence 1	4 3.53 cM	4	NC_000070.6	8141493	8239041	minus	9
10090	Mus musculus	14823	0	live	Grm8	A230002O04, GluR8, Gprc1h, mGluR8	glutamate receptor, metabotropic 8	metabotropic glutamate receptor 8|G protein coupled receptor, family C, group 1, member H	6 A3.1-A3.2	6	NC_000072.6	27275121	28135905	minus	15
10090	Mus musculus	11720	0	live	Mat1a	AI046368, AdoMet, Ams, MAT, MATA1, SAMS, SAMS1	methionine adenosyltransferase I, alpha	S-adenosylmethionine synthase isoform type-1|S-adenosylmethionine synthase|adoMet synthetase 1	14 B	14	NC_000080.6	41105008	41124428	plus	10
10090	Mus musculus	110893	0	live	Slc8a3	AW742262, Ncx3	solute carrier family 8 (sodium/calcium exchanger), member 3	sodium/calcium exchanger 3|Na(+)/Ca(2+)-exchange protein 3|solute carrier family 8 member 3	12 37.44 cM	12	NC_000078.6	81197915	81333596	minus	10
10090	Mus musculus	13593	0	live	Ebf3	3110018A08Rik, O/E-2, mKIAA4201	early B cell factor 3	transcription factor COE3|EBF-3|OE-2|Olf-1/EBF-like 2	7 F3	7	NC_000073.6	137193671	137322777	minus	20
10090	Mus musculus	140498	0	live	Rxfp2	Gpr106, Great, Lgr8	relaxin/insulin-like family peptide receptor 2	relaxin receptor 2|G protein coupled receptor affecting testicular descent|G protein-coupled receptor 106|leucine-rich repeat-containing G protein-coupled receptor 8	5 89.23 cM	5	NC_000071.6	150018675	150082550	plus	21
10090	Mus musculus	195046	0	live	Nlrp1a	CARD7, DEFCAP, Gm14, Gm15, NAC, Nalp1, Nalp1a, Nlrp1, PP1044	NLR family, pyrin domain containing 1A	NACHT, LRR and PYD domains-containing protein 1a|NACHT, LRR and PYD containing protein 1|NACHT, leucine rich repeat and PYD containing 1|NACHT/LRR/pyrin domain-containing protein 1|NLR family, pyrin domain containing 1|NLR family, pyrin domain containing 1A, CAST/EiJ strain specific|NLR family, pyrin domain containing 1A, PWK/PhJ strain specific|NLR family, pyrin domain containing 1A, WSB/EiJ str…	11 43.21 cM	11	NC_000077.6	71091197	71144973	minus	14
10090	Mus musculus	20272	0	live	Scn7a	1110034K09Rik, AI642000, NaG, Nav2, Nav2.3, Nax, Scn6a	sodium channel, voltage-gated, type VII, alpha	sodium channel protein type 7 subunit alpha|sodium channel, voltage-gated, type VI, alpha polypeptide	2 39.21 cM	2	NC_000068.7	66673426	66784910	minus	25
10090	Mus musculus	71960	0	live	Myh14	2400004E04Rik, II-C, NHMCII, NMHC II-C	myosin, heavy polypeptide 14	myosin-14|myosin heavy chain, non-muscle IIc|myosin, heavy chain 14|non-muscle myosin heavy chain IIc|nonmuscle myosin heavy chain	7 B3	7	NC_000073.6	44605803	44670843	minus	45
10090	Mus musculus	16510	0	live	Kcnh1	EAG1, Kv10.1, M-eag	potassium voltage-gated channel, subfamily H (eag-related), member 1	potassium voltage-gated channel subfamily H member 1|EAG channel 1|ether a go-go|ether-a-go-go potassium channel 1|voltage-gated potassium channel subunit Kv10.1	1 H6	1	NC_000067.6	192190376	192510159	plus	11
10090	Mus musculus	17940	0	live	Naip1	AV364616, Birc1a, D13Lsd1, Naip, Naip-rs1	NLR family, apoptosis inhibitory protein 1	baculoviral IAP repeat-containing protein 1a|baculoviral IAP repeat-containing 1a|neuronal apoptosis inhibitory protein 1	13 53.18 cM	13	NC_000079.6	100407770	100452864	minus	16
10090	Mus musculus	242022	0	live	Frem2	6030440P17Rik, 8430406N05Rik, Gm409, b2b1562Clo, my, ne, nv1	Fras1 related extracellular matrix protein 2	FRAS1-related extracellular matrix protein 2|ECM3 homolog|NV domain containing protein NV1|NV domain-containing protein 1	3 25.24 cM	3	NC_000069.6	53513938	53657355	minus	26
10090	Mus musculus	110855	0	live	Pde6c	cpfl1	phosphodiesterase 6C, cGMP specific, cone, alpha prime	cone cGMP-specific 3',5'-cyclic phosphodiesterase subunit alpha'|cGMP phosphodiesterase 6C	19 C2	19	NC_000085.6	38132781	38183955	plus	22
10090	Mus musculus	13897	0	live	Ces1e	Eg, Es-22, Es22, egasyn	carboxylesterase 1E	carboxylesterase 1E|esterase-22|liver carboxylesterase 22	8 45.11 cM	8	NC_000074.6	93201218	93229631	minus	14
10090	Mus musculus	20689	0	live	Sall3	B130022O04Rik, Msal, Msal-1, Sal, Salt, Spalt	spalt like transcription factor 3	sal-like protein 3|sal-like 3|spalt-like protein 3	18 E3	18	NC_000084.6	80966359	80986951	minus	4
10090	Mus musculus	53870	0	live	Cntn6	NB-3	contactin 6	contactin-6|mNB-3|neural recognition molecule NB-3	6 E1	6	NC_000072.6	104492704	104863406	plus	26
10090	Mus musculus	394436	0	live	Ugt1a1	Gnt1, UDPGT 1-1, UGT1A01, Udpgt-1a, UgtBr1	UDP glucuronosyltransferase 1 family, polypeptide A1	UDP-glucuronosyltransferase 1-1|UDP-glucuronosyltransferase 1 family, member 1|UDP-glucuronosyltransferase 1A1|UDPGT|UGT1*1|UGT1-01|UGT1.1	1 44.55 cM	1	NC_000067.6	88211959	88220002	plus	5
10090	Mus musculus	28248	0	live	Slco1a1	A530084B21, OATP-1, Oatp1, Oatp1a1, Slc21a1	solute carrier organic anion transporter family, member 1a1	solute carrier organic anion transporter family member 1A1|sodium-independent organic anion-transporting polypeptide 1|solute carrier family 21 (organic anion transporter), member 1|solute carrier family 21 member 1	6 G2	6	NC_000072.6	141907281	141946962	minus	14
10090	Mus musculus	140477	0	live	Dmbx1	Atx, Cdmx, Mbx, Otx3	diencephalon/mesencephalon homeobox 1	diencephalon/mesencephalon homeobox protein 1|diencephalon/mesencephalon-expressed brain homeobox gene 1 protein|dmbx1|homeobox gene Atx|orthodenticle homolog 3|paired-like homeobox protein DMBX1|paired-type homeobox Atx	4 53.07 cM	4	NC_000070.6	115915119	115940600	minus	8
10090	Mus musculus	26875	0	live	Pclo	Acz, Pico	piccolo (presynaptic cytomatrix protein)	protein piccolo|aczonin|brain-derived HLMN protein|multidomain presynaptic cytomatrix protein	5 A1	5	NC_000071.6	14514916	14863465	plus	25
10090	Mus musculus	16199	0	live	Il9r		interleukin 9 receptor	interleukin-9 receptor|IL-9 receptor|IL-9R	11 A4	11	NC_000077.6	32187544	32205345	minus	11
10090	Mus musculus	17932	0	live	Myt1	Nzf2, Nzf2a, Nzf2b, Nztf2	myelin transcription factor 1	myelin transcription factor 1|NZF-2|neural zinc finger factor 2|neural zinc finger transcription factor 2	2 103.77 cM	2	NC_000068.7	181763332	181827786	plus	29
10090	Mus musculus	17885	0	live	Myh8	4832426G23Rik, AI327267, MHCp, MyHC-pn, Myhs-p, Myhsp	myosin, heavy polypeptide 8, skeletal muscle, perinatal	myosin-8|Beta-MHC antisense|myHC-perinatal|myosin heavy chain 8|myosin heavy chain, skeletal muscle, perinatal	11 40.59 cM	11	NC_000077.6	67277124	67308634	plus	40
10090	Mus musculus	16560	0	live	Kif1a	ATSV, C630002N23Rik, Gm1626, Kns1	kinesin family member 1A	kinesin-like protein KIF1A|N-3 kinesin|axonal transporter of synaptic vesicles|kinesin heavy chain member 1A	1 D	1	NC_000067.6	93015455	93101893	minus	51
10090	Mus musculus	19888	0	live	Rp1	Dcdc3, Gm38717, Orp1h, mG145, Rp1	retinitis pigmentosa 1 (human)	oxygen-regulated protein 1|lipoxygenase homology domain-containing protein 1|retinitis pigmentosa 1 homolog|retinitis pigmentosa RP1 protein homolog	1 1.65 cM	1	NC_000067.6	4290846	4409266	minus	22
10090	Mus musculus	19888	0	live	Rp1	Dcdc3, Gm38717, Orp1h, mG145, Rp1	retinitis pigmentosa 1 (human)	oxygen-regulated protein 1|lipoxygenase homology domain-containing protein 1|retinitis pigmentosa 1 homolog|retinitis pigmentosa RP1 protein homolog	1 1.65 cM	1	NC_000067.6	4115673	4243365	minus	22
10090	Mus musculus	14405	0	live	Gabrg1	GabaA, GabaA/BZ	gamma-aminobutyric acid (GABA) A receptor, subunit gamma 1	gamma-aminobutyric acid receptor subunit gamma-1|GABA(A) receptor subunit gamma-1	5 37.43 cM	5	NC_000071.6	70751047	70842617	minus	12
10090	Mus musculus	225631	0	live	Onecut2	C730009D12, OC-2, Oc2	one cut domain, family member 2	one cut domain family member 2|one cut homeobox 2|transcription factor ONECUT-2|transcription factor ONECUT2	18 E1	18	NC_000084.6	64340364	64398488	plus	2
10090	Mus musculus	23968	0	live	Nlrp5	Mater, Nalp5, Op1, PAN11	NLR family, pyrin domain containing 5	NACHT, LRR and PYD domains-containing protein 5|NACHT, leucine rich repeat and PYD containing 5|maternal antigen that embryos require|ooplasm-specific protein 1	7 10.22 cM	7	NC_000073.6	23385889	23441923	plus	16
10090	Mus musculus	23965	0	live	Tenm3	2610100B16Rik, Odz1, Odz3, Ten-m3, mKIAA1455	teneurin transmembrane protein 3	teneurin-3|odd Oz/ten-m homolog 3|protein Odd Oz/ten-m homolog 3|ten-3|tenascin-M3|teneurin-3 transcript variant A0B0|teneurin-3 transcript variant A0B1|teneurin-3 transcript variant A1B0|teneurin-3 transcript variant A1B1|teneurin-3 transcript variant A2B0|teneurin-3 transcript variant A2B1|teneurin-3 transcript variant A3B0|teneurin-3 transcript variant A3B1	8 B1.1-B1.2	8	NC_000074.6	48225665	48935162	minus	35
10090	Mus musculus	26888	0	live	Clec4a2	Clec4a, Clecsf6, DCIR, Dcir1	C-type lectin domain family 4, member a2	C-type lectin domain family 4 member A|C-type (calcium dependent, carbohydrate recognition domain) lectin, superfamily member 6|C-type lectin superfamily member 6|dendritic cell immunoreceptor	6 58.18 cM	6	NC_000072.6	123122690	123143999	plus	9
10090	Mus musculus	17207	0	live	Mcf2l	C130040G20Rik, Dbs, Ost, mKIAA0362	mcf.2 transforming sequence-like	guanine nucleotide exchange factor DBS|DBL's big sister|MCF2-transforming sequence-like protein|Ost gamma|exchange factor for RhoA and Cdc42|guanine nucleotide exchange factor OSTIII	8 A1.1	8	NC_000074.6	12873544	13020509	plus	42
10090	Mus musculus	110082	0	live	Dnah5	AU022615, Dnahc5, Mdnah5, b2b1134Clo, b2b1154Clo, b2b1537Clo, b2b1565Clo, b2b3491Clo, b2b601Clo, mKIAA1603	dynein, axonemal, heavy chain 5	dynein heavy chain 5, axonemal|axonemal beta dynein heavy chain 5|axonemal dynein heavy chain 5|ciliary dynein heavy chain 5|dynein, axon, heavy chain 5	15 10.9 cM	15	NC_000081.6	28154854	28472045	plus	80
10090	Mus musculus	140474	0	live	Muc4	4933405I11Rik, Asgp	mucin 4	mucin-4|ascites sialoglycoprotein|mucin 4, ASGP|pancreatic adenocarcinoma mucin|testis mucin	16 B3	16	NC_000082.6	32735886	32782391	plus	25
10090	Mus musculus	320129	0	live	Grk3	4833444A01Rik, AI851927, AW551196, Adrbk-2, Adrbk2, Bark-2	G protein-coupled receptor kinase 3	beta-adrenergic receptor kinase 2|adrenergic receptor kinase, beta 2|beta ARK2|beta-ARK-2	5 55.29 cM	5	NC_000071.6	112910478	113018649	minus	21
10090	Mus musculus	17433	0	live	Mobp	AI835053, AI839848, MOBP155, MOBP170, MOBP69, MOBP73, MOBP81, R74645	myelin-associated oligodendrocytic basic protein	myelin-associated oligodendrocyte basic protein	9 71.41 cM	9	NC_000075.6	120149690	120181329	plus	7
10090	Mus musculus	13094	0	live	Cyp2b9	Cyp2b	cytochrome P450, family 2, subfamily b, polypeptide 9	cytochrome P450 2B9|16alphaoh-a|CYPIIB9|cytochrome P450 clone PF26|cytochrome P450, 2b9, phenobarbitol inducible, type a|cytochrome P450-16-alpha|phenobarbitol inducible, type a|testosterone 16-alpha hydroxylase	7 14.11 cM	7	NC_000073.6	26173335	26210661	plus	11
10090	Mus musculus	380698	0	live	Obscn	BC046431, Gm878, UNC89	obscurin, cytoskeletal calmodulin and titin-interacting RhoGEF	obscurin|obscurin-MLCK|obscurin-RhoGEF|obscurin-myosin light chain kinase	11 B1.3	11	NC_000077.6	58994256	59136375	minus	114
10090	Mus musculus	104002	0	live	Ctsq	1600010J02Rik	cathepsin Q	cathepsin Q	13 32.65 cM	13	NC_000079.6	61035038	61040597	minus	8
10090	Mus musculus	107831	0	live	Adgrb1	B830018M07Rik, Bai1, R75078, mKIAA4089	adhesion G protein-coupled receptor B1	adhesion G protein-coupled receptor B1|brain-specific angiogenesis inhibitor 1	15 D3	15	NC_000081.6	74516196	74589465	plus	33
10090	Mus musculus	23893	0	live	Grem2	Gremlin2, Prdc	gremlin 2, DAN family BMP antagonist	gremlin-2|Gremlin1|cysteine knot superfamily 1, BMP antagonist 2|gremlin 2 homolog, cysteine knot superfamily|protein related to DAN and cerberus	1 H3	1	NC_000067.6	174833785	174921915	minus	4
10090	Mus musculus	73902	0	live	Psmb11	5830406J20Rik, beta5t	proteasome (prosome, macropain) subunit, beta type, 11	proteasome subunit beta type-11|proteasome beta 11 subunit|proteasome subunit beta-5t|proteasome subunit beta5t	14 C2	14	NC_000080.6	54625310	54629556	plus	1
10090	Mus musculus	22283	0	live	Ush2a	A930011D15Rik, A930037M10Rik, Gm676, Gm983, Mush2a, Ushrn	usherin	usherin|Usher syndrome 2A (autosomal recessive, mild) homolog|usher syndrome type IIa protein homolog|usher syndrome type-2A protein homolog	1 92.29 cM	1	NC_000067.6	188262838	188965497	plus	73
10090	Mus musculus	12623	0	live	Ces1g	Ces-1, Ces1, Ses-1	carboxylesterase 1G	liver carboxylesterase 1|ES-x|acyl-coenzyme A:cholesterol acyltransferase|carboxylesterase 1	8 45.29 cM	8	NC_000074.6	93302369	93337209	minus	14
10090	Mus musculus	338352	0	live	Nell1	B230343H07Rik, l7R6	NEL-like 1	protein kinase C-binding protein NELL1|NEL-like protein 1	7 B4	7	NC_000073.6	49975350	50863289	plus	20
10090	Mus musculus	20745	0	live	Spock1	Spock, Ticn1, testican	sparc/osteonectin, cwcv and kazal-like domains proteoglycan 1	testican-1	13 B1	13	NC_000079.6	57421195	57908332	minus	13
10090	Mus musculus	244653	0	live	Hydin	1700034M11Rik, 4930545D19Rik, 4932703P14, 672398, A830061H17, AC069308.21gm4, Gm9558, hy-3, hy3, hyrh	HYDIN, axonemal central pair apparatus protein	hydrocephalus-inducing protein|hydrocephalus 3|protein Hy-3	8 57.5 cM	8	NC_000074.6	110266977	110610253	plus	87
10090	Mus musculus	23963	0	live	Tenm1	Odz1, Odz2, TCAP-1, Ten-m1, ten-1	teneurin transmembrane protein 1	teneurin-1|protein Odd Oz/ten-m homolog 1|tenascin-M1	X A4	X	NC_000086.7	42527866	43429155	minus	37
10090	Mus musculus	269610	0	live	Chd5	4930532L22Rik, AW060752, B230399N07Rik, CHD-5	chromodomain helicase DNA binding protein 5	chromodomain-helicase-DNA-binding protein 5|ATP-dependent helicase CHD5	4 E2	4	NC_000070.6	152338651	152390194	plus	42
10090	Mus musculus	546024	0	live	Crxos	AA606869, AY5908911, Egam1, Crxos	cone-rod homeobox, opposite strand	Crx opposite strand transcript 1	7 A2	7	NC_000073.6	15882617	15904030	plus	9
10090	Mus musculus	18575	0	live	Pde1c		phosphodiesterase 1C	calcium/calmodulin-dependent 3',5'-cyclic nucleotide phosphodiesterase 1C|3',5'-cyclic-AMP phosphodiesterase|3',5'-cyclic-GMP phosphodiesterase|cam-PDE 1C	6 27.65 cM	6	NC_000072.6	56069798	56652514	minus	28
10090	Mus musculus	15563	0	live	Htr5a	Htr5	5-hydroxytryptamine (serotonin) receptor 5A	5-hydroxytryptamine receptor 5A|5-HT-5|5-HT-5A|5-HT5A|serotonin receptor 5A	5 13.24 cM	5	NC_000071.6	27841702	27855086	plus	3
10090	Mus musculus	14803	0	live	Grid1	GluD1, GluRdelta1	glutamate receptor, ionotropic, delta 1	glutamate receptor ionotropic, delta-1|gluR delta-1 subunit|glutamate receptor delta-1 subunit	14 20.84 cM	14	NC_000080.6	34820003	35583387	plus	19
10090	Mus musculus	241431	0	live	Xirp2	2310003D02Rik, 2310008C07Rik, A530024P18Rik, AI452089, Cmya3, Gm352, Xin2	xin actin-binding repeat containing 2	xin actin-binding repeat-containing protein 2|Xin actin-binding repeat containing 2 short splice form|beta-xin|cardiomyopathy associated 3|cardiomyopathy-associated protein 3|mXinbeta|myogenic MEF2-activated Xin-related protein|myomaxin|xeplin|xin-beta	2 C1.3	2	NC_000068.7	67446000	67526620	plus	9
10090	Mus musculus	208936	0	live	Adamts18	9630038L21, ADAMTS21, E130314N14Rik	a disintegrin-like and metallopeptidase (reprolysin type) with thrombospondin type 1 motif, 18	A disintegrin and metalloproteinase with thrombospondin motifs 18|a disintegrin-like and metalloprotease (reprolysin type) with thrombospondin type 1 motif, 18	8 E1	8	NC_000074.6	113697123	113850502	minus	24
10090	Mus musculus	353025	0	live	Caps2	D630005B03Rik	calcyphosphine 2	calcyphosin-2|calcyphosine 2	10 D2	10	NC_000076.6	112163353	112216561	plus	23
10090	Mus musculus	244646	0	live	Pkd1l3		polycystic kidney disease 1 like 3	polycystic kidney disease protein 1-like 3|PC1-like 3 protein|polycystin-1L3	8 D3	8	NC_000074.6	109613993	109672592	plus	34
10090	Mus musculus	12405	0	live	Cbln2	6330593N19Rik, A730004O05	cerebellin 2 precursor protein	cerebellin-2	18 58.63 cM	18	NC_000084.6	86711052	86718285	plus	7
10090	Mus musculus	239556	0	live	Cacna1i	Ca(V)3.3	calcium channel, voltage-dependent, alpha 1I subunit	voltage-dependent T-type calcium channel subunit alpha-1I|low voltage-activated T-type calcium channel alpha-1 subunit (CACNA1I)|low-voltage-activated calcium channel alpha13.3	15 E1	15	NC_000081.6	80287238	80398292	plus	37
10090	Mus musculus	56175	0	live	Bace2	1110059C24Rik, AEPLC, AI850424, ALP56, ARP1, ASP1, ASP21, BAE2, CDA13, CEAP1, DRAP	beta-site APP-cleaving enzyme 2	beta-secretase 2|aspartyl protease 1|beta-site amyloid precursor protein cleaving enzyme 2|memapsin-1|membrane-associated aspartic protease 1|theta-secretase	16 C4	16	NC_000082.6	97356728	97439012	plus	9
10090	Mus musculus	243616	0	live	Slc6a11	D930045G19Rik, E130202I16Rik, GAT4, Gabt4, Gat3	solute carrier family 6 (neurotransmitter transporter, GABA), member 11	sodium- and chloride-dependent GABA transporter 3|GAT-3|GAT-4|gamma-aminobutyric acid (GABA-A) transporter 4|sodium- and chloride-dependent GABA transporter 4|solute carrier family 6 member 11	6 52.98 cM	6	NC_000072.6	114131241	114249886	plus	14
10090	Mus musculus	399548	0	live	Scn4b	Gm1471	sodium channel, type IV, beta	sodium channel subunit beta-4|sodium channel accessory subunit|sodium channel, type IV, beta polypeptide|voltage gated sodium channel beta 4 subunit	9 A5.2	9	NC_000075.6	45139042	45154061	plus	5
10090	Mus musculus	333050	0	live	Ksr2		kinase suppressor of ras 2	kinase suppressor of Ras 2|testes-kinase suppressor of ras 2 isoform	5 F	5	NC_000071.6	117413221	117775004	plus	22
10090	Mus musculus	22639	0	live	Zfa-ps	Zfa, Zfx	zinc finger protein, autosomal, pseudogene	zinc finger protein X-linked pseudogene|zinc finger protein ZFX	10 26.71 cM	10	NC_000076.6	52542320	52545739	minus	1
10090	Mus musculus	18419	0	live	Otog	4932420K09, Otgn, twt	otogelin	otogelin|twister	7 29.66 cM	7	NC_000073.6	46240987	46311434	plus	56
10090	Mus musculus	72832	0	live	Crtac1	2810454P21Rik, AW047536B, Lotus, Crtac1	cartilage acidic protein 1	cartilage acidic protein 1|68 kDa chondrocyte-expressed protein|ASPIC|CEP-68|protein CRTAC1-B	19 C3	19	NC_000085.6	42283036	42431822	minus	16
10090	Mus musculus	103098	0	live	Slc6a15	AA536730, AI326450, AI326451, v7-3	solute carrier family 6 (neurotransmitter transporter), member 15	sodium-dependent neutral amino acid transporter B(0)AT2|B0AT2 protein|orphan sodium- and chloride-dependent neurotransmitter transporter NTT73|orphan transporter v7-3|solute carrier family 6 member 15	10 D1	10	NC_000076.6	103367459	103419379	plus	14
10090	Mus musculus	16681	0	live	Krt2	BB005427-17, Krt2-2, Krt2e, Krt2	keratin 2	keratin, type II cytoskeletal 2 epidermal|CK-2e|K2e|cytokeratin-2e|epithelial keratin-2e|keratin 2 epidermis|keratin complex 2, basic, gene 17|keratin complex 2, gene 17|keratin-2e|krt2|type-II keratin Kb2	15 57.03 cM	15	NC_000081.6	101810689	101818169	minus	9
10090	Mus musculus	54326	0	live	Elovl2	AI317360, Ssc2	elongation of very long chain fatty acids (FEN1/Elo2, SUR4/Elo3, yeast)-like 2	elongation of very long chain fatty acids protein 2|3-keto acyl-CoA synthase Elovl2|ELOVL FA elongase 2|ELOVL family member 2|ELOVL fatty acid elongase 2|sequence similarity to Cig30 2|very long chain 3-ketoacyl-CoA synthase 2|very long chain 3-oxoacyl-CoA synthase 2	13 A3.3	13	NC_000079.6	41182382	41220403	minus	9
10090	Mus musculus	59033	0	live	Slc4a8	AW493845, C230026C11, NDCBE, kNBC-3	solute carrier family 4 (anion exchanger), member 8	electroneutral sodium bicarbonate exchanger 1|electroneutral Na+-driven Cl-HCO3 exchanger|k-NBC3|slc4a8|sodium bicarbonate cotransporter isoform 3 kNBC-3|solute carrier family 4 member 8	15 F1	15	NC_000081.6	100761747	100823971	plus	27
10090	Mus musculus	228911	0	live	Tshz2	2900073F20Rik, B830045G17, Mtsh2, Sdccag33l, Tsh2, Zfp218, mKIAA4248, teashirt2	teashirt zinc finger family member 2	teashirt homolog 2|SDCCAG33-like protein|serologically defined colon cancer antigen 33 like|teashirt 2|zinc finger protein 218	2 89.47 cM	2	NC_000068.7	169632677	170072751	plus	5
10090	Mus musculus	18317	0	live	Olfr2	I7, MOR103-15, Olfr41	olfactory receptor 2	olfactory receptor 2|GA_x6K02T2PBJ9-9381439-9380456|I7 olfactory receptor|odorant receptor B2|olfactory recepter I7|olfactory receptor 41	7 E3	7	NC_000073.6	107000875	107005558	minus	3
10090	Mus musculus	17836	0	live	Mug1		murinoglobulin 1	murinoglobulin-1	6 F1	6	NC_000072.6	121838496	121889057	plus	36
10090	Mus musculus	19281	0	live	Ptprt	R-PTP-T, RPTP-rfo, RPTP-rho, RPTPmam4, RPTPrho, mKIAA0283, mRPTPrho	protein tyrosine phosphatase, receptor type, T	receptor-type tyrosine-protein phosphatase T|receptor protein tyrosine phosphatase-rho|receptor-type tyrosine-protein phosphatase rho	2 81.91 cM	2	NC_000068.7	161521988	162661147	minus	34
10090	Mus musculus	245049	0	live	Myrip	A230081N12Rik, Slac2-c, Slac2c	myosin VIIA and Rab interacting protein	rab effector MyRIP|exophilin 8|myosin-VIIa- and Rab-interacting protein|slp homolog lacking C2 domains c|synaptotagmin-like protein lacking C2 domains C	9 F4	9	NC_000075.6	120302956	120476101	plus	19
10090	Mus musculus	12823	0	live	Col19a1		collagen, type XIX, alpha 1	collagen alpha-1(XIX) chain|col19a1|collagen alpha-1(Y) chain|procollagen, type XIX, alpha 1	1 A5	1	NC_000067.6	24257683	24587535	minus	52
10090	Mus musculus	320995	0	live	Rfx6	4930572O07Rik, Rfxdc1	regulatory factor X, 6	DNA-binding protein RFX6|regulatory factor X domain containing 1|regulatory factor X domain-containing protein 1	10 B3	10	NC_000076.6	51677760	51730429	plus	20
10090	Mus musculus	140571	0	live	Plxnb3	AI451018, Plxn6	plexin B3	plexin-B3|plexin 6	X A7.3	X	NC_000086.7	73756559	73772510	plus	35
10090	Mus musculus	73713	0	live	Rbm20	1110018J23Rik, 2010003H22Rik, AI646761	RNA binding motif protein 20	RNA-binding protein 20|probable RNA-binding protein 20	19 D2	19	NC_000085.6	53660989	53867083	plus	19
10090	Mus musculus	241656	0	live	Pak7	2900083L08Rik, PAK-5, PAK-7, Pak5	p21 (RAC1) activated kinase 7	serine/threonine-protein kinase PAK 5|serine/threonine-protein kinase PAK 7|p21 protein (Cdc42/Rac)-activated kinase 7|p21-activated kinase 5|p21-activated kinase 7	2 F3	2	NC_000068.7	136081088	136387967	minus	14
10090	Mus musculus	241263	0	live	Gpr158	5330427M13Rik, mKIAA1136	G protein-coupled receptor 158	probable G-protein coupled receptor 158	2 A3	2	NC_000068.7	21367567	21830544	plus	11
10090	Mus musculus	13417	0	live	Dnah8	ATPase, Dnahc8, Hst6.7b, P1-Loop	dynein, axonemal, heavy chain 8	dynein heavy chain 8, axonemal|axonemal beta dynein heavy chain 8|axonemal dynein heavy chain 8 Dnahc8|ciliary dynein heavy chain 8|dynein, axon, heavy chain 8	17 A3.3	17	NC_000083.6	30626936	30875762	plus	95
10090	Mus musculus	26438	0	live	Psg18	Cea-3, Cea3, mmCGM6	pregnancy specific glycoprotein 18	pregnancy specific glycoprotein 18|carcinoembryonic antigen 3|pregnancy specific glycoprotein 18; carcinoembryonic antigen 3	7 9.15 cM	7	NC_000073.6	18345744	18355039	minus	5
10090	Mus musculus	76376	0	live	Slc24a2	2810021B17Rik, 6330417K15Rik, AI847460, Nckx2	solute carrier family 24 (sodium/potassium/calcium exchanger), member 2	sodium/potassium/calcium exchanger 2	4 C4	4	NC_000070.6	86983124	87230550	minus	13
10090	Mus musculus	15493	0	live	Hsd3b2	3-beta-HSD II	hydroxy-delta-5-steroid dehydrogenase, 3 beta- and steroid delta-isomerase 2	3 beta-hydroxysteroid dehydrogenase/Delta 5-->4-isomerase type 2|3 beta-hydroxysteroid dehydrogenase 2|3 beta-hydroxysteroid dehydrogenase/Delta 5-->4-isomerase type II|hydroxysteroid dehydrogenase-2, delta<5>-3-beta	3 42.85 cM	3	NC_000069.6	98711107	98724595	minus	7
10090	Mus musculus	57252	0	live	Tas2r105	T2R05, T2R9, T2r5, Tas2r5, mGR05, mt2r5	taste receptor, type 2, member 105	taste receptor type 2 member 105|T2R105|candidate taste receptor T2R5|taste receptor T2R5|taste receptor type 2 member 5|taste receptor type 2 member 9	6 63.53 cM	6	NC_000072.6	131686561	131687463	minus	1
10090	Mus musculus	104183	0	live	Chil4	Chi3l4, Ym2	chitinase-like 4	chitinase-like protein 4|chitinase 3-like 4, Chil4|chitinase-3-like protein 4|secreted protein Ym2	3 F2.2	3	NC_000069.6	106201491	106219479	minus	11
10090	Mus musculus	74100	0	live	Arpp21	0710001E13Rik, AI853636, ARPP-21, D9Bwg1012e, R3hdm3, Tarpp	cyclic AMP-regulated phosphoprotein, 21	cAMP-regulated phosphoprotein 21|protein phosphatase 1, regulatory (inhibitory) subunit 1C|regulator of calmodulin signaling|thymocyte ARPP|thymocyte cAMP-regulated phosphoprotein	9 62.46 cM	9	NC_000075.6	112065091	112236021	minus	32
10090	Mus musculus	16979	0	live	Lrrn1	2810047E21Rik, NLRR-1	leucine rich repeat protein 1, neuronal	leucine-rich repeat neuronal protein 1	6 E1	6	NC_000072.6	107529726	107570228	plus	2
10090	Mus musculus	18488	0	live	Cntn3	Pang	contactin 3	contactin-3|BIG-1|brain-derived immunoglobulin superfamily protein 1|plasmacytoma-associated neuronal glycoprotein	6 47.52 cM	6	NC_000072.6	102163304	102564623	minus	27
10090	Mus musculus	245650	0	live	Gucy2f	A930002I06, GC-F, GC2	guanylate cyclase 2f	retinal guanylyl cyclase 2	X 62.85 cM	X	NC_000086.7	142079289	142197276	minus	21
10090	Mus musculus	13109	0	live	Cyp2j5		cytochrome P450, family 2, subfamily j, polypeptide 5	cytochrome P450 2J5|CYPIIJ5|arachidonic acid epoxygenase|cytochrome P450, 2j5	4 44.71 cM	4	NC_000070.6	96627432	96664171	minus	9
10090	Mus musculus	13531	0	live	Usp17la	Dub1, USP17-A	ubiquitin specific peptidase 17-like A	ubiquitin carboxyl-terminal hydrolase 17-like protein A|deubiquitinating enzyme 1|ubiquitin carboxyl-terminal hydrolase DUB-1|ubiquitin thioesterase DUB-1|ubiquitin thiolesterase DUB-1|ubiquitin-specific-processing protease DUB-1	7 55.69 cM	7	NC_000073.6	104857016	104862667	plus	3
10090	Mus musculus	239250	0	live	Slitrk6	4832410J21Rik, Sltk6	SLIT and NTRK-like family, member 6	SLIT and NTRK-like protein 6|neuronal transmembrane protein Slitrk6|slit and trk like gene 6	14 E3	14	NC_000080.6	110748041	110755206	minus	2
10090	Mus musculus	330222	0	live	Sdk1	5330440E10, 6720466O15Rik	sidekick cell adhesion molecule 1	protein sidekick-1|sidekick homolog 1	5 G2	5	NC_000071.6	141241497	142215586	plus	45
10090	Mus musculus	241159	0	live	Neu4	9330166I04	sialidase 4	sialidase-4|N-acetyl-alpha-neuraminidase 4|neuraminidase 4	1 D	1	NC_000067.6	94020493	94028334	plus	5
10090	Mus musculus	18231	0	live	Nxph1	C130005L03Rik	neurexophilin 1	neurexophilin-1	6 A1	6	NC_000072.6	8947788	9259863	plus	3
10090	Mus musculus	56185	0	live	Hao2	AI325478, Hao-2, Hao3, Haox3	hydroxyacid oxidase 2	hydroxyacid oxidase 2|(S)-2-hydroxy-acid oxidase, peroxisomal|HAOX2|hydroxyacid oxidase (glycolate oxidase) 3|hydroxyacid oxidase 2, kidney|medium chain alpha-hydroxy acid oxidase|medium-chain 2-hydroxy acid oxidase HAOX3|medium-chain L-2-hydroxy acid oxidase	3 42.9 cM	3	NC_000069.6	98874519	98895378	minus	10
10090	Mus musculus	268527	0	live	Greb1	5730583K22Rik, 9130004E13, AF180470, AU023194, mKIAA0575	gene regulated by estrogen in breast cancer protein	protein GREB1	12 A1.1	12	NC_000078.6	16670615	16801396	minus	37
10090	Mus musculus	104384	0	live	Rhox9	1600026O01Rik, Gpbox, Psx2	reproductive homeobox 9	reproductive homeobox on X chromosome, 9|placenta specific homeobox 2	X A3.3	X	NC_000086.7	37899097	37901770	minus	4
10090	Mus musculus	20888	0	live	Sult1c1	(PST)G, P-SULT, ST1C1, Stp2, Sult1a2, mOLFST	sulfotransferase family, cytosolic, 1C, member 1	sulfotransferase 1C1|phenol sulfotransferase|sulfotransferase family 1A, phenol-preferring, member 2|sult1c1	17 28.07 cM	17	NC_000083.6	53961615	53990631	minus	8
10090	Mus musculus	330814	0	live	Adgrl1	2900070I05Rik, AI182398, CLIBA, Lec2, Lphn1, mKIAA0821	adhesion G protein-coupled receptor L1	adhesion G protein-coupled receptor L1|CIRL-1|G protein coupled receptor Lec2|calcium-independent alpha-latrotoxin receptor 1|latrophilin-1|lectomedin-2	8 C2	8	NC_000074.6	83900098	83941954	plus	29
10090	Mus musculus	20451	0	live	St8sia3	AI847333, ST8SiaIII, Siat8c	ST8 alpha-N-acetyl-neuraminide alpha-2,8-sialyltransferase 3	sia-alpha-2,3-Gal-beta-1,4-GlcNAc-R:alpha 2,8-sialyltransferase|SIAT8-C|alpha-2,8-sialyltransferase 8C|alpha-2,8-sialyltransferase III|sialyltransferase 8 (alpha-2, 8-sialyltransferase) C|sialyltransferase 8C|sialyltransferase St8Sia III|sialytransferase St8Sia III	18 E1	18	NC_000084.6	64254359	64276144	plus	6
10090	Mus musculus	12565	0	live	Cdh9		cadherin 9	cadherin-9|T1-cadherin	15 A2	15	NC_000081.6	16728550	16857097	plus	14
10090	Mus musculus	11500	0	live	Adam7	ADAM 7, EAP1, EAPI	a disintegrin and metallopeptidase domain 7	disintegrin and metalloproteinase domain-containing protein 7|a disintegrin and metalloprotease domain (ADAM) 7|epididymal apical protein I	14 D1	14	NC_000080.6	68497336	68533689	minus	23
10090	Mus musculus	114873	0	live	Dscaml1	4921507G06Rik, 4930435C18Rik, BB239540, mKIAA1132	DS cell adhesion molecule like 1	Down syndrome cell adhesion molecule-like protein 1 homolog|Down syndrome cell adhesion molecule like 1	9 A5.2	9	NC_000075.6	45427433	45753713	plus	34
10090	Mus musculus	94109	0	live	Csmd1	B930082H09, mKIAA1890	CUB and Sushi multiple domains 1	CUB and sushi domain-containing protein 1|CUB and sushi multiple domains protein 1	8 A1.1-A1.3	8	NC_000074.6	15892538	17535385	minus	72
10090	Mus musculus	77771	0	live	Csrnp3	A330102K23Rik, CSRNP-3, Csnrp3, Mbu1, taip-2	cysteine-serine-rich nuclear protein 3	cysteine/serine-rich nuclear protein 3|TGF-beta induced apoptosis protein 2	2 C1.3	2	NC_000068.7	65845767	66031546	plus	10
10090	Mus musculus	22296	0	live	Vmn1r51	V1R, V1r1, V1ra1, VN12, mV1R1	vomeronasal 1 receptor 51	vomeronasal type-1 receptor 51|pheromone receptor 1|vomeronasal 1 receptor Vmn1r51|vomeronasal 1 receptor, A1|vomeronasal 1, receptor 1|vomeronasal organ family 1, receptor 1|vomeronasal receptor V1RA1|vomeronasal type 1 receptor A1|vomeronasal type-1 receptor A8	6 D1	6	NC_000072.6	90122643	90130645	plus	3
10090	Mus musculus	268379	0	live	Abca13	9830132L24, A930002G16Rik, AI956815	ATP-binding cassette, sub-family A (ABC1), member 13	ATP-binding cassette sub-family A member 13|ATP-binding cassette transporter	11 A1	11	NC_000077.6	9191942	9684853	plus	62
10090	Mus musculus	94040	0	live	Clmn	9330188N17Rik, AI428889, AI788815, mKIAA1188	calmin	calmin|calponin-like transmembrane domain protein	12 E	12	NC_000078.6	104763114	104865076	minus	15
10090	Mus musculus	93961	0	live	B3galt5	1190002B21Rik, AU045265, b3Galt-V	UDP-Gal:betaGlcNAc beta 1,3-galactosyltransferase, polypeptide 5	beta-1,3-galactosyltransferase 5|SSEA-3 synthase|UDP-Gal:beta-GlcNAc beta-1,3-galactosyltransferase 5|UDP-galactose:beta-N-acetylglucosamine beta-1,3-galactosyltransferase 5|b3Gal-T5|beta-1,3-GalTase 5|beta-3-Gx-T5|beta3Gal-T5|beta3GalT5|stage-specific embryonic antigen 3 synthase	16 C4	16	NC_000082.6	96235801	96319859	plus	8
10090	Mus musculus	320478	0	live	Sox2ot	B230215L15Rik	SOX2 overlapping transcript (non-protein coding)		3 A3	3	NC_000069.6	34560381	34677993	plus	5
10090	Mus musculus	72555	0	live	Shisa9	2700045P11Rik, Ckamp44	shisa family member 9	protein shisa-9|cystine-knot AMPAR modulating protein of 44 kDa|shisa homolog 9	16	16	NC_000082.6	11984113	12270904	plus	8
10090	Mus musculus	24112	0	live	Vmn1r49	V1r5, V1rb2, VRi2	vomeronasal 1, receptor 49	vomeronasal type-1 receptor 49|vomeronasal 1 receptor Vmn1r49|vomeronasal 1, receptor B2|vomeronasal organ family 1, receptor 5|vomeronasal organ family 1, receptor B2|vomeronasal receptor VRi2|vomeronasal type 1 receptor B2	6 40.02 cM	6	NC_000072.6	90072086	90078374	minus	2
10090	Mus musculus	26913	0	live	Gprin1	GRIN1, Z16	G protein-regulated inducer of neurite outgrowth 1	G protein-regulated inducer of neurite outgrowth 1	13 B1	13	NC_000079.6	54736671	54749874	minus	3
10090	Mus musculus	216148	0	live	Shc2	6720466E06, SCK, ShcB, Sli	SHC (Src homology 2 domain containing) transforming protein 2	SHC-transforming protein 2|SH2 domain protein C2|SHC-transforming protein B|protein Sck|protein Sli|src homology 2 domain-containing-transforming protein C2	10 39.72 cM	10	NC_000076.6	79617934	79637918	minus	13
10090	Mus musculus	66673	0	live	Sorcs3	6330404A12Rik, AW045579	sortilin-related VPS10 domain containing receptor 3	VPS10 domain-containing receptor SorCS3	19 D1	19	NC_000085.6	48206025	48805505	plus	27
10090	Mus musculus	270120	0	live	Fat3	9430076A06Rik, D430038H04Rik, Gm1132, Gm510, MFAT3F	FAT atypical cadherin 3	protocadherin Fat 3|FAT tumor suppressor homolog 3|protocadherin Fat3	9 A2	9	NC_000075.6	15910189	16502879	minus	29
10090	Mus musculus	52850	0	live	Sgsm1	2410098H20Rik, AA408781, D5Bwg1524e, E130107M15, NuIP, Rutbc2	small G protein signaling modulator 1	small G protein signaling modulator 1|RUN and TBC1 domain containing 2|RUN and TBC1 domain-containing protein 2|nurr1-interacting protein	5 55.45 cM	5	NC_000071.6	113243220	113310786	minus	27
10090	Mus musculus	12942	0	live	Pcdha11	A830022B16Rik, Cnr7, Crnr7	protocadherin alpha 11	protocadherin alpha-11|cadherin-related neuronal receptor 7	18 B2-B3	18	NC_000084.6	37010858	37187657	plus	4
10090	Mus musculus	68723	0	live	Hrnr	1110033K19Rik, A530063N20Rik, S100a18	hornerin	hornerin|S100 calcium binding protein A18	3	3	NC_000069.6	93319541	93333572	plus	3
10090	Mus musculus	386750	0	live	Slitrk3	ST3	SLIT and NTRK-like family, member 3	SLIT and NTRK-like protein 3|slit and trk like gene 3	3 E3	3	NC_000069.6	73047247	73057881	minus	4
10090	Mus musculus	243874	0	live	Nlrp9b	Nalp-delta, Nalp9b, Nlrp9	NLR family, pyrin domain containing 9B	NACHT, LRR and PYD domains-containing protein 9B|NACHT, LRR and PYD containing protein 9b|NLR family, pyrin domain containing 9	7 A3	7	NC_000073.6	19991393	20062942	plus	11
10090	Mus musculus	243621	0	live	Iqsec3	AK122446, BRAG3, mKIAA1110, synarfGEF	IQ motif and Sec7 domain 3	IQ motif and SEC7 domain-containing protein 3	6 F1	6	NC_000072.6	121372927	121473697	minus	15
10090	Mus musculus	83408	0	live	Gimap3	2010110D23Rik, Gimap5, Ian4	GTPase, IMAP family member 3	GTPase IMAP family member 3|IAN-4|immune associated nucleotide 4|immunity-associated nucleotide 4 protein	6 B2.3	6	NC_000072.6	48764464	48770851	minus	5
10090	Mus musculus	14706	0	live	Gng4		guanine nucleotide binding protein (G protein), gamma 4	guanine nucleotide-binding protein G(I)/G(S)/G(O) subunit gamma-4	13 5.29 cM	13	NC_000079.6	13784059	13827895	plus	5
10090	Mus musculus	170571	0	live	Cntnap4	Caspr4, E130114F09Rik	contactin associated protein-like 4	contactin-associated protein-like 4|cell recognition molecule Caspr4|cell recognition protein CASPR4|contactin associated protein 4	8 E1	8	NC_000074.6	112569963	112882707	plus	24
10090	Mus musculus	13526	0	live	Adam24	Dtgn5	a disintegrin and metallopeptidase domain 24 (testase 1)	disintegrin and metalloproteinase domain-containing protein 24|a disintegrin and metalloproteinase domain 24 (testase 1)|disintegrin 5	8 A4	8	NC_000074.6	40675077	40682199	plus	3
10090	Mus musculus	67596	0	live	Tespa1	5830405N20Rik, A430001F24Rik, AI450549, Itprid3	thymocyte expressed, positive selection associated 1	protein TESPA1|thymocyte-expressed positive selection-associated protein 1	10 D3	10	NC_000076.6	130322826	130363469	plus	10
10090	Mus musculus	76484	0	live	Kndc1	2410012C07Rik, B830014K08Rik, VKIND, v-KIND, very-kind	kinase non-catalytic C-lobe domain (KIND) containing 1	kinase non-catalytic C-lobe domain-containing protein 1|KIND domain-containing protein 1|protein very KIND|ras-GEF domain-containing family member 2	7 F4	7	NC_000073.6	139894696	139941540	plus	30
10090	Mus musculus	17870	0	live	Mycs		myc-like oncogene, s-myc protein	protein S-Myc	X 2.4 cM	X	NC_000086.7	5466904	5469265	minus	1
10090	Mus musculus	68553	0	live	Col6a4	1110001D15Rik, AI413310, AU023415, Dvwa, EG235580, Vwa6	collagen, type VI, alpha 4	collagen alpha-4(VI) chain|double von Willebrand factor A domains|dual von Willebrand factor A domains	9 F1	9	NC_000075.6	105990109	106096828	minus	38
10090	Mus musculus	230735	0	live	Epha10	A330090H18	Eph receptor A10	ephrin type-A receptor 10	4 D2.2	4	NC_000070.6	124881785	124917800	plus	20
10090	Mus musculus	234865	0	live	Nup133	mermaid	nucleoporin 133	nuclear pore complex protein Nup133|133 kDa nucleoporin|nucleoporin Nup133	8 E2	8	NC_000074.6	123897114	123949265	minus	27
10090	Mus musculus	217843	0	live	Unc79	9030205A07Rik, Mlca3	unc-79 homolog	protein unc-79 homolog|modifier of locomotor activity 3	12 E	12	NC_000078.6	102948328	103184228	plus	54
10090	Mus musculus	68891	0	live	Cd177	1190003K14Rik, Pdp3	CD177 antigen	CD177 antigen	7 A3	7	NC_000073.6	24743983	24760334	minus	17
10090	Mus musculus	26439	0	live	Psg19	CGM7, Cea-4, Cea4	pregnancy specific glycoprotein 19	pregnancy specific glycoprotein 19|carcinoembryonic antigen 4	7 9.31 cM	7	NC_000073.6	18789125	18798542	minus	5
10090	Mus musculus	333315	0	live	Frem3	Gm795, NV2	Fras1 related extracellular matrix protein 3	FRAS1-related extracellular matrix protein 3|NV domain containing protein NV2|NV domain-containing protein 2|embryonic blastocoelar extracellular matrix protein	8 C2	8	NC_000074.6	80611039	80695557	plus	8
10090	Mus musculus	12939	0	live	Pcdha7	Cnr4, Crnr4	protocadherin alpha 7	protocadherin alpha-7|PCDH-alpha-7|cadherin-related neuronal receptor 4	18 B2-B3	18	NC_000084.6	36973924	37187657	plus	4
10090	Mus musculus	266815	0	live	Mill1	5530400I18Rik	MHC I like leukocyte 1	MHC I like leukocyte 1	7 9.15 cM	7	NC_000073.6	18245232	18266092	plus	6
10090	Mus musculus	54150	0	live	Rdh7	AI194929, CRAD2	retinol dehydrogenase 7	retinol dehydrogenase 7|CRAD-2|cis-retinol/3alpha-hydroxysterol short-chain dehydrogenase isozyme 2|cis-retinol/androgen dehydrogenase type 2	10 D3	10	NC_000076.6	127884027	127889247	minus	5
10090	Mus musculus	93887	0	live	Pcdhb16	Pcdhb8, PcdhbP	protocadherin beta 16	protocadherin beta 16|Protocadherin-betaP|cell-cell adhesion molecule	18 B3	18	NC_000084.6	37477768	37483038	plus	1
10090	Mus musculus	17922	0	live	Myo7b		myosin VIIB	unconventional myosin-VIIb|myosin-VIIb	18 17.89 cM	18	NC_000084.6	31959234	32036931	minus	47
10090	Mus musculus	380702	0	live	Shisa6	Gm879, ckamp52	shisa family member 6	protein shisa-6|protein shisa-6 homolog|cysteine-knot AMPAR-modulating protein 52|cystine-knot AMPAR modulating protein of 52 kDa|shisa homolog 6	11 B3	11	NC_000077.6	66211725	66526126	minus	6
10090	Mus musculus	231760	0	live	Rimbp2	A930033C01Rik, mKIAA0318	RIMS binding protein 2	RIMS-binding protein 2	5 G1.3	5	NC_000071.6	128757788	128953647	minus	26
10090	Mus musculus	140723	0	live	Cacng5		calcium channel, voltage-dependent, gamma subunit 5	voltage-dependent calcium channel gamma-5 subunit|TARP gamma-5|neuronal voltage-gated calcium channel gamma-5 subunit|transmembrane AMPAR regulatory protein gamma-5	11 E1	11	NC_000077.6	107874604	107915055	minus	8
10090	Mus musculus	76161	0	live	Lamp5	3110035N03Rik, 6330527O06Rik, BAD-LAMP, LAMP-5	lysosomal-associated membrane protein family, member 5	lysosome-associated membrane glycoprotein 5|LAMP family protein C20orf103 homolog|Protein C20orf103|brain and dendritic cell-associated LAMP|brain-associated LAMP-like protein|lysosome-associated membrane protein 5	2 F3	2	NC_000068.7	136052023	136069917	plus	7
10090	Mus musculus	215654	0	live	Cdh12	Cdhb	cadherin 12	cadherin-12|Br-cadherin	15 8.25 cM	15	NC_000081.6	20448879	21598421	plus	18
10090	Mus musculus	56388	0	live	Cyp3a25	AI327008	cytochrome P450, family 3, subfamily a, polypeptide 25	cytochrome P450 3A25|CYPIIIA25|cytochrome P450, 3a25	5 85.17 cM	5	NC_000071.6	145977194	146009644	minus	14
10090	Mus musculus	258923	0	live	Olfr1	I54, MOR135-13	olfactory receptor 1	olfactory receptor 1|GA_x6K02T2P1NL-3556334-3555390|odorant receptor I54|olfactory receptor 135-13|olfactory receptor MOR135-13|olfr1	11 45.33 cM	11	NC_000077.6	73395076	73399495	minus	3
10090	Mus musculus	213262	0	live	Fstl5	9130207J01Rik	follistatin-like 5	follistatin-related protein 5|follistatin-like protein 5|m-D/Bsp120I 1-2|ollistatin-like 5	3 E3	3	NC_000069.6	76074275	76710010	plus	17
10090	Mus musculus	103142	0	live	Rdh9	AI121090, Crad3	retinol dehydrogenase 9	retinol dehydrogenase 9|cis-retinol/androgen dehydrogenase type 3	10 D3	10	NC_000076.6	127776405	127792697	plus	4
10090	Mus musculus	239037	0	live	Lrit1	BC032270, Lrrc21	leucine-rich repeat, immunoglobulin-like and transmembrane domains 1	leucine-rich repeat, immunoglobulin-like domain and transmembrane domain-containing protein 1|leucine rich repeat containing 21|leucine-rich repeat-containing protein 21|photoreceptor-associated LRR superfamily protein|retina-specific protein PAL	14 B	14	NC_000080.6	37042461	37064938	plus	6
10090	Mus musculus	93888	0	live	Pcdhb17	Pcdhb16, PcdhbQ, mKIAA1621	protocadherin beta 17	protocadherin beta-16	18 B3	18	NC_000084.6	37485021	37488290	plus	1
10090	Mus musculus	12941	0	live	Pcdha5	Cnr6, Crnr6	protocadherin alpha 5	protocadherin alpha-5|cadherin-related neuronal receptor 6	18 B2-B3	18	NC_000084.6	36960440	37187657	plus	4
10090	Mus musculus	213439	0	live	Gpr174	Gm376, Lypsr3	G protein-coupled receptor 174	probable G-protein coupled receptor 174|putative purinergic receptor FKSG79	X D	X	NC_000086.7	107255878	107296771	plus	6
10090	Mus musculus	78887	0	live	Sfi1		Sfi1 homolog, spindle assembly associated (yeast)	protein SFI1 homolog	11 A1	11	NC_000077.6	3131850	3203346	minus	36
10090	Mus musculus	331623	0	live	Bend3	mKIAA1553	BEN domain containing 3	BEN domain-containing protein 3	10 B2	10	NC_000076.6	43479140	43515417	plus	7
10090	Mus musculus	77018	0	live	Col25a1	2700062B08Rik, CLAC-P	collagen, type XXV, alpha 1	collagen alpha-1(XXV) chain|col25a1|collagen-like Alzheimer amyloid plaque component|procollagen, type XXV, alpha 1	3 G3	3	NC_000069.6	130180336	130599884	plus	41
10090	Mus musculus	13114	0	live	Cyp3a16		cytochrome P450, family 3, subfamily a, polypeptide 16	cytochrome P450 3A16|CYPIIIA16|cytochrome P450, 3a16	5 85.17 cM	5	NC_000071.6	145436309	145469743	minus	14
10090	Mus musculus	665033	0	live	Col6a5	Col29a1, EG665033, Gm7455	collagen, type VI, alpha 5	collagen alpha-5(VI) chain|collagen alpha-1(XXIX) chain	9	9	NC_000075.6	105856070	105960643	minus	41
10090	Mus musculus	237806	0	live	Dnah9	9030022M04, A230091C01, C230051G16, D11Ertd686e, Dnahc9, mKIAA0357	dynein, axonemal, heavy chain 9	dynein heavy chain 9, axonemal|dynein, axonemal, heavy polypeptide 9	11 40.53 cM	11	NC_000077.6	65831324	66170605	minus	69
10090	Mus musculus	16619	0	live	Klk1b27	Gk27, Klk21l, Klk27, mGK-27	kallikrein 1-related peptidase b27	kallikrein 1-related peptidase b27|glandular kallikrein 27|glandular kallikrein K27|tissue kallikrein 27	7 28.54 cM	7	NC_000073.6	44052290	44056712	plus	5
10090	Mus musculus	77042	0	live	Hyal4	4632428M18Rik, CSHY	hyaluronoglucosaminidase 4	hyaluronidase-4|chondroitin sulfate endo-beta-N-acetylgalactosaminidase|chondroitin sulfate hydrolase|hyal-4	6 A3.1	6	NC_000072.6	24748367	24766519	plus	5
10090	Mus musculus	56868	0	live	Psg23	1620401C02Rik, cea11	pregnancy-specific glycoprotein 23	pregnancy-specific glycoprotein 23	7 9.18 cM	7	NC_000073.6	18606343	18616501	minus	5
10090	Mus musculus	245827	0	live	Fat2	EMI2, Fath2, Gm523, mKIAA0811	FAT atypical cadherin 2	protocadherin Fat 2	11 B1.3	11	NC_000077.6	55250609	55336613	minus	26
10090	Mus musculus	55987	0	live	Cpxm2	4632435C11Rik, CPX-2, Cpx2	carboxypeptidase X 2 (M14 family)	inactive carboxypeptidase-like protein X2|carboxypeptidase X2|metallocarboxypeptidase 2	7 F3	7	NC_000073.6	132032687	132154763	minus	16
10090	Mus musculus	546144	0	live	Wdr72	AW558070, D230040E23	WD repeat domain 72	WD repeat-containing protein 72	9 D	9	NC_000075.6	74110331	74283203	plus	21
10090	Mus musculus	244233	0	live	Cd163l1	B430307C05, E430002D04Rik, Scart1	CD163 molecule-like 1	CD163 molecule-like 1|scavenger receptor cysteine-rich type 1 protein CD163c-alpha	7 F4	7	NC_000073.6	140197218	140231145	plus	15
10090	Mus musculus	230959	0	live	Ajap1	Gm573	adherens junction associated protein 1	adherens junction-associated protein 1|likely ortholog of H. sapiens transmembrane protein SHREW1	4 E2	4	NC_000070.6	153373221	153485578	minus	7
10090	Mus musculus	97895	0	live	Nlrp4f	C330026N02Rik, C86045, Nalp-kappa, Nalp4f	NLR family, pyrin domain containing 4F	NACHT, LRR and PYD domains-containing protein 4F|NACHT, leucine rich repeat and PYD containing 4F|NALP, kappa	13 B3	13	NC_000079.6	65177111	65205716	minus	10
10090	Mus musculus	56094	0	live	Cts8	CTS2, Epcs68, Epcs70	cathepsin 8	cathepsin 8|cathepsin 2|ectoplacental cone, invasive trophoblast giant cells, extraembryonic ectoderm and chorion sequence 68	13 B2	13	NC_000079.6	61246747	61255348	minus	8
10090	Mus musculus	347712	0	live	Pramel7	AA675346, C81180	preferentially expressed antigen in melanoma like 7	preferentially expressed antigen in melanoma-like protein 7|prame-like 7	2 D	2	NC_000068.7	87489088	87492418	minus	3
10090	Mus musculus	93874	0	live	Pcdhb3	PcdhbC	protocadherin beta 3	protocadherin beta-3	18 B3	18	NC_000084.6	37300799	37304585	plus	1
10090	Mus musculus	13097	0	live	Cyp2c38		cytochrome P450, family 2, subfamily c, polypeptide 38	cytochrome P450 2C38|CYPIIC38|cytochrome P450, 2c38	19 C3	19	NC_000085.6	39389556	39463089	minus	9
10090	Mus musculus	545192	0	live	Baiap3	Bap3, Gm937	BAI1-associated protein 3	BAI1-associated protein 3|brain-specific angiogenesis inhibitor I-associated protein 3	17 A3.3	17	NC_000083.6	25242659	25256364	minus	36
10090	Mus musculus	27400	0	live	Hsd17b6	17betaHSD9, Hsd17b9, Rdh8	hydroxysteroid (17-beta) dehydrogenase 6	17-beta-hydroxysteroid dehydrogenase type 6|17-beta-HSD 6|17-beta-HSD6|17-beta-HSD9|3-alpha->beta-HSE|3-alpha->beta-hydroxysteroid epimerase|hydroxysteroid (17-beta) dehydrogenase 9|oxidative 3-alpha hydroxysteroid dehydrogenase	10 D3	10	NC_000076.6	127990933	128007632	minus	6
10090	Mus musculus	233271	0	live	Luzp2	9330154K17Rik, D130073E01	leucine zipper protein 2	leucine zipper protein 2|leucine zipper motif 2	7 33.23 cM	7	NC_000073.6	54835194	55268888	plus	12
10090	Mus musculus	238680	0	live	Cntnap3		contactin associated protein-like 3	contactin-associated protein-like 3|cell recognition molecule Caspr3	13 B3	13	NC_000079.6	64737591	64904029	minus	24
10090	Mus musculus	238076	0	live	Kcns3		potassium voltage-gated channel, delayed-rectifier, subfamily S, member 3	potassium voltage-gated channel subfamily S member 3|voltage-gated potassium channel subunit Kv9.3	12 5.58 cM	12	NC_000078.6	11090202	11154237	minus	10
10090	Mus musculus	56092	0	live	Cts7	CTS1, Epcs24, Epcs71	cathepsin 7	cathepsin 7|cathepsin 1	13 B2	13	NC_000079.6	61352461	61358290	minus	8
10090	Mus musculus	230161	0	live	Acnat1	AI132189	acyl-coenzyme A amino acid N-acyltransferase 1	acyl-coenzyme A amino acid N-acyltransferase 1|acnat1	4 B1	4	NC_000070.6	49443532	49481318	minus	8
10090	Mus musculus	117147	0	live	Acsm1	Acas3, Bucs1, Macs	acyl-CoA synthetase medium-chain family member 1	acyl-coenzyme A synthetase ACSM1, mitochondrial|acetyl-Coenzyme A synthetase 3|butyrate--CoA ligase 1|butyryl Coenzyme A synthetase 1|butyryl-coenzyme A synthetase 1|lipoate-activating enzyme|middle-chain acyl-CoA synthetase 1	7 F2	7	NC_000073.6	119617763	119662515	plus	14
10090	Mus musculus	78249	0	live	Adgrf4	4632435A09Rik, AV239010, Gpr115	adhesion G protein-coupled receptor F4	adhesion G protein-coupled receptor F4|G protein coupled receptor Gpr115|G protein-coupled receptor 115|probable G-protein coupled receptor 115	17 B3	17	NC_000083.6	42656887	42697569	minus	11
10090	Mus musculus	215384	0	live	Fcgbp	A430096B05Rik	Fc fragment of IgG binding protein	IgGFc-binding protein|IgG Fc binding protein	7 A3	7	NC_000073.6	28071236	28120864	plus	20
10090	Mus musculus	211961	0	live	Asxl3	C230079D11Rik, D430002O22Rik, D930044O18Rik, Gm329, Gm945	additional sex combs like 3, transcriptional regulator	putative Polycomb group protein ASXL3|additional sex combs like 3|additional sex combs-like protein 3|polycomb group protein	18 A2	18	NC_000084.6	22344197	22530227	plus	20
10090	Mus musculus	244179	0	live	Ubqlnl	4922504M18Rik, Gm490	ubiquilin-like	ubiquilin-like protein	7 E3	7	NC_000073.6	104148259	104150556	minus	1
10090	Mus musculus	74376	0	live	Myo18b	4932408L24Rik, 4933411E19Rik, Gm448	myosin XVIIIb	unconventional myosin-XVIIIb	5 F	5	NC_000071.6	112688876	112896461	minus	45
10090	Mus musculus	243274	0	live	Tmem132d	C630028F04Rik	transmembrane protein 132D	transmembrane protein 132D|mature OL transmembrane protein|mature oligodendrocytes transmembrane protein	5 G1.2-G1.3	5	NC_000071.6	127783491	128433077	minus	9
10090	Mus musculus	319922	0	live	Vwc2	A930041G11Rik, G11, PSST739, UNQ739, cradin	von Willebrand factor C domain containing 2	brorin|CR (chordin-like cysteine-rich) domain-containing adhesive protein|brain-specific chordin-like protein|von Willebrand factor C domain-containing protein 2	11 A1	11	NC_000077.6	11113863	11273626	plus	7
10090	Mus musculus	330921	0	live	Pate2	Gm846, Pate-M, mANLP1	prostate and testis expressed 2	prostate and testis expressed protein 2|PATE-like protein M	9 A4	9	NC_000075.6	35611800	35672889	plus	5
10090	Mus musculus	241528	0	live	Lrrc55	A330097E02Rik, Gm351	leucine rich repeat containing 55	leucine-rich repeat-containing protein 55|BK channel auxiliary gamma subunit LRRC55|BK channel auxilliary gamma subunit LRRC55	2 D	2	NC_000068.7	85188067	85198926	minus	5
10090	Mus musculus	78124	0	live	Spata31	4930458L03Rik, Aep1, Fam75aa, Vad1.3, Spata31	spermatogenesis associated 31	spermatogenesis-associated protein 31|acrosome expressed protein 1|acrosome-specific protein VAD1.3|family with sequence similarity 75, member A	13 B3	13	NC_000079.6	64917406	64923195	plus	3
10090	Mus musculus	232400	0	live	A2ml1	Ovos, Ovos2	alpha-2-macroglobulin like 1	ovostatin homolog	6 F3	6	NC_000072.6	128539822	128581606	minus	36
10090	Mus musculus	27263	0	live	Smok2a	Smok2	sperm motility kinase 2A	sperm motility kinase 2A|putative protein kinase|sperm motility kinase 2	17 A1	17	NC_000083.6	13221188	13227658	plus	3
10090	Mus musculus	270049	0	live	Galntl6	1700021K10Rik, 4930431L04Rik, A830023L05	UDP-N-acetyl-alpha-D-galactosamine:polypeptide N-acetylgalactosaminyltransferase-like 6	polypeptide N-acetylgalactosaminyltransferase-like 6|UDP-N-acetyl-alpha-D-galactosamine:polypeptide N-acetylgalactosaminyltransferase 20	8 B2	8	NC_000074.6	57772489	58912142	minus	13
10090	Mus musculus	330490	0	live	Nlrp9c	AA636537, BB062542, Nalp-zeta, Nalp9c	NLR family, pyrin domain containing 9C	NACHT, LRR and PYD domains-containing protein 9C	7 A3	7	NC_000073.6	26364887	26403700	minus	10
10090	Mus musculus	234725	0	live	Zfp612	B230354B21Rik	zinc finger protein 612	zinc finger protein 23	8 D3	8	NC_000074.6	110079691	110092753	plus	5
10090	Mus musculus	116904	0	live	Alpk3	AW319487, D330016D04, MAK, Midori, mKIAA1330	alpha-kinase 3	alpha-protein kinase 3|alpk3|myocyte induction differentiation originator|myocytic induction/differentiation originator	7 D3	7	NC_000073.6	81057470	81105612	plus	15
10090	Mus musculus	93880	0	live	Pcdhb9	Pcdhb4C, PcdhbI	protocadherin beta 9	protocadherin beta 9	18 B3	18	NC_000084.6	37400855	37403909	plus	1
10090	Mus musculus	230612	0	live	Slc5a9	AI159731, SGLT4	solute carrier family 5 (sodium/glucose cotransporter), member 9	sodium/glucose cotransporter 4|Na(+)/glucose cotransporter 4|mSGLT4|solute carrier family 5 member 9	4 D1	4	NC_000070.6	111875374	111902796	minus	16
10090	Mus musculus	229357	0	live	Gpr149	9630018L10Rik, Ieda, PGR10, R35	G protein-coupled receptor 149	probable G-protein coupled receptor 149|G protein-coupled receptor PGR10	3 E1	3	NC_000069.6	62529430	62605442	minus	5
10090	Mus musculus	83491	0	live	Pramel1		preferentially expressed antigen in melanoma-like 1	preferentially expressed antigen in melanoma-like protein 1|preferentially expressed antigen in melanoma-like 1|prame-like 1	4 E1	4	NC_000070.6	143394359	143400160	plus	4
10090	Mus musculus	67315	0	live	Ceacam12	1600031J20Rik-C1, Ceacam12-C3, Ceacam12C1, Ceacam12C3, Ceacam12	carcinoembryonic antigen-related cell adhesion molecule 12	carcinoembryonic antigen-related cell adhesion molecule 12|CEA-related cell adhesion molecule 12	7 A2	7	NC_000073.6	18065929	18077986	plus	5
10090	Mus musculus	71601	0	live	Ceacam20	9130012D09Rik	carcinoembryonic antigen-related cell adhesion molecule 20	carcinoembryonic antigen-related cell adhesion molecule 20|CEA-related cell adhesion molecule 20	7 A3	7	NC_000073.6	19965352	19991113	plus	12
10090	Mus musculus	241919	0	live	Slc7a14	A930013N06, BC061928	solute carrier family 7 (cationic amino acid transporter, y+ system), member 14	probable cationic amino acid transporter|solute carrier family 7, member 14	3 A3	3	NC_000069.6	31202854	31310574	minus	9
10090	Mus musculus	268663	0	live	Cdhr2	Gm624, PC-LKC, Pcdh24	cadherin-related family member 2	cadherin-related family member 2|protocadherin 24|protocadherin LKC	13 B1	13	NC_000079.6	54701463	54736662	plus	32
10090	Mus musculus	241175	0	live	Cntnap5b	C230078M14Rik, Caspr5-2	contactin associated protein-like 5B	contactin-associated protein like 5-2|cell recognition molecule Caspr5-2|cell recognition molecule Caspr5b|contactin-associated protein-like 5b	1 E1.1	1	NC_000067.6	99772245	100490599	plus	26
10090	Mus musculus	319317	0	live	Snhg11	A930034L06Rik, AI854265, AL022637, AW319638, E130013N09Rik	small nucleolar RNA host gene 11	small nucleolar RNA host gene 11 (non-protein coding)	2 H1	2	NC_000068.7	158375638	158386145	plus	5
10090	Mus musculus	73250	0	live	Ceacam5	1600029H12Rik, Psg30	carcinoembryonic antigen-related cell adhesion molecule 5	carcinoembryonic antigen-related cell adhesion molecule 5|pregnancy-specific glycoprotein 30	7 A2	7	NC_000073.6	17713217	17761154	plus	9
10090	Mus musculus	93882	0	live	Pcdhb11	Pcdhb5E, PcdhbK	protocadherin beta 11	protocadherin beta 11	18 B3	18	NC_000084.6	37421418	37425032	plus	1
10090	Mus musculus	100515	0	live	Zfp518b	6820424L24Rik, AA410078, AI661722, Znf518b	zinc finger protein 518B	zinc finger protein 518B	5 B3	5	NC_000071.6	38668484	38684826	minus	4
10090	Mus musculus	69700	0	live	Col22a1	2310067L16Rik, C80743	collagen, type XXII, alpha 1	collagen alpha-1(XXII) chain	15 D3	15	NC_000081.6	71798476	72150978	minus	68
10090	Mus musculus	243377	0	live	Svs1	9530003A11	seminal vesicle secretory protein 1	seminal vesicle-secreted protein I|seminal vesicle secretion 1	6 B2.3	6	NC_000072.6	48986861	48991725	plus	5
10090	Mus musculus	320265	0	live	Tafa1	C630007B19Rik, FAM19A1 TAFA-1, Fam19a1, Tafa-1	TAFA chemokine like family member 1	chemokine-like protein TAFA-1|protein FAM19A1|family with sequence similarity 19, member A1	6 D3	6	NC_000072.6	96113154	96657208	plus	6
10090	Mus musculus	242748	0	live	Disp3	G630052C06Rik, Ptchd2, RNDEu-2	dispatched RND transporter family member 3	protein dispatched homolog 3|RND-type protein RNDEu-2|patched domain-containing protein 2	4 E2	4	NC_000070.6	148236433	148287965	minus	22
10090	Mus musculus	234695	0	live	Carmil2	CG1399-PB, D130029J02Rik, Gm585, Rltpr	capping protein regulator and myosin 1 linker 2	capping protein, Arp2/3 and myosin-I linker protein 2|F-actin-uncapping protein RLTPR|RGD motif, leucine rich repeats, tropomodulin domain and proline-rich containing|RGD, leucine-rich repeat, tropomodulin and proline-rich-containing protein|leucine-rich repeat-containing protein 16C	8 D3	8	NC_000074.6	105686010	105698195	plus	38
10090	Mus musculus	233799	0	live	Acsm2	AI315615, BC031140	acyl-CoA synthetase medium-chain family member 2	acyl-coenzyme A synthetase ACSM2, mitochondrial|butyrate--CoA ligase 2|butyryl-coenzyme A synthetase 2|middle-chain acyl-CoA synthetase 2	7 F2	7	NC_000073.6	119554340	119600694	plus	15
10090	Mus musculus	668303	0	live	Kif26a	mKIAA1236	kinesin family member 26A	kinesin-like protein KIF26A|N-11 kinesin	12 F1	12	NC_000078.6	112144135	112181747	plus	17
10090	Mus musculus	210045	0	live	Nlrp4b	AU022726, E330024M09, Nalp-gamma, Nalp4b	NLR family, pyrin domain containing 4B	NACHT, LRR and PYD domains-containing protein 4B|NACHT, leucine rich repeat and PYD containing 4B|NACHT/LRR/pyrin domain-containing protein 4b	7 A1	7	NC_000073.6	10687793	10730168	plus	10
10090	Mus musculus	16539	0	live	Kcns2	E130006J24Rik, Kv9.2	K+ voltage-gated channel, subfamily S, 2	potassium voltage-gated channel subfamily S member 2|delayed-rectifier K(+) channel alpha subunit 2|voltage-gated potassium channel subunit Kv9.2	15 B3.1	15	NC_000081.6	34837355	34843407	plus	3
10090	Mus musculus	240069	0	live	Morc2b	4932411A10Rik, Tce6	microrchidia 2B	ATPase MORC2B|MORC family CW-type zinc finger protein 2B|Morc-like protein|morc2b	17 B1	17	NC_000083.6	33135588	33150499	minus	6
10090	Mus musculus	236798	0	live	Adgrg4	Gm367, Gpr112, PGR17	adhesion G protein-coupled receptor G4	adhesion G-protein coupled receptor G4|G protein coupled receptor Gpr112|probable G-protein coupled receptor 112	X A6	X	NC_000086.7	56894234	56980270	plus	22
10090	Mus musculus	381570	0	live	Oog2	C85069	oogenesin 2	oogenesin-2|oogenesin 2	4 E1	4	NC_000070.6	144190717	144196934	plus	5
10090	Mus musculus	27493	0	live	A230006K03Rik	CAG-3, CAG8, D0Kist2, Gm7414	RIKEN cDNA A230006K03 gene		7 C	7	NC_000073.6	61010264	61090414	minus	8
10090	Mus musculus	382106	0	live	Fbxw24	EG382106, Gm5162	F-box and WD-40 domain protein 24	F-box and WD-40 domain protein 24	9	9	NC_000075.6	109601116	109626059	minus	10
10090	Mus musculus	225743	0	live	Rnf165	2900024M11Rik, AI427432, Akd2, Ark2c, G630064H08Rik, Gm96	ring finger protein 165	E3 ubiquitin-protein ligase RNF165|arkadia 2|arkadia-like protein 2C	18 E3	18	NC_000084.6	77456110	77565136	minus	8
10090	Mus musculus	211383	0	live	Amer3	9430069J07Rik, Fam123c	APC membrane recruitment 3	APC membrane recruitment protein 3|family with sequence similarity 123, member C|protein FAM123C	1 B	1	NC_000067.6	34578932	34590944	plus	4
10090	Mus musculus	244757	0	live	Glb1l2		galactosidase, beta 1-like 2	beta-galactosidase-1-like protein 2	9 A4	9	NC_000075.6	26763042	26806473	minus	26
10090	Mus musculus	27381	0	live	Tcl1b2		T cell leukemia/lymphoma 1B, 2	protein TCL1B2	12 E	12	NC_000078.6	105147012	105155225	plus	4
10090	Mus musculus	434008	0	live	Tmem178b	A930009E05Rik, EG434008, Gm5567	transmembrane protein 178B	transmembrane protein 178B	6	6	NC_000072.6	39870678	40255150	plus	6
10090	Mus musculus	320631	0	live	Abca15	4930500I12Rik	ATP-binding cassette, sub-family A (ABC1), member 15	ATP-binding cassette transporter sub-family A member 15	7 F2	7	NC_000073.6	120328486	120407687	plus	31
10090	Mus musculus	244234	0	live	5830411N06Rik	Scart2	RIKEN cDNA 5830411N06 gene	scavenger receptor protein family member|mFLJ00268 protein	7 F4	7	NC_000073.6	140247279	140300734	plus	17
10090	Mus musculus	18329	0	live	Olfr30	MOR2811, MTPCR07	olfactory receptor 30	olfactory receptor 30	11 B1.3	11	NC_000077.6	58454915	58455980	minus	1
10090	Mus musculus	239652	0	live	Zfp641	9930016F01Rik, Znf641	zinc finger protein 641	zinc finger protein 641	15 F1	15	NC_000081.6	98285585	98296511	minus	7
10090	Mus musculus	114872	0	live	Psg29	AA102956, AA409969, cea17	pregnancy-specific glycoprotein 29	pregnancy-specific glycoprotein 29	7 A2	7	NC_000073.6	17203477	17215756	plus	5
10090	Mus musculus	64293	0	live	Stk32b	2510009F08Rik, STKG6, Stk32, YANK2	serine/threonine kinase 32B	serine/threonine-protein kinase 32B|serine threonine kinase 32|stk32b	5 B3	5	NC_000071.6	37446825	37717153	minus	12
10090	Mus musculus	636808	0	live	Cntnap5a	Caspr5-1, EG636808	contactin associated protein-like 5A	contactin-associated protein like 5-1|cell recognition molecule Caspr5-1|cell recognition molecule Caspr5a|contactin-associated protein-like 5a	1 E2.3	1	NC_000067.6	115684502	116587323	plus	25
10090	Mus musculus	319535	0	live	Zfp182	6330583I20Rik, Znf182	zinc finger protein 182	zinc finger protein 182|zinc finger protein 21	X A1.3	X	NC_000086.7	21026184	21062083	minus	5
10090	Mus musculus	237553	0	live	Trhde	9330155P21Rik	TRH-degrading enzyme	thyrotropin-releasing hormone-degrading ectoenzyme|PAP-II|TRH-DE|TRH-degrading ectoenzyme|TRH-specific aminopeptidase|pyroglutamyl-peptidase II|thyroliberinase	10 D2	10	NC_000076.6	114398821	114801370	minus	19
10090	Mus musculus	76718	0	live	Catsperg2	1700067C01Rik, CATSPERG	cation channel sperm associated auxiliary subunit gamma 2	cation channel sperm-associated protein subunit gamma 2|CATSPER gamma subunit protein|cation channel, sperm-associated, gamma 2|catsper channel auxiliary subunit gamma 2	7 B1	7	NC_000073.6	29697217	29727049	minus	30
10090	Mus musculus	73547	0	live	Dusp21	1700094E07Rik, DSP21	dual specificity phosphatase 21	dual specificity phosphatase 21|novel dual specificity phosphatase, catalytic domain containing protein	X A1.2	X	NC_000086.7	18145870	18146694	plus	1
10090	Mus musculus	69761	0	live	Doxl1	1600015I10Rik, AI429442	diamine oxidase-like protein 1	diamine oxidase-like protein 1	6 B2.3	6	NC_000072.6	48929896	48933687	plus	4
10090	Mus musculus	245492	0	live	4930595M18Rik		RIKEN cDNA 4930595M18 gene	uncharacterized protein LOC245492	X B	X	NC_000086.7	81419575	81458122	minus	4
10090	Mus musculus	238406	0	live	Adam6a	Adam6, tMDCIV	a disintegrin and metallopeptidase domain 6A	a disintegrin and metalloprotease domain 6|a disintegrin and metallopeptidase domain 6|disintegrin and metalloproteinase domain 6	12 F1	12	NC_000078.6	113543908	113546414	plus	1
10090	Mus musculus	233231	0	live	Mrgprb1	MrgB1	MAS-related GPR, member B1	mas-related G-protein coupled receptor member B1|MrgB1 G protein-coupled receptor	7 B4	7	NC_000073.6	48444113	48456342	minus	2
10090	Mus musculus	229574	0	live	Flg2	EG229574	filaggrin family member 2	filaggrin-2|intermediate filament-associated protein	3 F2.1	3	NC_000069.6	93197273	93221377	plus	6
10090	Mus musculus	72301	0	live	Shisal1	1810041L15Rik, Kiaa1644	shisa like 1	protein shisa-like-1|uncharacterized protein KIAA1644	15 E2	15	NC_000081.6	84379203	84482839	minus	11
10090	Mus musculus	270893	0	live	Tmem132e	Gm644	transmembrane protein 132E	transmembrane protein 132E	11 C	11	NC_000077.6	82388430	82447621	plus	10
10090	Mus musculus	69439	0	live	Mroh4	1700016M24Rik	maestro heat-like repeat family member 4	uncharacterized protein LOC69439	15 D3	15	NC_000081.6	74606026	74636875	minus	32
10090	Mus musculus	56087	0	live	Dnah10	Dnahc10	dynein, axonemal, heavy chain 10	dynein heavy chain 10, axonemal|dynein, axon, heavy chain 10	5 F	5	NC_000071.6	124725085	124834308	plus	79
10090	Mus musculus	319807	0	live	Nwd2	3110047P20Rik, B830017A01Rik, Hn1-ps2, mKIAA1239	NACHT and WD repeat domain containing 2	NACHT and WD repeat domain-containing protein 2|hematological and neurological expressed 1	5 C3.1	5	NC_000071.6	63649103	63810546	plus	7
10090	Mus musculus	71306	0	live	Mfap3l	4933428A15Rik, 5430405D20Rik, AI461995, AW125052, NYD-sp9, mKIAA0626	microfibrillar-associated protein 3-like	microfibrillar-associated protein 3-like	8 B3.1	8	NC_000074.6	60632825	60676731	plus	5
10090	Mus musculus	70980	0	live	Ubqln5	4931431F19Rik	ubiquilin 5	ubiquilin-3	7 E3	7	NC_000073.6	104127913	104129823	minus	1
10090	Mus musculus	170734	0	live	Zscan5b	Zfg1, Zfp371	zinc finger and SCAN domain containing 5B	zinc finger and SCAN domain-containing protein 5B|zinc finger gonad protein 1|zinc finger protein 371	7 A1	7	NC_000073.6	6222278	6239417	plus	7
10090	Mus musculus	112417	0	live	Ugt2b37	0610033E06Rik	UDP glucuronosyltransferase 2 family, polypeptide B37	UDP glucuronosyltransferase 2 family, polypeptide B37	5 E1	5	NC_000071.6	87240492	87254788	minus	6
10090	Mus musculus	233810	0	live	Abca16	AY243472	ATP-binding cassette, sub-family A (ABC1), member 16	ATP-binding cassette transporter sub-family A member 16	7 F2	7	NC_000073.6	120409647	120544892	plus	31
10090	Mus musculus	13909	0	live	Ces3b	Ces31L, Ces3L, EG13909, ES31L, Es31, Gm4738	carboxylesterase 3B	carboxylesterase 3B	8 D3	8	NC_000074.6	105083723	105093929	plus	17
10090	Mus musculus	211535	0	live	Ccdc114		coiled-coil domain containing 114	coiled-coil domain-containing protein 114	7 B3	7	NC_000073.6	45923164	45948963	plus	16
10090	Mus musculus	330941	0	live	AI593442	E130102D23	expressed sequence AI593442	uncharacterized protein C11orf87 homolog	9 A5.3	9	NC_000075.6	52673032	52680348	minus	5
10090	Mus musculus	270028	0	live	Fam155a	6430500D16, AW121567, Tmem28	family with sequence similarity 155, member A	transmembrane protein FAM155A|transmembrane protein 28	8 A1.1	8	NC_000074.6	9205972	9773322	minus	5
10090	Mus musculus	73968	0	live	4930444F02Rik	1700010L24Rik, mpiR	RIKEN cDNA 4930444F02 gene		10 A3	10	NC_000076.6	18797299	18831930	minus	7
10090	Mus musculus	66557	0	live	Bpifb2	2310034L21Rik, 2310069A01Rik, AV089125, Bpil1, LPLUNC2, RYSR	BPI fold containing family B, member 2	BPI fold-containing family B member 2|bactericidal/permeability-increasing protein-like 1	2 H1	2	NC_000068.7	153875045	153895270	plus	16
10090	Mus musculus	194227	0	live	Gm13023	BC084594, MGC:91194	predicted gene 13023	oogenesin-like|uncharacterized protein LOC194227	4	4	NC_000070.6	143789334	143795585	plus	4
10090	Mus musculus	83555	0	live	Tex13b	4933403J23Rik, Tex13	testis expressed 13B	testis-expressed sequence 13B protein|testis expressed gene 13	X F1	X	NC_000086.7	140808307	140813433	minus	4
10090	Mus musculus	93881	0	live	Pcdhb10	Pcdhb5D, PcdhbJ	protocadherin beta 10	protocadherin beta 10	18 B3	18	NC_000084.6	37411674	37414514	plus	1
10090	Mus musculus	78911	0	live	Trim42	4930486B16Rik	tripartite motif-containing 42	tripartite motif-containing protein 42	9 E3.3	9	NC_000075.6	97349562	97369958	minus	5
10090	Mus musculus	244810	0	live	AW551984	3222402N16	expressed sequence AW551984	BCSC-1	9 A5.1	9	NC_000075.6	39587396	39604774	minus	23
10090	Mus musculus	380997	0	live	Cyp2d12	9030605E09Rik	cytochrome P450, family 2, subfamily d, polypeptide 12	cytochrome P450, family 2, subfamily d, polypeptide 12|cytochrome P450, 2d12	15 38.64 cM	15	NC_000081.6	82555044	82559413	plus	10
10090	Mus musculus	320492	0	live	A830018L16Rik		RIKEN cDNA A830018L16 gene	uncharacterized protein C8orf34 homolog	1 A2	1	NC_000067.6	11413563	11975902	plus	16
10090	Mus musculus	224055	0	live	Rtp2	Gm605	receptor transporter protein 2	receptor-transporting protein 2	16 B1	16	NC_000082.6	23925548	23930794	minus	2
10090	Mus musculus	633640	0	live	Tmem267	EG633640, Gm7120	transmembrane protein 267	transmembrane protein 267|transmembrane protein C5orf28 homolog	13 D2.3	13	NC_000079.6	119488039	119610459	plus	5
10090	Mus musculus	77627	0	live	Efcab6	4931407K02Rik, 4932408N08Rik, bM150J22.2, mKIAA1672	EF-hand calcium binding domain 6	EF-hand calcium-binding domain-containing protein 6|DJ-1-binding protein|DJBP|bM150J22.2 (novel protein (4931407K02RIK, 4932408N08RIK))	15 E1-E2	15	NC_000081.6	83866712	84075025	minus	37
10090	Mus musculus	100504518	0	live	3425401B19Rik	Cefip	RIKEN cDNA 3425401B19 gene	cardiac-enriched FHL2-interacting protein|uncharacterized protein C10orf71 homolog|cardiac enriched FHL2-interacting protein	14 B	14	NC_000080.6	32659118	32707825	minus	8
10090	Mus musculus	669149	0	live	Vmn2r88	V2r13, V2r3	vomeronasal 2, receptor 88	vomeronasal 2, receptor 88|vomeronasal 2, receptor, 13|vomeronasal 2, receptor, 3|vomeronasal organ family 2, receptor, 13|vomeronasal organ family 2, receptor, 3|vomeronasal receptor Vmn2r88	14 C1	14	NC_000080.6	51411001	51419527	plus	6
10090	Mus musculus	252910	0	live	Vmn1r71	V1re13	vomeronasal 1 receptor 71	vomeronasal 1 receptor, E13|vomernasal 1 receptor Vmn1r71	7 A1	7	NC_000073.6	10747502	10749538	minus	1
10090	Mus musculus	74032	0	live	Sdr42e1	4632417N05Rik, AI117603	short chain dehydrogenase/reductase family 42E, member 1	short-chain dehydrogenase/reductase family 42E member 1	8 E1	8	NC_000074.6	117661399	117673713	minus	5
10090	Mus musculus	666528	0	live	Zfp541	EG666528, Znf541	zinc finger protein 541	zinc finger protein 541|spermatogenic cell HDAC-interacting protein 1	7 A2	7	NC_000073.6	16061775	16096340	plus	21
10090	Mus musculus	100040766	0	live	Mroh2a	Heatr7b1	maestro heat-like repeat family member 2A	maestro heat-like repeat-containing protein family member 2A|HEAT repeat containing 7B1|HEAT repeat-containing protein 7B1	1	1	NC_000067.6	88226991	88262289	plus	47
10090	Mus musculus	23793	0	live	Adam25		a disintegrin and metallopeptidase domain 25 (testase 2)	disintegrin and metalloproteinase domain-containing protein 25|a disintegrin and metalloprotease domain 25 (testase 2)	8 A4	8	NC_000074.6	40752208	40756187	plus	2
10090	Mus musculus	81013	0	live	Vmn1r65	V1rd6, V3R6	vomeronasal 1 receptor 65	vomeronasal 1 receptor, D6|pheromone receptor V3R6|vomeronasal 1 receptor Vmn1r65|vomeronasal type 1 receptor D6	7 A1	7	NC_000073.6	6007750	6011010	minus	3
10090	Mus musculus	230459	0	live	Cyp2j13		cytochrome P450, family 2, subfamily j, polypeptide 13	cytochrome P450, family 2, subfamily j, polypeptide 13|cytochrome P450, 2j13	4 C5	4	NC_000070.6	96042660	96077566	minus	9
10090	Mus musculus	330998	0	live	Ankrd34c	B230218L05Rik, BB276295, Gm771	ankyrin repeat domain 34C	ankyrin repeat domain-containing protein 34C	9 E3.1	9	NC_000075.6	89723933	89738868	minus	2
10090	Mus musculus	258443	0	live	Olfr164	MOR279-2	olfactory receptor 164	olfactory receptor 164|GA_x54KRFPKG5P-15738260-15737319|olfactory receptor MOR279-2	16 A3	16	NC_000082.6	19285794	19286741	minus	1
10090	Mus musculus	272428	0	live	Acsm5	C730019D22, C730027J19Rik	acyl-CoA synthetase medium-chain family member 5	acyl-coenzyme A synthetase ACSM5, mitochondrial	7 F2	7	NC_000073.6	119526131	119543360	plus	16
10090	Mus musculus	232016	0	live	Itprid1	Ccdc129, D530004J12Rik, Gm458	ITPR interacting domain containing 1	protein ITPRID1|coiled-coil domain-containing protein 129|ITPR-interacting domain-containing protein 1|coiled-coil domain containing 129	6 B3	6	NC_000072.6	55804632	55978743	plus	16
10090	Mus musculus	209645	0	live	Bend7	1110017O21Rik, E130319B15Rik	BEN domain containing 7	BEN domain-containing protein 7	2 A1	2	NC_000068.7	4717831	4802224	plus	10
10090	Mus musculus	237958	0	live	Sppl2c	4933407P14Rik, IMP5	signal peptide peptidase 2C	signal peptide peptidase-like 2C|IMP-5|SPP-like 2C|intramembrane protease 5|ortholog of human intramembrane protease 5 IMP5|protein SPP-like 2C|protein SPPL2c	11 E1	11	NC_000077.6	104186327	104191166	plus	2
10090	Mus musculus	230623	0	live	Skint11	A630098G03Rik, Gm569	selection and upkeep of intraepithelial T cells 11	selection and upkeep of intraepithelial T-cells protein 11|skint 11	4 D1	4	NC_000070.6	114163384	114245028	plus	7
10090	Mus musculus	71001	0	live	Mgat4e	4931440L10Rik	MGAT4 family, member E	alpha-1,3-mannosyl-glycoprotein 4-beta-N-acetylglucosaminyltransferase-like protein MGAT4E	1 E4	1	NC_000067.6	134540941	134561736	minus	7
10090	Mus musculus	244885	0	live	Sh2d7	4933412E14Rik	SH2 domain containing 7	SH2 domain-containing protein 7	9 A5.3	9	NC_000075.6	54534140	54545030	plus	6
10090	Mus musculus	240894	0	live	Fmo9	4831428F09Rik	flavin containing monooxygenase 9	flavin containing monooxygenase 9	1 H2.3	1	NC_000067.6	166662055	166681845	minus	10
10090	Mus musculus	70363	0	live	Fam135b	1700010C24Rik, A830008O07Rik	family with sequence similarity 135, member B	protein FAM135B	15 D3	15	NC_000081.6	71438951	71728434	minus	21
10090	Mus musculus	381538	0	live	Mroh7	Gm1027, Heatr8	maestro heat-like repeat family member 7	maestro heat-like repeat-containing protein family member 7|HEAT repeat-containing protein 8	4 C7	4	NC_000070.6	106680417	106736616	minus	27
10090	Mus musculus	258822	0	live	Olfr39	MOR144-1	olfactory receptor 39	olfactory receptor 39|GA_x6K02T2PVTD-14025733-14026668	9 7.51 cM	9	NC_000075.6	20282351	20286648	plus	2
10090	Mus musculus	210876	0	live	Vmn2r111	EG210876, V2rp2	vomeronasal 2, receptor 111	vomeronasal receptor Vmn2r111|vomeronasal 2 receptor p2	17 A3.3	17	NC_000083.6	22547941	22573273	minus	6
10090	Mus musculus	546157	0	live	7420426K07Rik		RIKEN cDNA 7420426K07 gene	uncharacterized protein LOC546157	9 E3.3	9	NC_000075.6	98903119	98904622	plus	1
10090	Mus musculus	241073	0	live	Dytn	Gm215	dystrotelin	dystrotelin	1 C2	1	NC_000067.6	63622851	63686927	minus	15
10090	Mus musculus	76390	0	live	Zfp735	1700012C15Rik	zinc finger protein 735	zinc finger protein 735	11 B4	11	NC_000077.6	73688778	73713808	plus	4
10090	Mus musculus	22307	0	live	Vmn2r10	V2r16, VR16	vomeronasal 2, receptor 10	vomeronasal 2, receptor, 16|vomeronasal organ family 2, receptor, 16|vomeronasal receptor Vmn2r10	5 F	5	NC_000071.6	108995539	109006436	minus	6
10090	Mus musculus	329942	0	live	Csmd2	Gm139	CUB and Sushi multiple domains 2	CUB and sushi domain-containing protein 2	4 D2.2	4	NC_000070.6	127987775	128567660	plus	70
10090	Mus musculus	93673	0	live	Nat8f2	Cml2	N-acetyltransferase 8 (GCN5-related) family member 2	N-acetyltransferase family 8 member 2|N-acetyltransferase-like protein CML2|camello-like 2|camello-like protein 2|probable N-acetyltransferase CML2	6 C3	6	NC_000072.6	85865422	85869137	minus	3
10090	Mus musculus	433804	0	live	Zfp985	Gm13154	zinc finger protein 985	uncharacterized protein LOC433804	4 E1	4	NC_000070.6	147553277	147585201	plus	7
10090	Mus musculus	258394	0	live	Olfr1328	MOR259-1, MOR259-13, Olfr1519	olfactory receptor 1328	olfactory receptor 1519|GA_x6K02T2QD9B-18602750-18603691|olfactory receptor MOR259-1	4 D2.1	4	NC_000070.6	118933899	118934840	minus	1
10090	Mus musculus	71162	0	live	4933421I07Rik		RIKEN cDNA 4933421I07 gene	uncharacterized protein LOC71162	7 B3	7	NC_000073.6	42445462	42448128	minus	4
10090	Mus musculus	66732	0	live	Spertl	4921530L21Rik	spermatid associated like	uncharacterized protein LOC66732|testis highly expressed protein 1	14 E2.1	14	NC_000080.6	95881225	95882780	plus	3
10090	Mus musculus	434440	0	live	Fbxw20	Fbxw12	F-box and WD-40 domain protein 20	F-box and WD-40 domain protein 20|F-box and WD-40 domain protein 12	9 F2	9	NC_000075.6	109217432	109234754	minus	10
10090	Mus musculus	381572	0	live	9430007A20Rik	Aadacl4, Gm1034	RIKEN cDNA 9430007A20 gene	arylacetamide deacetylase-like 4	4 E1	4	NC_000070.6	144519822	144529353	plus	4
10090	Mus musculus	258513	0	live	Olfr536	MOR252-1, MOR252-4	olfactory receptor 536	olfactory receptor 536|GA_x6K02T2PBJ9-42653501-42652578|olfactory receptor MOR252-1	7 F4	7	NC_000073.6	140500853	140507318	minus	4
10090	Mus musculus	75905	0	live	Dipk2b	4930578C19Rik	divergent protein kinase domain 2B	divergent protein kinase domain 2B|deleted in autism-related protein 1 homolog|UPF0672 protein CXorf36 homolog	X A1.3	X	NC_000086.7	18414167	18461421	minus	10
10090	Mus musculus	637873	0	live	Vmn2r61	Casr-rs2, EG637873, Gprc2a-rs2	vomeronasal 2, receptor 61	vomeronasal receptor Vmn2r61|G protein-coupled receptor, family C, group 2, member A, related sequence 2|calcium sensing receptor, related sequence 2	7 B3	7	NC_000073.6	42260053	42300755	plus	6
10090	Mus musculus	258355	0	live	Olfr677	MOR32-11	olfactory receptor 677	olfactory receptor 677|GA_x6K02T2PBJ9-7685262-7686200|olfactory receptor MOR32-11	7 E3	7	NC_000073.6	105056248	105057186	plus	1
10090	Mus musculus	258764	0	live	Olfr1099	MOR206-3	olfactory receptor 1099	olfactory receptor 1099|GA_x6K02T2Q125-48446067-48445129|olfactory receptor MOR206-3	2 D	2	NC_000068.7	86958518	86959456	minus	1
10090	Mus musculus	18362	0	live	Olfr61	IH7, MOR253-1	olfactory receptor 61	olfactory receptor 61|GA_x6K02T2PBJ9-42783826-42784758|olfactory receptor MOR253-1	7 F4	7	NC_000073.6	140637703	140638638	plus	1
10090	Mus musculus	258511	0	live	Olfr523	MOR104-4	olfactory receptor 523	olfactory receptor 523|GA_x6K02T2PBJ9-42327937-42328872|odorant receptor|olfactory receptor MOR104-4	7 F4	7	NC_000073.6	140176104	140177057	plus	1
10090	Mus musculus	75835	0	live	Vmn2r-ps54	1700108E19Rik, 4930562N12Rik, Casr-rs5, Gm10948, Gprc2a-rs5	vomeronasal 2, receptor, pseudogene 54	G protein-coupled receptor, family C, group 2, member A, related sequence 5|calcium sensing receptor, related sequence 5|vomeronasal 2, receptor 57 pseudogene	7	7	NC_000073.6	41668014	41727193	plus	7
10090	Mus musculus	233437	0	live	Vmn2r66	F830104D24Rik	vomeronasal 2, receptor 66	vomeronasal 2, receptor 66|vomeronasal receptor Vmn2r66	7 D3	7	NC_000073.6	84994645	85012020	minus	6
10090	Mus musculus	258120	0	live	Olfr1463	MOR202-29P	olfactory receptor 1463	olfactory receptor 1463|GA_x6K02T2RE5P-3560863-3561795|olfactory receptor MOR202-29P	19 A	19	NC_000085.6	13234252	13235184	plus	1
10090	Mus musculus	257912	0	live	Olfr948	MOR171-45, MOR171-51	olfactory receptor 948	olfactory receptor 948|GA_x6K02T2PVTD-33016899-33015934|olfactory receptor MOR171-45	9 A5.1	9	NC_000075.6	39318647	39319612	minus	1
10090	Mus musculus	208213	0	live	Tmem132c	2810482M11Rik, 3230401P16, 4632425D07Rik	transmembrane protein 132C	transmembrane protein 132C	5 G1.2	5	NC_000071.6	127241826	127565790	plus	9
10090	Mus musculus	620292	0	live	Cntnap5c	Caspr5-3, EG620292, Gm325	contactin associated protein-like 5C	contactin-associated protein like 5-3|cell recognition molecule Caspr5-3|cell recognition molecule Caspr5c|contactin-associated protein-like 5c	17 D	17	NC_000083.6	57769074	58412572	plus	28
10090	Mus musculus	244486	0	live	Adam29		a disintegrin and metallopeptidase domain 29	disintegrin and metalloproteinase domain-containing protein 29|a disintegrin and metalloprotease domain 29|a disintegrin and metalloproteinase domain 29	8 B2	8	NC_000074.6	55870912	55906964	minus	2
10090	Mus musculus	258597	0	live	Olfr716	MOR260-2	olfactory receptor 716	olfactory receptor 716|B1 olfactory receptor|GA_x6K02T2PBJ9-9497411-9498355|olfactory receptor MOR260-2	7 E3	7	NC_000073.6	107147318	107148262	plus	1
10090	Mus musculus	100039706	0	live	Gm2381		predicted gene 2381		7	7	NC_000073.6	42816827	42867234	minus	4
10090	Mus musculus	404285	0	live	Vmn1r64	V1rd11	vomeronasal 1 receptor 64	vomeronasal 1 receptor 64|vomernasal 1 receptor Vmn1r64|vomeronasal 1 receptor, D11	7 A1	7	NC_000073.6	5883580	5884542	minus	1
10090	Mus musculus	81014	0	live	Vmn1r58	V1rd4, V3R4	vomeronasal 1 receptor 58	vomeronasal 1 receptor 58|pheromone receptor V3R4|vomeronasal 1 receptor Vmn1r58|vomeronasal 1 receptor, D4	7 A1	7	NC_000073.6	5408887	5413145	minus	2
10090	Mus musculus	258434	0	live	Olfr934	MOR224-6	olfactory receptor 934	olfactory receptor 934|GA_x6K02T2PVTD-32678895-32677963|olfactory receptor MOR224-6	9 A5.1	9	NC_000075.6	38982110	38983042	minus	1
10090	Mus musculus	171251	0	live	Vmn1r205	V1rh8	vomeronasal 1 receptor 205	vomeronasal 1 receptor 205|vomernasal 1 receptor Vmn1r205|vomeronasal 1 receptor, H8	13 A3.1	13	NC_000079.6	22591980	22592930	minus	1
10090	Mus musculus	113864	0	live	Vmn1r14	V1rc7	vomeronasal 1 receptor 14	vomeronasal 1 receptor, C7|vomernasal 1 receptor Vmn1r14	6 B3	6	NC_000072.6	57226155	57234350	plus	2
10090	Mus musculus	667772	0	live	Myh15	EG667772	myosin, heavy chain 15	myosin-15	16 B5	16	NC_000082.6	49057486	49199563	plus	42
10090	Mus musculus	100043757	0	live	Zfp831		zinc finger protein 831	zinc finger protein 831	2 H4	2	NC_000068.7	174598682	174710832	plus	9
10090	Mus musculus	210940	0	live	4931408C20Rik		RIKEN cDNA 4931408C20 gene	uncharacterized protein LOC210940	1 A5	1	NC_000067.6	26681801	26687460	minus	2
10090	Mus musculus	620078	0	live	C130026I21Rik	4930565N07Rik	RIKEN cDNA C130026I21 gene	SP140 nuclear body protein family member	1 C5	1	NC_000067.6	85241286	85270866	minus	10
10090	Mus musculus	240328	0	live	F830016B08Rik	Ifgga4	RIKEN cDNA F830016B08 gene	interferon-inducible GTPase-like|interferon-gamma-inducible GTPase Ifgga4 protein	18 D3	18	NC_000084.6	60288739	60303016	plus	3
10090	Mus musculus	620807	0	live	Mup6	Gm12544, Mup2	major urinary protein 6	major urinary protein (Mup)-like|major urinary protein 2	4	4	NC_000070.6	60003549	60006214	plus	6
10090	Mus musculus	258534	0	live	Olfr1361	MOR256-12	olfactory receptor 1361	olfactory receptor 1361|GA_x6K02T2QHY8-11577590-11578528|olfactory receptor MOR256-12	13 A3.1	13	NC_000079.6	21658368	21664523	minus	2
10090	Mus musculus	258928	0	live	Olfr477	MOR204-1	olfactory receptor 477	olfactory receptor 477|GA_x6K02T2PBJ9-10319672-10320604|olfactory receptor 204-1|olfactory receptor MOR204-1	7 E3	7	NC_000073.6	107990367	107991299	plus	1
10090	Mus musculus	258950	0	live	Olfr342	MOR136-4	olfactory receptor 342	olfactory receptor 342|GA_x6K02T2NLDC-33222024-33222962|olfactory receptor MOR136-4	2 B	2	NC_000068.7	36527414	36528352	plus	1
10090	Mus musculus	258947	0	live	Olfr345	MOR136-7	olfactory receptor 345	olfactory receptor 345|GA_x6K02T2NLDC-33334179-33335114|olfactory receptor MOR136-7	2 B	2	NC_000068.7	36640041	36640976	plus	1
10090	Mus musculus	258841	0	live	Olfr1107	MOR172-2	olfactory receptor 1107	olfactory receptor 1107|GA_x6K02T2Q125-48565383-48564445|olfactory receptor MOR172-2	2 D	2	NC_000068.7	87071115	87072223	minus	1
10090	Mus musculus	258487	0	live	Olfr722	MOR241-3	olfactory receptor 722	olfactory receptor 722|GA_x6K02T2PMLR-5566715-5565789|olfactory receptor MOR241-3	14 C1	14	NC_000080.6	49894258	49901941	minus	2
10090	Mus musculus	75861	0	live	4930571K23Rik	AI428146	RIKEN cDNA 4930571K23 gene	uncharacterized protein LOC75861	7 F3	7	NC_000073.6	125368861	125371013	plus	1
10090	Mus musculus	75820	0	live	Wdr64	4930415O10Rik, 4930511H01Rik	WD repeat domain 64	WD repeat-containing protein 64	1 H3	1	NC_000067.6	175698569	175815734	plus	28
10090	Mus musculus	258992	0	live	Olfr1494	MOR266-1	olfactory receptor 1494	olfactory receptor 1494|GA_x6K02T2RE5P-4082427-4083374|olfactory receptor MOR266-1	19 A	19	NC_000085.6	13749108	13750055	plus	1
10090	Mus musculus	258881	0	live	Olfr1404	MOR267-2	olfactory receptor 1404	olfactory receptor 1404|GA_x6K02T2R7CC-630397-629456|olfactory receptor MOR267-2	1 H3	1	NC_000067.6	173215607	173216640	plus	1
10090	Mus musculus	258482	0	live	Olfr266	MOR122-2	olfactory receptor 266	olfactory receptor 266|GA_x6K02T2N6GK-529983-529033|olfactory receptor MOR122-2	3 F2.3	3	NC_000069.6	106821607	106822557	minus	1
10090	Mus musculus	258309	0	live	Olfr657	MOR40-13	olfactory receptor 657	olfactory receptor 657|GA_x6K02T2PBJ9-7263864-7264823|olfactory receptor MOR40-13	7 E3	7	NC_000073.6	104635676	104636635	plus	1
10090	Mus musculus	252905	0	live	Vmn1r72	V1rg1	vomeronasal 1 receptor 72	vomeronasal 1 receptor 72|vomernasal 1 receptor Vmn1r72|vomeronasal 1 receptor, G1|vomeronasal type 1 receptor G1	7 A1	7	NC_000073.6	11669599	11679317	minus	3
10090	Mus musculus	171262	0	live	Vmn1r70	V1rd2, V1rl1	vomeronasal 1 receptor 70	vomeronasal 1 receptor 70|vomernasal 1 receptor Vmn1r70|vomeronasal 1 receptor, L1|vomeronasal receptor 1 D2|vomeronasal type 1 receptor L1	7 A1	7	NC_000073.6	10633587	10634483	plus	1
10090	Mus musculus	258927	0	live	Olfr481	MOR204-2, MOR204-39	olfactory receptor 481	olfactory receptor 481|GA_x6K02T2PBJ9-10409785-10410723|olfactory receptor 204-2|olfactory receptor MOR204-2	7 E3	7	NC_000073.6	108080796	108081734	plus	1
10090	Mus musculus	258748	0	live	Olfr1195	MOR230-4	olfactory receptor 1195	olfactory receptor 1195|GA_x6K02T2Q125-50163514-50162588|MOR230-12_p|olfactory receptor MOR230-4	2 D	2	NC_000068.7	88682804	88683730	minus	1
10090	Mus musculus	434280	0	live	Sox1ot	EG434280, Gm5607	Sox1 overlapping transcript		8	8	NC_000074.6	12385771	12436732	plus	8
10090	Mus musculus	171265	0	live	Vmn1r185	V1re12	vomeronasal 1 receptor 185	vomeronasal 1 receptor 185|vomernasal 1 receptor Vmn1r185|vomeronasal 1 receptor, E12	7 A3	7	NC_000073.6	26611119	26612078	minus	1
10090	Mus musculus	241516	0	live	Fsip2		fibrous sheath-interacting protein 2	fibrous sheath-interacting protein 2	2 D	2	NC_000068.7	82943609	83008934	plus	23
10090	Mus musculus	22312	0	live	Vmn2r107	V2r6, Vmn107	vomeronasal 2, receptor 107	vomeronasal 2, receptor 107|vomeronasal 2, receptor, 6|vomeronasal organ family 2, receptor, 6|vomeronasal receptor Vmn2r107	17 A3.2	17	NC_000083.6	20345425	20375772	plus	6
10090	Mus musculus	194357	0	live	Moxd2	Dbhl1	monooxygenase, DBH-like 2	DBH-like monooxygenase protein 2|dopamine beta-hydroxylase-like 1|dopamine-beta-hydroxylase-like protein	6 B1	6	NC_000072.6	40878794	40887494	minus	13
10090	Mus musculus	636104	0	live	Cfap47	100041373, Chdc2, Gm16462, Gm3297, Gm7173, Gm8787	cilia and flagella associated protein 47	cilia- and flagella-associated protein 47|calponin homology domain containing 2	X B	X	NC_000086.7	79482568	79517285	minus	24
10090	Mus musculus	636104	0	live	Cfap47	100041373, Chdc2, Gm16462, Gm3297, Gm7173, Gm8787	cilia and flagella associated protein 47	cilia- and flagella-associated protein 47|calponin homology domain containing 2	X B	X	NC_000086.7	79330513	79358068	minus	24
10090	Mus musculus	100041433	0	live	Zfp981	Gm13247	zinc finger protein 981	uncharacterized protein LOC100041433	4	4	NC_000070.6	146502000	146539395	plus	6
10090	Mus musculus	574403	0	live	Insyn2b	EG574403, Fam196b, Gm6041	inhibitory synaptic factor family member 2B	INSYN2B protein|protein FAM196B|family with sequence similarity 196, member B	11	11	NC_000077.6	34314822	34422642	plus	5
10090	Mus musculus	258985	0	live	Olfr1256	MOR231-1	olfactory receptor 1256	olfactory receptor 1256|GA_x6K02T2Q125-51276848-51275928|olfactory receptor MOR231-1	2 E1	2	NC_000068.7	89835023	89841133	minus	3
10090	Mus musculus	258918	0	live	Olfr1346	MOR103-6	olfactory receptor 1346	olfactory receptor 1346|GA_x6K02T2QGBW-3203957-3204898|olfactory receptor MOR103-6	7 A1	7	NC_000073.6	6474112	6475053	plus	1
10090	Mus musculus	258780	0	live	Olfr916	MOR168-1	olfactory receptor 916	olfactory receptor 916|GA_x6K02T2PVTD-32360710-32359778|olfactory receptor MOR168-1	9 A5.1	9	NC_000075.6	38657458	38659875	minus	3
10090	Mus musculus	259070	0	live	Olfr829	MOR147-1	olfactory receptor 829	olfactory receptor 829|GA_x6K02T2PVTD-12599710-12600648|olfactory receptor MOR147-1	9 A2	9	NC_000075.6	18856627	18857592	plus	1
10090	Mus musculus	258486	0	live	Olfr730	MOR247-1	olfactory receptor 730	olfactory receptor 730|GA_x6K02T2PMLR-5881670-5880717|olfactory receptor MOR247-1	14 C1	14	NC_000080.6	50186262	50187218	minus	1
10090	Mus musculus	17835	0	live	Mug-ps1	Mug3	murinoglobulin, pseudogene 1	murinoglobulin 3	6 F1	6	NC_000072.6	122176053	122248566	plus	36
10090	Mus musculus	258875	0	live	Olfr895	MOR170-1	olfactory receptor 895	olfactory receptor 895|GA_x6K02T2PVTD-31962461-31963411|olfactory receptor MOR170-1	9 A5.1	9	NC_000075.6	38268001	38269530	plus	2
10090	Mus musculus	258809	0	live	Olfr651	MOR31-11	olfactory receptor 651	olfactory receptor 651|GA_x6K02T2PBJ9-7179540-7180481|olfactory receptor MOR31-11	7 E3	7	NC_000073.6	104552884	104553952	plus	1
10090	Mus musculus	258769	0	live	Olfr508	MOR204-6	olfactory receptor 508	olfactory receptor 508|GA_x6K02T2PBJ9-10959726-10960658|olfactory receptor 204-6|olfactory receptor MOR204-6	7 E3	7	NC_000073.6	108629994	108630926	plus	1
10090	Mus musculus	258759	0	live	Olfr1408	MOR267-4	olfactory receptor 1408	olfactory receptor 1408|GA_x6K02T2R7CC-715776-716708|olfactory receptor MOR267-4	1 H3	1	NC_000067.6	173130283	173131215	minus	1
10090	Mus musculus	258645	0	live	Olfr418	MOR267-12P, MOR267-8, Olfr1403-ps1, Olfr418	olfactory receptor 418	olfactory receptor 1403|GA_x6K02T2P20D-20826777-20827719|GA_x6K02T2R7CC-581296-580364|olfactory receptor 418, pseudogene 1|olfactory receptor MOR267-12P|olfactory receptor MOR267-8	1 H3	1	NC_000067.6	173270147	173271137	plus	1
10090	Mus musculus	258523	0	live	Olfr1186	MOR230-5	olfactory receptor 1186	olfactory receptor 1186|GA_x6K02T2Q125-50012960-50013871|olfactory receptor MOR230-5	2 D	2	NC_000068.7	88525501	88526590	plus	1
10090	Mus musculus	258341	0	live	Olfr1495	MOR266-9	olfactory receptor 1495	olfactory receptor 1495|GA_x6K02T2RE5P-4101369-4102328|olfactory receptor MOR266-9	19 A	19	NC_000085.6	13768344	13769303	plus	1
10090	Mus musculus	258268	0	live	Olfr1511	MOR223-9	olfactory receptor 1511	olfactory receptor 1511|GA_x6K02T2RJGY-608749-609705|olfactory receptor MOR223-9	14 C2	14	NC_000080.6	52389815	52390771	minus	1
10090	Mus musculus	100126778	0	live	Esp8	Gm17495	exocrine gland secreted peptide 8	exocrine gland-secreting peptide 8	17 19.53 cM	17	NC_000083.6	40520022	40530702	plus	3
10090	Mus musculus	666002	0	live	Vmn2r114	EG666002, V2Rp3	vomeronasal 2, receptor 114	vomeronasal receptor Vmn2r114|vomeronasal 2 receptor p3	17 A3.3	17	NC_000083.6	23290934	23312313	minus	6
10090	Mus musculus	434016	0	live	Vmn1r7	EG434016, Gm5568, V1rc31	vomeronasal 1 receptor 7	vomeronasal 1 receptor 7|vomernasal 1 receptor Vmn1r7|vomeronasal 1 receptor, C31	6 B3	6	NC_000072.6	57024338	57025273	minus	1
10090	Mus musculus	236574	0	live	Smok2b	Gm1847, Smok+129	sperm motility kinase 2B	sperm motility kinase 2B	17 A1	17	NC_000083.6	13230263	13237189	plus	3
10090	Mus musculus	22313	0	live	Vmn2r104	V2r7	vomeronasal 2, receptor 104	vomeronasal 2, receptor 104|vomeronasal 2, receptor, 7|vomeronasal organ family 2, receptor, 7|vomeronasal receptor Vmn2r104	17 A3.2	17	NC_000083.6	20029425	20048205	minus	6
10090	Mus musculus	404331	0	live	Olfr1252	GA_x5J8B7W62NC-992588-991951	olfactory receptor 1252	olfactory receptor 1252|GA_x6K02T2Q125-51162884-51161940|MOR231-22_p|olfactory receptor GA_x5J8B7W62NC-992588-991951	2 E1	2	NC_000068.7	89721165	89722109	minus	1
10090	Mus musculus	258963	0	live	Olfr539	MOR253-4	olfactory receptor 539	olfactory receptor 539|GA_x6K02T2PBJ9-42813436-42814368|olfactory receptor MOR253-4	7 F4	7	NC_000073.6	140667289	140668248	plus	1
10090	Mus musculus	258897	0	live	Olfr1201	MOR230-2	olfactory receptor 1201	olfactory receptor 1201|GA_x6K02T2Q125-50268830-50269753|olfactory receptor MOR230-2	2 E1	2	NC_000068.7	88794384	88795307	plus	1
10090	Mus musculus	258806	0	live	Olfr912	MOR165-4	olfactory receptor 912	olfactory receptor 912|GA_x6K02T2PVTD-32283590-32284522|olfactory receptor MOR165-4	9 A5.1	9	NC_000075.6	38580244	38582211	plus	2
10090	Mus musculus	258724	0	live	Olfr784	MOR110-3	olfactory receptor 784	olfactory receptor 784|GA_x6K02T2PULF-11068246-11069205|olfactory receptor MOR110-3	10 D3	10	NC_000076.6	129387635	129388822	plus	2
10090	Mus musculus	258626	0	live	Olfr1501	MOR212-3	olfactory receptor 1501	olfactory receptor 1501|GA_x6K02T2RE5P-4171358-4170411|olfactory receptor MOR212-3	19 A	19	NC_000085.6	13838224	13839171	minus	1
10090	Mus musculus	258520	0	live	Olfr849	MOR151-1	olfactory receptor 849	olfactory receptor 849|GA_x6K02T2PVTD-13176842-13177780|olfactory receptor MOR151-1	9 A2	9	NC_000075.6	19440915	19441853	plus	1
10090	Mus musculus	258447	0	live	Olfr1241	MOR231-14	olfactory receptor 1241	olfactory receptor 1241|GA_x6K02T2Q125-50926215-50925271|olfactory receptor MOR231-14	2 E1	2	NC_000068.7	89477284	89483133	minus	2
10090	Mus musculus	258344	0	live	Olfr390	MOR135-26	olfactory receptor 390	olfactory receptor 390|GA_x6K02T2P1NL-3938806-3939741|olfactory receptor MOR135-26	11 B4	11	NC_000077.6	73786940	73787875	plus	1
10090	Mus musculus	258214	0	live	Olfr1329	MOR259-2	olfactory receptor 1329	olfactory receptor 1329|GA_x6K02T2QD9B-18619941-18620882|olfactory receptor MOR259-2	4 D2.1	4	NC_000070.6	118916524	118917465	minus	1
10090	Mus musculus	258089	0	live	Olfr304	MOR219-3P	olfactory receptor 304	olfactory receptor 304|GA_x6K02T2NHDJ-9721756-9722757|olfactory receptor MOR219-3P	7 D3	7	NC_000073.6	86385657	86386658	minus	1
10090	Mus musculus	100101919	0	live	Dnah7c	Dnahc7c	dynein, axonemal, heavy chain 7C	dynein, axonemal, heavy chain 7C	1 C1.1	1	NC_000067.6	46424245	46807477	plus	67
10090	Mus musculus	259148	0	live	Olfr329-ps	MOR275-6P, Olfr329	olfactory receptor 329, pseudogene	olfactory receptor 329|GA_x6K02T2NKPP-882068-883006|olfactory receptor MOR275-6P	11 B1.3	11	NC_000077.6	58542447	58543483	minus	1
10090	Mus musculus	327963	0	live	Zfp616	Gm12330	zinc finger protein 616	zinc finger protein 616|KRAB box containing protein|novel KRAB box containing protein	11 B4	11	NC_000077.6	74060897	74087301	plus	5
10090	Mus musculus	433791	0	live	Zfp992	Gm13251	zinc finger protein 992	uncharacterized protein LOC433791|novel KRAB box containing protein	4 E1	4	NC_000070.6	146449030	146469440	plus	4
10090	Mus musculus	320640	0	live	Skint4	9530098N22Rik	selection and upkeep of intraepithelial T cells 4	selection and upkeep of intraepithelial T-cells protein 4|skint 4	4 D1	4	NC_000070.6	112072016	112168076	plus	13
10090	Mus musculus	258096	0	live	Olfr112	4930580F03Rik, MOR218-4	olfactory receptor 112	olfactory receptor 112|GA_x6K02T2PSCP-2023769-2022807	17 B1	17	NC_000083.6	37563140	37569697	minus	5
10090	Mus musculus	208151	0	live	Tmem132b	AK220418, mKIAA1786	transmembrane protein 132B	transmembrane protein 132B	5 G1.1	5	NC_000071.6	125532418	125792583	plus	9
10090	Mus musculus	258663	0	live	Olfr739	MOR106-2	olfactory receptor 739	olfactory receptor 739|GA_x6K02T2PMLR-6121675-6122604|olfactory receptor MOR106-2	14 C1	14	NC_000080.6	50424521	50425450	plus	1
10090	Mus musculus	277666	0	live	Gm13078		predicted gene 13078	novel protein similar to preferentially expressed antigen in melanoma-like family (Pramel)	4 E1	4	NC_000070.6	143719451	143729158	plus	4
10090	Mus musculus	100312473	0	live	Vmn1r86	Gm10301	vomeronasal 1 receptor 86	vomeronasal 1 receptor 86|vomeronasal 1 receptor Vmn1r86	7	7	NC_000073.6	13101997	13102947	minus	1
10090	Mus musculus	667215	0	live	Vmn1r125	EG667215, Gm8519	vomeronasal 1 receptor 125	vomeronasal 1 receptor 125|vomernasal 1 receptor Vmn1r125	7	7	NC_000073.6	21272179	21273102	plus	1
10090	Mus musculus	626299	0	live	Vmn1r194	Gm11294	vomeronasal 1 receptor 194	vomeronasal 1 receptor 194|vomernasal 1 receptor Vmn1r194	13	13	NC_000079.6	22244215	22245105	plus	1
10090	Mus musculus	329217	0	live	Panct2	9530060I07, EG329217, Gm5101	pluripotency-associated noncoding transcript 2		1 D	1	NC_000067.6	96871126	96881234	plus	4
10090	Mus musculus	245174	0	live	Zfp937	EG245174, Gm4979, ZIPO-I	zinc finger protein 937	zinc finger protein family member|zinc-finger protein in podocyte I	2 G3	2	NC_000068.7	150218099	150244874	plus	4
10090	Mus musculus	622283	0	live	Mir1a-1hg	EG622283, Gm6307	Mir1a-1 and Mir133a-2 host gene		2 H4	2	NC_000068.7	180385604	180401802	plus	4
10090	Mus musculus	436059	0	live	Ces2h	Ces2, Gm5744	carboxylesterase 2H	cocaine esterase|carboxylesterase 2	8 D3	8	NC_000074.6	105000853	105020410	plus	12
10090	Mus musculus	635169	0	live	CK137956		cDNA sequence CK137956	uncharacterized protein C1orf94 homolog	4 D2.2	4	NC_000070.6	127927592	127988072	minus	8
10090	Mus musculus	433779	0	live	Gm13119		predicted gene 13119	pramel family member	4 E1	4	NC_000070.6	144357964	144364419	plus	4
10090	Mus musculus	100042921	0	live	Vmn2r51		vomeronasal 2, receptor 51	vomeronasal 2, receptor 51|vomeronasal receptor Vmn2r51	7 A1	7	NC_000073.6	10087198	10105659	minus	6
10090	Mus musculus	675969	0	live	Vmn2r76		vomeronasal 2, receptor 76	vomeronasal 2, receptor 76|vomeronasal receptor Vmn2r76	7 D3	7	NC_000073.6	86225206	86246201	minus	6
10090	Mus musculus	628444	0	live	Vmn2r59	EG628444	vomeronasal 2, receptor 59	vomeronasal receptor Vmn2r59	7 B3	7	NC_000073.6	42011792	42058981	minus	6
10090	Mus musculus	627814	0	live	Vmn2r109	EG627814	vomeronasal 2, receptor 109	vomeronasal 2, receptor 109|vomeronasal receptor Vmn2r109	17 A3.2	17	NC_000083.6	20540517	20564756	minus	6
10090	Mus musculus	627537	0	live	Vmn2r100	EG627537	vomeronasal 2, receptor 100	vomeronasal receptor Vmn2r100	17 A3.2	17	NC_000083.6	19504811	19532060	plus	6
10090	Mus musculus	620928	0	live	Vmn2r73	EG620928	vomeronasal 2, receptor 73	vomeronasal 2, receptor 73|vomeronasal receptor Vmn2r73	7 D3	7	NC_000073.6	85857547	85875938	minus	6
10090	Mus musculus	435975	0	live	Vmn2r63	EG435975	vomeronasal 2, receptor 63	vomeronasal 2, receptor 63|vomeronasal receptor Vmn2r63	7 B3	7	NC_000073.6	42903251	42933789	minus	6
10090	Mus musculus	384221	0	live	Vmn2r17	EG384221	vomeronasal 2, receptor 17	vomeronasal receptor Vmn2r17	5 F	5	NC_000071.6	109420013	109453387	plus	6
10090	Mus musculus	383258	0	live	Vmn2r118	EG383258, EG668547, Vmn2r119	vomeronasal 2, receptor 118	vomeronasal 2, receptor 118	17 C	17	NC_000083.6	55592329	55626360	minus	6
10090	Mus musculus	231591	0	live	Vmn2r14	EG231591	vomeronasal 2, receptor 14	vomeronasal 2, receptor 14|vomeronasal receptor Vmn2r14	5 F	5	NC_000071.6	109214956	109224622	minus	7
10090	Mus musculus	231589	0	live	Vmn2r13	EG231589, Gm4867	vomeronasal 2, receptor 13	vomeronasal 2, receptor 13|vomeronasal receptor Vmn2r13	5 F	5	NC_000071.6	109156068	109192107	minus	6
10090	Mus musculus	52285	0	live	D6Ertd474e	1700001I24Rik, AU023129	DNA segment, Chr 6, ERATO Doi 474, expressed		6 75.5 cM	6	NC_000072.6	143245888	143297879	plus	4
10090	Mus musculus	435286	0	live	Krtap9-5		keratin associated protein 9-5	keratin-associated protein 9-1	11 D	11	NC_000077.6	99948475	99949551	plus	1
10090	Mus musculus	100041979	0	live	Gm3604		predicted gene 3604	uncharacterized protein LOC100041979	13	13	NC_000079.6	62367716	62413623	minus	8
10090	Mus musculus	100043108	0	live	Cyp2c69	AI098658	cytochrome P450, family 2, subfamily c, polypeptide 69	cytochrome P450, family 2, subfamily c, polypeptide 69	19 C3	19	NC_000085.6	39842660	39886769	minus	9
10090	Mus musculus	329986	0	live	BC080695		cDNA sequence BC080695	pramel family member	4 E1	4	NC_000070.6	143567467	143573798	plus	4
10090	Mus musculus	434396	0	live	Pate9	EG434396, Gm5615, Pate-H	prostate and testis expressed 9	prostate and testis expressed H	9	9	NC_000075.6	36532403	36541963	minus	3
10090	Mus musculus	101694	0	live	Mir9-3hg	AI854517	Mir9-3 host gene		7 D2	7	NC_000073.6	79500026	79534403	plus	6
10090	Mus musculus	414067	0	live	AY512915		cDNA sequence AY512915		6 D2	6	NC_000072.6	95290574	95333993	minus	4
10090	Mus musculus	546648	0	live	Klhdc7b	EG546648, Gm306	kelch domain containing 7B	kelch domain-containing protein 7B	15 E3	15	NC_000081.6	89386891	89388708	plus	1
10090	Mus musculus	100861755	0	live	Gm21190		predicted gene, 21190	predicted gene, 21190	5	5	NC_000071.6	15524456	15529222	minus	5
10090	Mus musculus	545925	0	live	Psg27	EG545925, cea15	pregnancy-specific glycoprotein 27	pregnancy-specific glycoprotein 27	7 A3	7	NC_000073.6	18556514	18567305	minus	5
10090	Mus musculus	279185	0	live	Gm13083		predicted gene 13083	novel protein similar to the preferentially expressed antigen in melanoma like (Pramel) family	4 E1	4	NC_000070.6	143615003	143618738	plus	4
10090	Mus musculus	114868	0	live	Psg25	cea13	pregnancy-specific glycoprotein 25	pregnancy-specific glycoprotein 25	7 A3	7	NC_000073.6	18519702	18532268	minus	6
10090	Mus musculus	100039269	0	live	Gm2128		predicted gene 2128	predicted gene, 100039269|uncharacterized protein C2orf78 homolog	7	7	NC_000073.6	41153664	41159287	plus	3
10090	Mus musculus	667507	0	live	Gm8674	EG667507	predicted gene 8674	predicted gene, EG667507|uncharacterized protein Gm8674	13 A5	13	NC_000079.6	49898842	49902468	minus	1
10090	Mus musculus	667503	0	live	Gm8672	EG667503	predicted gene 8672	predicted gene, EG667503|spermatogenesis-associated protein 31A6-like	13 A5	13	NC_000079.6	49858623	49864688	minus	4
10090	Mus musculus	107575	0	live	Tcrg-C3	Gm17356, TRGC3	T cell receptor gamma, constant 3		13 A2	13	NC_000079.6	19260885	19263397	plus	0
10090	Mus musculus	791423	0	live	Gm11190		predicted gene 11190		11	11	NC_000077.6	77912127	77929288	minus	3
10090	Mus musculus	100504717	0	live	Gm12709		predicted gene 12709		4 47.24 cM	4	NC_000070.6	102967266	102989755	minus	4
10090	Mus musculus	620760	0	live	2900079G21Rik	C130083B14, Gm6179	RIKEN cDNA 2900079G21 gene		9	9	NC_000075.6	112234277	112348925	plus	9
10090	Mus musculus	100045469	0	live	Gm14204		predicted gene 14204		2 H1	2	NC_000068.7	158595472	158610723	minus	5
10090	Mus musculus	100038429	0	live	Gm10505		predicted gene 10505		17	17	NC_000083.6	27324216	27344832	plus	3
10090	Mus musculus	432649	0	live	Gm5434	EG432649	predicted gene 5434		12	12	NC_000078.6	36090379	36091829	plus	1
10090	Mus musculus	272350	0	live	Gm5065	EG272350	predicted gene 5065		7	7	NC_000073.6	5350542	5360682	plus	2
10090	Mus musculus	232919	0	live	Psg-ps1	AV036018, Cea-6, Cea6	pregnancy specific glycoprotein, pseudogene 1	carcinoembryonic antigen 6	7 A2	7	NC_000073.6	17672313	17682060	plus	5
10090	Mus musculus	57866	0	live	AA545190		EST AA545190		6 A1	6	NC_000072.6	10971468	10974378	minus	3
10090	Mus musculus	74399	0	live	Duxf3	4933403O03Rik	double homeobox family member 3		10 B4	10	NC_000076.6	58229505	58233517	minus	1
10090	Mus musculus	70550	0	live	5730416F02Rik		RIKEN cDNA 5730416F02 gene		X D	X	NC_000086.7	109001485	109002296	plus	1
10090	Mus musculus	320210	0	live	A230077H06Rik		RIKEN cDNA A230077H06 gene		7 B3	7	NC_000073.6	40849153	40898324	minus	5
10090	Mus musculus	67583	0	live	4930442L01Rik		RIKEN cDNA 4930442L01 gene		3 F2.1	3	NC_000069.6	96829826	96832070	minus	2
10090	Mus musculus	320613	0	live	Spag17os	B930086A06Rik	sperm associated antigen 17, opposite strand	Spag17 opposite strand transcript	3 F2.2	3
10090	Mus musculus	399609	0	live	C130046K22Rik		RIKEN cDNA C130046K22 gene		11	11	NC_000077.6	103697724	103725573	plus	3
10090	Mus musculus	74408	0	live	4933414I15Rik	4932442I06Rik, 4933401E19Rik	RIKEN cDNA 4933414I15 gene		11 B1.3	11	NC_000077.6	50940819	50943833	minus	2
10090	Mus musculus	69495	0	live	1700029B22Rik		RIKEN cDNA 1700029B22 gene		7 F3	7	NC_000073.6	131146439	131150578	plus	5
10090	Mus musculus	245598	0	live	4921511C20Rik	Gm383	RIKEN cDNA 4921511C20 gene		X E3	X	NC_000086.7	127394293	127395898	plus	1
10090	Mus musculus	171190	0	live	Vmn1r26	V1rc17	vomeronasal 1 receptor 26	vomeronasal 1 receptor 26|vomernasal 1 receptor Vmn1r26|vomeronasal 1 receptor, C17	6 B3	6	NC_000072.6	58008183	58009202	minus	1
10090	Mus musculus	620079	0	live	Gm17751		predicted gene, 17751		1 C4	1	NC_000067.6	76489133	76502028	plus	5
10090	Mus musculus	74161	0	live	Ctcflos	1300015D01Rik, A530094K13	CCCTC-binding factor (zinc finger protein)-like, opposite strand		2 H3	2	NC_000068.7	173124749	173133204	plus	3
10090	Mus musculus	73567	0	live	Gldnos	1700104A03Rik	gliomedin, opposite strand	Gldn opposite strand transcript	9 A5.3	9	NC_000075.6	54268580	54301570	minus	3
10090	Mus musculus	72818	0	live	2810471M01Rik		RIKEN cDNA 2810471M01 gene		11 A3.3	11	NC_000077.6	28681564	28693276	plus	3
10090	Mus musculus	72677	0	live	2810049E08Rik		RIKEN cDNA 2810049E08 gene		13 C3	13	NC_000079.6	83891208	83928710	plus	3
10090	Mus musculus	67524	0	live	1700095A21Rik		RIKEN cDNA 1700095A21 gene		4	4	NC_000070.6	146519039	146546873	minus	3
10090	Mus musculus	67360	0	live	1700095B10Rik		RIKEN cDNA 1700095B10 gene		5 F	5	NC_000071.6	112793292	112801701	plus	4
10090	Mus musculus	243900	0	live	4930432E11Rik		RIKEN cDNA 4930432E11 gene		7 B1	7	NC_000073.6	29556615	29576779	plus	7
10090	Mus musculus	114675	0	live	4932431P20Rik		RIKEN cDNA 4932431P20 gene		7 B1	7	NC_000073.6	29519065	29537864	plus	6
10090	Mus musculus	74947	0	live	Kif4-ps	4930463M05Rik, Kif4b	kinesin family member 4, pseudogene	kinesin family member 4B	12 E	12	NC_000078.6	101145609	101149273	plus	1
10090	Mus musculus	100503099	0	live	Gm19554		predicted gene, 19554		12 56.21 cM	12	NC_000078.6	105899309	105902150	plus	2
10090	Mus musculus	233164	0	live	Gm4884	4930549O06, EG233164	predicted gene 4884	uncharacterized protein LOC233164	7	7	NC_000073.6	41032717	41045302	plus	3
10090	Mus musculus	100504645	0	live	Gm20328		predicted gene, 20328		16 19.64 cM	16
10090	Mus musculus	100503882	0	live	Gm17308		predicted gene, 17308		3 1.96 cM	3	NC_000069.6	5090276	5095037	plus	2
10090	Mus musculus	100503674	0	live	Gm19825		predicted gene, 19825		18 45.8 cM	18
10090	Mus musculus	100503580	0	live	Gm19782		predicted gene, 19782		15 32.17 cM	15	NC_000081.6	69924233	70078204	plus	6
10090	Mus musculus	100503536	0	live	Gm19757		predicted gene, 19757		6 48.93 cM	6	NC_000072.6	105481266	105492668	minus	3
10090	Mus musculus	100415784	0	live	Gm17830		predicted gene, 17830		17 25.05 cM	17	NC_000083.6	49304479	49312960	minus	5
10090	Mus musculus	100038674	0	live	Gm10764		predicted gene 10764			10
10090	Mus musculus	100038399	0	live	Gm10579		predicted gene 10579			7
10090	Mus musculus	100038349	0	live	Gm10862		predicted gene 10862			2
10090	Mus musculus	791408	0	live	Gm16496		predicted gene 16496			7
10090	Mus musculus	791406	0	live	Gm9979		predicted gene 9979		13	13
10090	Mus musculus	791389	0	live	Gm9867		predicted gene 9867		4	4
10090	Mus musculus	791356	0	live	Gm9944		predicted gene 9944			4
10090	Mus musculus	791278	0	live	Gm16495		predicted gene 16495			2
10090	Mus musculus	624759	0	live	Gm20752		predicted gene, 20752		3 H4	3	NC_000069.6	159076364	159308080	plus	5
10090	Mus musculus	414121	0	live	E430016F16Rik		RIKEN cDNA E430016F16 gene		7 D2	7	NC_000073.6	78581066	78718220	minus	11
10090	Mus musculus	378776	0	live	Pcsk2os1	C630020P19Rik	proprotein convertase subtilisin/kexin type 2, opposite strand 1		2 G1	2	NC_000068.7	143535476	143547837	minus	3
10090	Mus musculus	330070	0	live	Gm5107	9630041C05, EG330070	predicted gene 5107		5 B3	5
10090	Mus musculus	328837	0	live	C330011F03Rik	C330011F03	RIKEN cDNA C330011F03 gene		17 C	17	NC_000083.6	51425209	51448269	minus	5
10090	Mus musculus	328579	0	live	B230214G05Rik	B230214G05	RIKEN cDNA B230214G05 gene		15 E3	15	NC_000081.6	88314874	88372651	plus	3
10090	Mus musculus	328075	0	live	C630031E19Rik	C630031E19	RIKEN cDNA C630031E19 gene		12 A2	12	NC_000078.6	29675630	29686445	minus	4
10090	Mus musculus	320624	0	live	4930474G06Rik		RIKEN cDNA 4930474G06 gene		18 A2	18	NC_000084.6	28560164	28998176	plus	5
10090	Mus musculus	73160	0	live	3110018I06Rik		RIKEN cDNA 3110018I06 gene		12 F1	12
10090	Mus musculus	67641	0	live	4930505M18Rik		RIKEN cDNA 4930505M18 gene		7	7
10090	Mus musculus	171230	0	live	Vmn1r231	V1re5, V1re7	vomeronasal 1 receptor 231	vomeronasal 1 receptor 231|vomernasal 1 receptor Vmn1r231|vomeronasal 1 receptor, E7|vomeronasal receptor 1 E5|vomeronasal type 1 receptor E7	17 A3.2	17	NC_000083.6	20889716	20890651	minus	1
10090	Mus musculus	258751	0	live	Olfr608	MOR26-3	olfactory receptor 608	olfactory receptor 608|GA_x6K02T2PBJ9-6191595-6192545|olfactory receptor MOR26-3	7 E3	7	NC_000073.6	103470041	103470991	plus	1
10090	Mus musculus	258770	0	live	Olfr472	MOR204-5	olfactory receptor 472	olfactory receptor 472|GA_x6K02T2PBJ9-10231953-10232885|olfactory receptor 204-5|olfactory receptor MOR204-5	7 E3	7	NC_000073.6	107902719	107903651	plus	1
10090	Mus musculus	258181	0	live	Olfr406	MOR133-1-ps, Olfr406	olfactory receptor 406	olfactory receptor 406|GA_x6K02T2P1NL-4415162-4416133|olfactory receptor 406, pseudogene|olfactory receptor MOR133-1	11 B5	11	NC_000077.6	74269391	74270362	plus	1
10090	Mus musculus	224916	0	live	Vmn2r120	EG224916	vomeronasal 2, receptor 120	vomeronasal receptor Vmn2r120	17 D	17	NC_000083.6	57508783	57545314	minus	7
10090	Mus musculus	258866	0	live	Olfr1008	MOR187-3	olfactory receptor 1008	olfactory receptor 1008|GA_x6K02T2Q125-47170431-47171372|olfactory receptor MOR187-3	2 D	2	NC_000068.7	85689431	85690372	plus	1
10090	Mus musculus	100861531	0	live	Rn45s		45S pre-ribosomal RNA			17
10090	Mus musculus	100045125	0	live	Gm17768		predicted gene, 17768	zinc finger protein 120-like|zinc finger protein 700-like	7 B3	7	NC_000073.6	43078044	43099377	plus	4
10090	Mus musculus	116911	0	live	Cts8-ps	Cts2-ps	cathepsin 8, pseudogene	cathepsin 2, pseudogene	13 B2	13	NC_000079.6	61281380	61288850	minus	5
10090	Mus musculus	791422	0	live	Gm11426		predicted gene 11426		11	11	NC_000077.6	82633353	82636309	plus	3
10090	Mus musculus	632671	0	live	Vmn2r18	EG632671, Vn2r18	vomeronasal 2, receptor 18	vomeronasal 2, receptor 18|vomeronasal receptor Vmn2r18	5 G3	5	NC_000071.6	151561661	151586924	minus	5
10090	Mus musculus	628422	0	live	Vmn2r58	EG628422	vomeronasal 2, receptor 58	vomeronasal receptor Vmn2r58	7	7	NC_000073.6	41836881	41872670	minus	6
10090	Mus musculus	384752	0	live	Nlrp4d	Nalp-beta, Nalp4d	NLR family, pyrin domain containing 4D	LOW QUALITY PROTEIN: NACHT, LRR and PYD domains-containing protein 4A|NACHT, leucine rich repeat and PYD containing 4D|NALP, beta	7 A1	7	NC_000073.6	10358841	10388935	minus	11
10090	Mus musculus	435927	0	live	Gm5724	EG435927	predicted gene 5724	solute carrier organic anion transporter family member 1A4-like	6 G2	6	NC_000072.6	141707696	141778102	minus	16
10090	Mus musculus	243090	0	live	BC051076		cDNA sequence BC051076		5 E1	5	NC_000071.6	87957622	87966352	plus	2
10090	Mus musculus	791378	0	live	Gm10280		predicted gene 10280		8	8	NC_000074.6	113067262	113093334	plus	4
10090	Mus musculus	665239	0	live	Gm7550	EG665239, Gm666	predicted gene 7550		12 C1	12	NC_000078.6	54387733	54391318	minus	2
10090	Mus musculus	100316870	0	live	Gm17821		predicted gene, 17821		12 C2	12	NC_000078.6	67657107	67668997	minus	0
10090	Mus musculus	666661	0	live	Gm8221		predicted gene 8221		15	15	NC_000081.6	77618968	77627398	plus	0
10090	Mus musculus	100862012	0	live	Gm21399	Gm1842, Prxi-ps2	predicted gene, 21399	peroxiredoxin 1 pseudogene	8	8	NC_000074.6	129252925	129254339	plus	0
10090	Mus musculus	100504484	0	live	Gm17695		predicted gene, 17695		5 13.8 cM	5
10090	Mus musculus	100504180	0	live	LOC100504180		double homeobox protein 4-like	double homeobox protein 4-like	10 B4	10	NC_000076.6	58222403	58226783	minus	1
10090	Mus musculus	100503600	0	live	Gm19792		predicted gene, 19792		13 32.74 cM	13	NC_000079.6	62337693	62355152	minus	0
10090	Mus musculus	100038982	0	live	Gm1995		predicted gene 1995		12	12	NC_000078.6	87861350	87865690	plus	1
10090	Mus musculus	675947	0	live	LOC675947		multiple epidermal growth factor-like domains protein 6	multiple epidermal growth factor-like domains protein 6	14 D2	14	NC_000080.6	72431660	72461654	minus	29
10090	Mus musculus	675363	0	live	Gm9640		predicted gene 9640		5	5	NC_000071.6	105157840	105182283	minus	0
10090	Mus musculus	627987	0	live	Gm6820	EG627987	predicted gene 6820		7 B3	7	NC_000073.6	41121675	41125898	plus	0
10090	Mus musculus	620678	0	live	Gm12174		predicted gene 12174		11 B1.1	11	NC_000077.6	46727798	46728703	plus	1
10090	Mus musculus	434782	0	live	Gm5637	EG434782	predicted pseudogene 5637		X A6	X	NC_000086.7	60045096	60046265	minus	0
10090	Mus musculus	218244	0	live	Gm272		predicted gene 272		13 A5	13
